# Supplementary material for: Mechanism of Shenyuan Yiqi Huoxue capsule alleviating coronary microvascular dysfunction: network analysis and experimental evidence
Source: Front Pharmacol. 2025 Aug 4;16:1534967. doi: 10.3389/fphar.2025.1534967 (PMC12358463; doi:10.3389/fphar.2025.1534967)
Supplement: Supplementary file 1 [file Table2.xlsx]

## Sheet: Salvia miltiorrhiza
ID	PubchemID	MolId	MolName	Target
D01	124416	MOL001601	1,2,5,6-tetrahydrotanshinone	PTGS1
D01	124416	MOL001601	1,2,5,6-tetrahydrotanshinone	CHRM3
D01	124416	MOL001601	1,2,5,6-tetrahydrotanshinone	CHRM1
D01	124416	MOL001601	1,2,5,6-tetrahydrotanshinone	CHRM5
D01	124416	MOL001601	1,2,5,6-tetrahydrotanshinone	HTR3A
D01	124416	MOL001601	1,2,5,6-tetrahydrotanshinone	CHRM4
D01	124416	MOL001601	1,2,5,6-tetrahydrotanshinone	ADRA1A
D01	124416	MOL001601	1,2,5,6-tetrahydrotanshinone	CHRM2
D01	124416	MOL001601	1,2,5,6-tetrahydrotanshinone	GABRA1
D01	124416	MOL001601	1,2,5,6-tetrahydrotanshinone	NCOA2
D01	124416	MOL001601	1,2,5,6-tetrahydrotanshinone	NCOA1
D02	5281330	MOL001659	Poriferasterol	PGR
D02	5281330	MOL001659	Poriferasterol	NR3C2
D03	457801	MOL001771	poriferast-5-en-3beta-ol	PGR
D03	457801	MOL001771	poriferast-5-en-3beta-ol	NCOA2
D04	94162	MOL002222	sugiol	CHRM3
D04	94162	MOL002222	sugiol	CHRM1
D04	94162	MOL002222	sugiol	CHRM5
D04	94162	MOL002222	sugiol	CHRM4
D04	94162	MOL002222	sugiol	ACHE
D04	94162	MOL002222	sugiol	ADRA1A
D04	94162	MOL002222	sugiol	CHRM2
D04	94162	MOL002222	sugiol	DRD2
D05	128994	MOL002651	Dehydrotanshinone II A	CHRM3
D05	128994	MOL002651	Dehydrotanshinone II A	CHRM1
D05	128994	MOL002651	Dehydrotanshinone II A	ESR1
D05	128994	MOL002651	Dehydrotanshinone II A	AR
D05	128994	MOL002651	Dehydrotanshinone II A	PPARG
D05	128994	MOL002651	Dehydrotanshinone II A	CHRM5
D05	128994	MOL002651	Dehydrotanshinone II A	CHRM4
D05	128994	MOL002651	Dehydrotanshinone II A	ACHE
D05	128994	MOL002651	Dehydrotanshinone II A	ADRA1A
D05	128994	MOL002651	Dehydrotanshinone II A	GABRA1
D05	128994	MOL002651	Dehydrotanshinone II A	NCOA1
D06	341	MOL000569	digallate	AKR1B1
D07	5280445	MOL000006	luteolin	PTGS1
D07	5280445	MOL000006	luteolin	AR
D07	5280445	MOL000006	luteolin	PRSS1
D07	5280445	MOL000006	luteolin	NCOA2
D07	5280445	MOL000006	luteolin	RELA
D07	5280445	MOL000006	luteolin	EGFR
D07	5280445	MOL000006	luteolin	VEGFA
D07	5280445	MOL000006	luteolin	CCND1
D07	5280445	MOL000006	luteolin	CASP9
D07	5280445	MOL000006	luteolin	RB1
D07	5280445	MOL000006	luteolin	IL6
D07	5280445	MOL000006	luteolin	CASP3
D07	5280445	MOL000006	luteolin	TP63
D07	5280445	MOL000006	luteolin	NFKBIA
D07	5280445	MOL000006	luteolin	MDM2
D07	5280445	MOL000006	luteolin	APP
D07	5280445	MOL000006	luteolin	PCNA
D07	5280445	MOL000006	luteolin	ERBB2
D07	5280445	MOL000006	luteolin	PPARG
D07	5280445	MOL000006	luteolin	CASP7
D07	5280445	MOL000006	luteolin	ICAM1
D07	5280445	MOL000006	luteolin	MCL1
D07	5280445	MOL000006	luteolin	BIRC5
D07	5280445	MOL000006	luteolin	CCNB1
D07	5280445	MOL000006	luteolin	TYR
D07	5280445	MOL000006	luteolin	GSTP1
D07	5280445	MOL000006	luteolin	SLC2A4
D07	5280445	MOL000006	luteolin	NUF2
D08	11011966	MOL007036	5,6-dihydroxy-7-isopropyl-1,1-dimethyl-2,3-dihydrophenanthren-4-one	PTGS1
D08	11011966	MOL007036	5,6-dihydroxy-7-isopropyl-1,1-dimethyl-2,3-dihydrophenanthren-4-one	CHRM3
D08	11011966	MOL007036	5,6-dihydroxy-7-isopropyl-1,1-dimethyl-2,3-dihydrophenanthren-4-one	CHRM1
D08	11011966	MOL007036	5,6-dihydroxy-7-isopropyl-1,1-dimethyl-2,3-dihydrophenanthren-4-one	ACHE
D08	11011966	MOL007036	5,6-dihydroxy-7-isopropyl-1,1-dimethyl-2,3-dihydrophenanthren-4-one	ADRA1A
D08	11011966	MOL007036	5,6-dihydroxy-7-isopropyl-1,1-dimethyl-2,3-dihydrophenanthren-4-one	NCOA2
D08	11011966	MOL007036	5,6-dihydroxy-7-isopropyl-1,1-dimethyl-2,3-dihydrophenanthren-4-one	NCOA1
D09	135872	MOL007041	2-isopropyl-8-methylphenanthrene-3,4-dione	PTGS1
D09	135872	MOL007041	2-isopropyl-8-methylphenanthrene-3,4-dione	CHRM3
D09	135872	MOL007041	2-isopropyl-8-methylphenanthrene-3,4-dione	CHRM1
D09	135872	MOL007041	2-isopropyl-8-methylphenanthrene-3,4-dione	ESR1
D09	135872	MOL007041	2-isopropyl-8-methylphenanthrene-3,4-dione	AR
D09	135872	MOL007041	2-isopropyl-8-methylphenanthrene-3,4-dione	PPARG
D09	135872	MOL007041	2-isopropyl-8-methylphenanthrene-3,4-dione	CHRM5
D09	135872	MOL007041	2-isopropyl-8-methylphenanthrene-3,4-dione	HTR3A
D09	135872	MOL007041	2-isopropyl-8-methylphenanthrene-3,4-dione	CHRM4
D09	135872	MOL007041	2-isopropyl-8-methylphenanthrene-3,4-dione	ADRA1A
D09	135872	MOL007041	2-isopropyl-8-methylphenanthrene-3,4-dione	CHRM2
D09	135872	MOL007041	2-isopropyl-8-methylphenanthrene-3,4-dione	GABRA1
D09	135872	MOL007041	2-isopropyl-8-methylphenanthrene-3,4-dione	NCOA2
D10	14626764	MOL007045	3α-hydroxytanshinoneⅡa	CHRM1
D10	14626764	MOL007045	3α-hydroxytanshinoneⅡa	CHRM5
D10	14626764	MOL007045	3α-hydroxytanshinoneⅡa	ACHE
D10	14626764	MOL007045	3α-hydroxytanshinoneⅡa	PRSS1
D10	14626764	MOL007045	3α-hydroxytanshinoneⅡa	NCOA1
D11	14609851	MOL007049	4-methylenemiltirone	PTGS1
D11	14609851	MOL007049	4-methylenemiltirone	CHRM3
D11	14609851	MOL007049	4-methylenemiltirone	CHRM1
D11	14609851	MOL007049	4-methylenemiltirone	ESR1
D11	14609851	MOL007049	4-methylenemiltirone	AR
D11	14609851	MOL007049	4-methylenemiltirone	PPARG
D11	14609851	MOL007049	4-methylenemiltirone	CHRM5
D11	14609851	MOL007049	4-methylenemiltirone	ADRA2C
D11	14609851	MOL007049	4-methylenemiltirone	CHRM4
D11	14609851	MOL007049	4-methylenemiltirone	ADRA1A
D11	14609851	MOL007049	4-methylenemiltirone	CHRM2
D11	14609851	MOL007049	4-methylenemiltirone	DRD2
D11	14609851	MOL007049	4-methylenemiltirone	GABRA1
D11	14609851	MOL007049	4-methylenemiltirone	NCOA2
D11	14609851	MOL007049	4-methylenemiltirone	NCOA1
D12	6709746	MOL007050	2-(4-hydroxy-3-methoxyphenyl)-5-(3-hydroxypropyl)-7-methoxy-3-benzofurancarboxaldehyde	ESR1
D12	6709746	MOL007050	2-(4-hydroxy-3-methoxyphenyl)-5-(3-hydroxypropyl)-7-methoxy-3-benzofurancarboxaldehyde	AR
D12	6709746	MOL007050	2-(4-hydroxy-3-methoxyphenyl)-5-(3-hydroxypropyl)-7-methoxy-3-benzofurancarboxaldehyde	PPARG
D12	6709746	MOL007050	2-(4-hydroxy-3-methoxyphenyl)-5-(3-hydroxypropyl)-7-methoxy-3-benzofurancarboxaldehyde	ESR2
D12	6709746	MOL007050	2-(4-hydroxy-3-methoxyphenyl)-5-(3-hydroxypropyl)-7-methoxy-3-benzofurancarboxaldehyde	GSK3B
D13	14609847	MOL007058	formyltanshinone	AR
D13	14609847	MOL007058	formyltanshinone	NCOA1
D14	5318290	MOL007059	3-beta-Hydroxymethyllenetanshiquinone	CHRM1
D14	5318290	MOL007059	3-beta-Hydroxymethyllenetanshiquinone	ACHE
D14	5318290	MOL007059	3-beta-Hydroxymethyllenetanshiquinone	ADRA1A
D14	5318290	MOL007059	3-beta-Hydroxymethyllenetanshiquinone	PRSS1
D14	5318290	MOL007059	3-beta-Hydroxymethyllenetanshiquinone	NCOA1
D15	105118	MOL007061	Methylenetanshinquinone	CHRM3
D15	105118	MOL007061	Methylenetanshinquinone	CHRM1
D15	105118	MOL007061	Methylenetanshinquinone	CHRM5
D15	105118	MOL007061	Methylenetanshinquinone	ACHE
D15	105118	MOL007061	Methylenetanshinquinone	ADRA1A
D15	105118	MOL007061	Methylenetanshinquinone	CHRM2
D15	105118	MOL007061	Methylenetanshinquinone	GABRA1
D15	105118	MOL007061	Methylenetanshinquinone	PRSS1
D15	105118	MOL007061	Methylenetanshinquinone	NCOA1
D16	16090911	MOL007063	przewalskin a	NR3C2
D16	16090911	MOL007063	przewalskin a	NR3C1
D17	16102114	MOL007064	przewalskin b	PGR
D17	16102114	MOL007064	przewalskin b	NR3C2
D17	16102114	MOL007064	przewalskin b	NR3C1
D17	16102114	MOL007064	przewalskin b	NCOA2
D17	16102114	MOL007064	przewalskin b	NCOA1
D18	622085	MOL007068	Przewaquinone B	PRSS1
D18	622085	MOL007068	Przewaquinone B	NCOA1
D19	126071	MOL007069	przewaquinone c	PTGS1
D19	126071	MOL007069	przewaquinone c	CHRM3
D19	126071	MOL007069	przewaquinone c	CHRM1
D19	126071	MOL007069	przewaquinone c	CHRM5
D19	126071	MOL007069	przewaquinone c	CHRM4
D19	126071	MOL007069	przewaquinone c	ACHE
D19	126071	MOL007069	przewaquinone c	ADRA1A
D19	126071	MOL007069	przewaquinone c	CHRM2
D19	126071	MOL007069	przewaquinone c	GABRA1
D19	126071	MOL007069	przewaquinone c	NCOA1
D20	10470747	MOL007070	(6S,7R)-6,7-dihydroxy-1,6-dimethyl-8,9-dihydro-7H-naphtho[8,7-g]benzofuran-10,11-dione	ACHE
D20	10470747	MOL007070	(6S,7R)-6,7-dihydroxy-1,6-dimethyl-8,9-dihydro-7H-naphtho[8,7-g]benzofuran-10,11-dione	PRSS1
D20	10470747	MOL007070	(6S,7R)-6,7-dihydroxy-1,6-dimethyl-8,9-dihydro-7H-naphtho[8,7-g]benzofuran-10,11-dione	NCOA1
D21	126073	MOL007071	przewaquinone f	PRSS1
D21	126073	MOL007071	przewaquinone f	NCOA1
D21	124268	MOL007079	tanshinaldehyde	CHRM1
D21	124268	MOL007079	tanshinaldehyde	ACHE
D21	124268	MOL007079	tanshinaldehyde	PRSS1
D21	124268	MOL007079	tanshinaldehyde	NCOA1
D22	3083515	MOL007081	Danshenol B	PGR
D22	3083515	MOL007081	Danshenol B	NR3C1
D22	3083515	MOL007081	Danshenol B	NCOA1
D22	3083514	MOL007082	Danshenol A	PTGS1
D22	3083514	MOL007082	Danshenol A	NCOA1
D23	11011966	MOL007085	Salvilenone	PTGS1
D23	11011966	MOL007085	Salvilenone	ESR1
D23	11011966	MOL007085	Salvilenone	AR
D23	11011966	MOL007085	Salvilenone	CHRM5
D23	11011966	MOL007085	Salvilenone	HTR3A
D23	11011966	MOL007085	Salvilenone	ESR2
D24	160254	MOL007088	cryptotanshinone	PTGS1
D24	160254	MOL007088	cryptotanshinone	CHRM3
D24	160254	MOL007088	cryptotanshinone	CHRM1
D24	160254	MOL007088	cryptotanshinone	CHRM5
D24	160254	MOL007088	cryptotanshinone	CHRM4
D24	160254	MOL007088	cryptotanshinone	ADRA1A
D24	160254	MOL007088	cryptotanshinone	CHRM2
D24	160254	MOL007088	cryptotanshinone	NCOA2
D24	160254	MOL007088	cryptotanshinone	NCOA1
D24	160254	MOL007088	cryptotanshinone	PGR
D24	160254	MOL007088	cryptotanshinone	GABRA1
D24	160254	MOL007088	cryptotanshinone	RELA
D24	160254	MOL007088	cryptotanshinone	CCND1
D24	160254	MOL007088	cryptotanshinone	APP
D24	160254	MOL007088	cryptotanshinone	BIRC5
D25		MOL007093	dan-shexinkum d	PTGS1
D25		MOL007093	dan-shexinkum d	CHRM1
D25		MOL007093	dan-shexinkum d	ESR1
D25		MOL007093	dan-shexinkum d	AR
D25		MOL007093	dan-shexinkum d	PPARG
D25		MOL007093	dan-shexinkum d	ACHE
D25		MOL007093	dan-shexinkum d	ESR2
D25		MOL007093	dan-shexinkum d	GSK3B
D25		MOL007093	dan-shexinkum d	CHEK1
D25		MOL007093	dan-shexinkum d	PRSS1
D25		MOL007093	dan-shexinkum d	NCOA2
D25		MOL007093	dan-shexinkum d	NCOA1
D26	102135104	MOL007094	danshenspiroketallactone	PTGS1
D26	102135104	MOL007094	danshenspiroketallactone	CHRM3
D26	102135104	MOL007094	danshenspiroketallactone	CHRM1
D26	102135104	MOL007094	danshenspiroketallactone	ESR1
D26	102135104	MOL007094	danshenspiroketallactone	CHRM5
D26	102135104	MOL007094	danshenspiroketallactone	CHRM4
D26	102135104	MOL007094	danshenspiroketallactone	ACHE
D26	102135104	MOL007094	danshenspiroketallactone	ADRA1A
D26	102135104	MOL007094	danshenspiroketallactone	CHRM2
D26	102135104	MOL007094	danshenspiroketallactone	CHRNA2
D26	102135104	MOL007094	danshenspiroketallactone	GABRA1
D27	15690458	MOL007098	deoxyneocryptotanshinone	PTGS1
D27	15690458	MOL007098	deoxyneocryptotanshinone	CHRM3
D27	15690458	MOL007098	deoxyneocryptotanshinone	CHRM1
D27	15690458	MOL007098	deoxyneocryptotanshinone	ESR1
D27	15690458	MOL007098	deoxyneocryptotanshinone	AR
D27	15690458	MOL007098	deoxyneocryptotanshinone	CHRM5
D27	15690458	MOL007098	deoxyneocryptotanshinone	CHRM4
D27	15690458	MOL007098	deoxyneocryptotanshinone	ADRA1A
D27	15690458	MOL007098	deoxyneocryptotanshinone	CHRM2
D27	15690458	MOL007098	deoxyneocryptotanshinone	GSK3B
D27	15690458	MOL007098	deoxyneocryptotanshinone	NCOA2
D27	15690458	MOL007098	deoxyneocryptotanshinone	NCOA1
D28		MOL007100	dihydrotanshinlactone	PTGS1
D28		MOL007100	dihydrotanshinlactone	CHRM3
D28		MOL007100	dihydrotanshinlactone	CHRM1
D28		MOL007100	dihydrotanshinlactone	ESR1
D28		MOL007100	dihydrotanshinlactone	AR
D28		MOL007100	dihydrotanshinlactone	PPARG
D28		MOL007100	dihydrotanshinlactone	CHRM5
D28		MOL007100	dihydrotanshinlactone	HTR3A
D28		MOL007100	dihydrotanshinlactone	ACHE
D28		MOL007100	dihydrotanshinlactone	ADRA1A
D28		MOL007100	dihydrotanshinlactone	GABRA1
D28		MOL007100	dihydrotanshinlactone	GSK3B
D28		MOL007100	dihydrotanshinlactone	PRSS1
D29	40785034	MOL007101	dihydrotanshinoneⅠ	PTGS1
D29	40785034	MOL007101	dihydrotanshinoneⅠ	HTR3A
D29	40785034	MOL007101	dihydrotanshinoneⅠ	ADRA1A
D29	40785034	MOL007101	dihydrotanshinoneⅠ	GABRA1
D29	40785034	MOL007101	dihydrotanshinoneⅠ	NCOA2
D29	40785034	MOL007101	dihydrotanshinoneⅠ	NCOA1
D30	102004791	MOL007105	epidanshenspiroketallactone	PTGS1
D30	102004791	MOL007105	epidanshenspiroketallactone	CHRM3
D30	102004791	MOL007105	epidanshenspiroketallactone	CHRM1
D30	102004791	MOL007105	epidanshenspiroketallactone	ESR1
D30	102004791	MOL007105	epidanshenspiroketallactone	CHRM5
D30	102004791	MOL007105	epidanshenspiroketallactone	CHRM4
D30	102004791	MOL007105	epidanshenspiroketallactone	ADRA1A
D30	102004791	MOL007105	epidanshenspiroketallactone	CHRM2
D30	102004791	MOL007105	epidanshenspiroketallactone	GABRA1
D31	442027	MOL007107	C09092	CHRM3
D31	442027	MOL007107	C09092	CHRM1
D31	442027	MOL007107	C09092	ACHE
D31	442027	MOL007107	C09092	ADRA1A
D31	442027	MOL007107	C09092	CHRM2
D32	626608	MOL007108	isocryptotanshi-none	PTGS1
D32	626608	MOL007108	isocryptotanshi-none	CHRM3
D32	626608	MOL007108	isocryptotanshi-none	CHRM1
D32	626608	MOL007108	isocryptotanshi-none	ESR1
D32	626608	MOL007108	isocryptotanshi-none	AR
D32	626608	MOL007108	isocryptotanshi-none	CHRM5
D32	626608	MOL007108	isocryptotanshi-none	CHRM4
D32	626608	MOL007108	isocryptotanshi-none	ACHE
D32	626608	MOL007108	isocryptotanshi-none	ADRA1A
D32	626608	MOL007108	isocryptotanshi-none	CHRM2
D32	626608	MOL007108	isocryptotanshi-none	DRD2
D32	626608	MOL007108	isocryptotanshi-none	GABRA1
D32	626608	MOL007108	isocryptotanshi-none	PRSS1
D32	626608	MOL007108	isocryptotanshi-none	NCOA2
D32	626608	MOL007108	isocryptotanshi-none	NCOA1
D33	626354	MOL007111	Isotanshinone II	CHRM3
D33	626354	MOL007111	Isotanshinone II	CHRM1
D33	626354	MOL007111	Isotanshinone II	ESR1
D33	626354	MOL007111	Isotanshinone II	AR
D33	626354	MOL007111	Isotanshinone II	CHRM5
D33	626354	MOL007111	Isotanshinone II	ACHE
D33	626354	MOL007111	Isotanshinone II	ADRA1A
D33	626354	MOL007111	Isotanshinone II	CHRM2
D33	626354	MOL007111	Isotanshinone II	ESR2
D33	626354	MOL007111	Isotanshinone II	GABRA1
D33	626354	MOL007111	Isotanshinone II	GSK3B
D33	626354	MOL007111	Isotanshinone II	CHEK1
D34	3034394	MOL007115	manool	NCOA2
D35	5319835	MOL007119	miltionone Ⅰ	PTGS1
D35	5319835	MOL007119	miltionone Ⅰ	CHRM3
D35	5319835	MOL007119	miltionone Ⅰ	CHRM1
D35	5319835	MOL007119	miltionone Ⅰ	ESR1
D35	5319835	MOL007119	miltionone Ⅰ	AR
D35	5319835	MOL007119	miltionone Ⅰ	ADRA1A
D35	5319835	MOL007119	miltionone Ⅰ	CHRM2
D35	5319835	MOL007119	miltionone Ⅰ	NR3C1
D35	5319835	MOL007119	miltionone Ⅰ	GSK3B
D35	5319835	MOL007119	miltionone Ⅰ	NCOA2
D35	5319835	MOL007119	miltionone Ⅰ	NCOA1
D36	5319836	MOL007120	miltionone Ⅱ	ACHE
D36	5319836	MOL007120	miltionone Ⅱ	PGR
D36	5319836	MOL007120	miltionone Ⅱ	NR3C1
D36	5319836	MOL007120	miltionone Ⅱ	NCOA2
D36	5319836	MOL007120	miltionone Ⅱ	NCOA1
D37	10086184	MOL007121	miltipolone	ESR1
D37	10086184	MOL007121	miltipolone	ACHE
D38	160142	MOL007122	Miltirone	PTGS1
D38	160142	MOL007122	Miltirone	CHRM3
D38	160142	MOL007122	Miltirone	CHRM1
D38	160142	MOL007122	Miltirone	ESR1
D38	160142	MOL007122	Miltirone	AR
D38	160142	MOL007122	Miltirone	CHRM5
D38	160142	MOL007122	Miltirone	ADRA2C
D38	160142	MOL007122	Miltirone	CHRM4
D38	160142	MOL007122	Miltirone	ADRA1A
D38	160142	MOL007122	Miltirone	CHRM2
D38	160142	MOL007122	Miltirone	NCOA2
D39	5320066	MOL007124	neocryptotanshinone ii	PTGS1
D39	5320066	MOL007124	neocryptotanshinone ii	CHRM3
D39	5320066	MOL007124	neocryptotanshinone ii	CHRM1
D39	5320066	MOL007124	neocryptotanshinone ii	ESR1
D39	5320066	MOL007124	neocryptotanshinone ii	AR
D39	5320066	MOL007124	neocryptotanshinone ii	CHRM4
D39	5320066	MOL007124	neocryptotanshinone ii	ADRA1A
D39	5320066	MOL007124	neocryptotanshinone ii	CHRM2
D39	5320066	MOL007124	neocryptotanshinone ii	GABRA1
D39	5320066	MOL007124	neocryptotanshinone ii	GSK3B
D40	44425165	MOL007125	neocryptotanshinone	PTGS1
D40	44425165	MOL007125	neocryptotanshinone	CHRM3
D40	44425165	MOL007125	neocryptotanshinone	CHRM1
D40	44425165	MOL007125	neocryptotanshinone	PPARG
D40	44425165	MOL007125	neocryptotanshinone	NCOA2
D40	44425165	MOL007125	neocryptotanshinone	NCOA1
D41	10062187	MOL007127	1-methyl-8,9-dihydro-7H-naphtho[5,6-g]benzofuran-6,10,11-trione	PTGS1
D41	10062187	MOL007127	1-methyl-8,9-dihydro-7H-naphtho[5,6-g]benzofuran-6,10,11-trione	CHRM3
D41	10062187	MOL007127	1-methyl-8,9-dihydro-7H-naphtho[5,6-g]benzofuran-6,10,11-trione	CHRM5
D41	10062187	MOL007127	1-methyl-8,9-dihydro-7H-naphtho[5,6-g]benzofuran-6,10,11-trione	ACHE
D41	10062187	MOL007127	1-methyl-8,9-dihydro-7H-naphtho[5,6-g]benzofuran-6,10,11-trione	ADRA1A
D41	10062187	MOL007127	1-methyl-8,9-dihydro-7H-naphtho[5,6-g]benzofuran-6,10,11-trione	GABRA1
D41	10062187	MOL007127	1-methyl-8,9-dihydro-7H-naphtho[5,6-g]benzofuran-6,10,11-trione	NCOA1
D42		MOL007130	prolithospermic acid	PTGS1
D42		MOL007130	prolithospermic acid	ESR1
D42		MOL007130	prolithospermic acid	AR
D42		MOL007130	prolithospermic acid	PRSS1
D43	9841799	MOL007132	(2R)-3-(3,4-dihydroxyphenyl)-2-[(Z)-3-(3,4-dihydroxyphenyl)acryloyl]oxy-propionic acid	ESR1
D43	9841799	MOL007132	(2R)-3-(3,4-dihydroxyphenyl)-2-[(Z)-3-(3,4-dihydroxyphenyl)acryloyl]oxy-propionic acid	AR
D43	9841799	MOL007132	(2R)-3-(3,4-dihydroxyphenyl)-2-[(Z)-3-(3,4-dihydroxyphenyl)acryloyl]oxy-propionic acid	PPARG
D43	9841799	MOL007132	(2R)-3-(3,4-dihydroxyphenyl)-2-[(Z)-3-(3,4-dihydroxyphenyl)acryloyl]oxy-propionic acid	PRSS1
D44	24177556	MOL007142	salvianolic acid j	F7
D44	24177556	MOL007142	salvianolic acid j	PRSS1
D45	389885	MOL007143	salvilenone Ⅰ	ACHE
D45	389885	MOL007143	salvilenone Ⅰ	PGR
D45	389885	MOL007143	salvilenone Ⅰ	NR3C1
D45	389885	MOL007143	salvilenone Ⅰ	NCOA2
D45	389885	MOL007143	salvilenone Ⅰ	NCOA1
D46	10355691	MOL007145	salviolone	PTGS1
D46	10355691	MOL007145	salviolone	CHRM3
D46	10355691	MOL007145	salviolone	CHRM1
D46	10355691	MOL007145	salviolone	CHRM5
D46	10355691	MOL007145	salviolone	HTR3A
D46	10355691	MOL007145	salviolone	CHRM4
D46	10355691	MOL007145	salviolone	ACHE
D46	10355691	MOL007145	salviolone	ADRA1A
D46	10355691	MOL007145	salviolone	CHRM2
D46	10355691	MOL007145	salviolone	CHRNA2
D46	10355691	MOL007145	salviolone	DRD2
D46	10355691	MOL007145	salviolone	GABRA1
D46	10355691	MOL007145	salviolone	GABRG3
D46	10355691	MOL007145	salviolone	GABRE
D47	16730071	MOL007150	(6S)-6-hydroxy-1-methyl-6-methylol-8,9-dihydro-7H-naphtho[8,7-g]benzofuran-10,11-quinone	ACHE
D47	16730071	MOL007150	(6S)-6-hydroxy-1-methyl-6-methylol-8,9-dihydro-7H-naphtho[8,7-g]benzofuran-10,11-quinone	PRSS1
D47	16730071	MOL007150	(6S)-6-hydroxy-1-methyl-6-methylol-8,9-dihydro-7H-naphtho[8,7-g]benzofuran-10,11-quinone	NCOA1
D48	5321620	MOL007151	Tanshindiol B	ACHE
D48	5321620	MOL007151	Tanshindiol B	NCOA1
D49	126072	MOL007152	Przewaquinone E	ACHE
D49	126072	MOL007152	Przewaquinone E	NCOA1
D50	164676	MOL007154	tanshinone iia	CHRM3
D50	164676	MOL007154	tanshinone iia	CHRM1
D50	164676	MOL007154	tanshinone iia	CHRM5
D50	164676	MOL007154	tanshinone iia	CHRM4
D50	164676	MOL007154	tanshinone iia	ACHE
D50	164676	MOL007154	tanshinone iia	ADRA1A
D50	164676	MOL007154	tanshinone iia	CHRM2
D50	164676	MOL007154	tanshinone iia	NCOA1
D50	164676	MOL007154	tanshinone iia	RELA
D50	164676	MOL007154	tanshinone iia	BCL2
D50	164676	MOL007154	tanshinone iia	FOS
D50	164676	MOL007154	tanshinone iia	AHSA1
D50	164676	MOL007154	tanshinone iia	CASP3
D50	164676	MOL007154	tanshinone iia	TP63
D50	164676	MOL007154	tanshinone iia	NFKBIA
D50	164676	MOL007154	tanshinone iia	FASN
D50	164676	MOL007154	tanshinone iia	CYP3A4
D50	164676	MOL007154	tanshinone iia	MYC
D50	164676	MOL007154	tanshinone iia	CYP1A1
D50	164676	MOL007154	tanshinone iia	ECE1
D50	164676	MOL007154	tanshinone iia	CALCR
D51	9926694	MOL007155	(6S)-6-(hydroxymethyl)-1,6-dimethyl-8,9-dihydro-7H-naphtho[8,7-g]benzofuran-10,11-dione	CHRM1
D51	9926694	MOL007155	(6S)-6-(hydroxymethyl)-1,6-dimethyl-8,9-dihydro-7H-naphtho[8,7-g]benzofuran-10,11-dione	ACHE
D51	9926694	MOL007155	(6S)-6-(hydroxymethyl)-1,6-dimethyl-8,9-dihydro-7H-naphtho[8,7-g]benzofuran-10,11-dione	ADRA1A
D51	9926694	MOL007155	(6S)-6-(hydroxymethyl)-1,6-dimethyl-8,9-dihydro-7H-naphtho[8,7-g]benzofuran-10,11-dione	PRSS1
D51	9926694	MOL007155	(6S)-6-(hydroxymethyl)-1,6-dimethyl-8,9-dihydro-7H-naphtho[8,7-g]benzofuran-10,11-dione	NCOA1
D52	149138	MOL007156	tanshinone Ⅵ	PTGS1
D52	149138	MOL007156	tanshinone Ⅵ	ESR1
D52	149138	MOL007156	tanshinone Ⅵ	AR
D52	149138	MOL007156	tanshinone Ⅵ	PPARG
D52	149138	MOL007156	tanshinone Ⅵ	NCOA2
D52	149138	MOL007156	tanshinone Ⅵ	NCOA1

## Sheet: Astragalus mongholicus
ID	PubchemID	MolId	MolName	Target
HQ01	64971	MOL000211	Mairin	PGR
HQ02	5318869	MOL000239	Jaranol	PTGS1
HQ02	5318869	MOL000239	Jaranol	AR
HQ02	5318869	MOL000239	Jaranol	ESR2
HQ02	5318869	MOL000239	Jaranol	CHEK1
HQ02	5318869	MOL000239	Jaranol	PRSS1
HQ02	5318869	MOL000239	Jaranol	NCOA2
HQ03	73299	MOL000296	hederagenin	PGR
HQ03	73299	MOL000296	hederagenin	NCOA2
HQ03	73299	MOL000296	hederagenin	CHRM3
HQ03	73299	MOL000296	hederagenin	CHRM1
HQ03	73299	MOL000296	hederagenin	CHRM2
HQ03	73299	MOL000296	hederagenin	GABRA1
HQ03	73299	MOL000296	hederagenin	GRIA2
HQ03	73299	MOL000296	hederagenin	ADH1B
HQ03	73299	MOL000296	hederagenin	PTGS1
HQ04	15976101	MOL000033	(3S,8S,9S,10R,13R,14S,17R)-10,13-dimethyl-17-[(2R,5S)-5-propan-2-yloctan-2-yl]-2,3,4,7,8,9,11,12,14,15,16,17-dodecahydro-1H-cyclopenta[a]phenanthren-3-ol	PGR
HQ05	5281654	MOL000354	isorhamnetin	PTGS1
HQ05	5281654	MOL000354	isorhamnetin	ESR1
HQ05	5281654	MOL000354	isorhamnetin	AR
HQ05	5281654	MOL000354	isorhamnetin	PPARG
HQ05	5281654	MOL000354	isorhamnetin	ESR2
HQ05	5281654	MOL000354	isorhamnetin	GSK3B
HQ05	5281654	MOL000354	isorhamnetin	PRSS1
HQ05	5281654	MOL000354	isorhamnetin	NCOA2
HQ05	5281654	MOL000354	isorhamnetin	CHEK1
HQ05	5281654	MOL000354	isorhamnetin	AKR1B1
HQ05	5281654	MOL000354	isorhamnetin	NCOA1
HQ05	5281654	MOL000354	isorhamnetin	F7
HQ05	5281654	MOL000354	isorhamnetin	ACHE
HQ05	5281654	MOL000354	isorhamnetin	GABRA1
HQ05	5281654	MOL000354	isorhamnetin	GRIA2
HQ05	5281654	MOL000354	isorhamnetin	RELA
HQ05	5281654	MOL000354	isorhamnetin	OLR1
HQ06	15689655	MOL000371	3,9-di-O-methylnissolin	PTGS1
HQ06	15689655	MOL000371	3,9-di-O-methylnissolin	CHRM3
HQ06	15689655	MOL000371	3,9-di-O-methylnissolin	CHRM1
HQ06	15689655	MOL000371	3,9-di-O-methylnissolin	ESR1
HQ06	15689655	MOL000371	3,9-di-O-methylnissolin	HTR3A
HQ06	15689655	MOL000371	3,9-di-O-methylnissolin	ADRA2C
HQ06	15689655	MOL000371	3,9-di-O-methylnissolin	ACHE
HQ06	15689655	MOL000371	3,9-di-O-methylnissolin	GABRA1
HQ06	15689655	MOL000371	3,9-di-O-methylnissolin	PRSS1
HQ06	15689655	MOL000371	3,9-di-O-methylnissolin	NCOA2
HQ07	15689652	MOL000378	7-O-methylisomucronulatol	PTGS1
HQ07	15689652	MOL000378	7-O-methylisomucronulatol	CHRM3
HQ07	15689652	MOL000378	7-O-methylisomucronulatol	CHRM1
HQ07	15689652	MOL000378	7-O-methylisomucronulatol	ESR1
HQ07	15689652	MOL000378	7-O-methylisomucronulatol	AR
HQ07	15689652	MOL000378	7-O-methylisomucronulatol	PPARG
HQ07	15689652	MOL000378	7-O-methylisomucronulatol	CHRM5
HQ07	15689652	MOL000378	7-O-methylisomucronulatol	ADRA2C
HQ07	15689652	MOL000378	7-O-methylisomucronulatol	CHRM4
HQ07	15689652	MOL000378	7-O-methylisomucronulatol	ADRA1A
HQ07	15689652	MOL000378	7-O-methylisomucronulatol	CHRM2
HQ07	15689652	MOL000378	7-O-methylisomucronulatol	ESR2
HQ07	15689652	MOL000378	7-O-methylisomucronulatol	GABRA1
HQ07	15689652	MOL000378	7-O-methylisomucronulatol	GSK3B
HQ07	15689652	MOL000378	7-O-methylisomucronulatol	CHEK1
HQ07	15689652	MOL000378	7-O-methylisomucronulatol	RXRB
HQ07	15689652	MOL000378	7-O-methylisomucronulatol	PRSS1
HQ07	15689652	MOL000378	7-O-methylisomucronulatol	NCOA2
HQ08	101679160	MOL000379	9,10-dimethoxypterocarpan-3-O-β-D-glucoside	NCOA2
HQ09	14077830	MOL000380	(6aR,11aR)-9,10-dimethoxy-6a,11a-dihydro-6H-benzofurano[3,2-c]chromen-3-ol	PTGS1
HQ09	14077830	MOL000380	(6aR,11aR)-9,10-dimethoxy-6a,11a-dihydro-6H-benzofurano[3,2-c]chromen-3-ol	CHRM3
HQ09	14077830	MOL000380	(6aR,11aR)-9,10-dimethoxy-6a,11a-dihydro-6H-benzofurano[3,2-c]chromen-3-ol	CHRM1
HQ09	14077830	MOL000380	(6aR,11aR)-9,10-dimethoxy-6a,11a-dihydro-6H-benzofurano[3,2-c]chromen-3-ol	ESR1
HQ09	14077830	MOL000380	(6aR,11aR)-9,10-dimethoxy-6a,11a-dihydro-6H-benzofurano[3,2-c]chromen-3-ol	HTR3A
HQ09	14077830	MOL000380	(6aR,11aR)-9,10-dimethoxy-6a,11a-dihydro-6H-benzofurano[3,2-c]chromen-3-ol	ACHE
HQ09	14077830	MOL000380	(6aR,11aR)-9,10-dimethoxy-6a,11a-dihydro-6H-benzofurano[3,2-c]chromen-3-ol	GABRA1
HQ09	14077830	MOL000380	(6aR,11aR)-9,10-dimethoxy-6a,11a-dihydro-6H-benzofurano[3,2-c]chromen-3-ol	PRSS1
HQ09	14077830	MOL000380	(6aR,11aR)-9,10-dimethoxy-6a,11a-dihydro-6H-benzofurano[3,2-c]chromen-3-ol	NCOA2
HQ09	14077830	MOL000380	(6aR,11aR)-9,10-dimethoxy-6a,11a-dihydro-6H-benzofurano[3,2-c]chromen-3-ol	NCOA1
HQ09	14077830	MOL000380	(6aR,11aR)-9,10-dimethoxy-6a,11a-dihydro-6H-benzofurano[3,2-c]chromen-3-ol	CHRM4
HQ10	108213	MOL000387	Bifendate	PTGS1
HQ11	5280378	MOL000392	formononetin	PTGS1
HQ11	5280378	MOL000392	formononetin	CHRM1
HQ11	5280378	MOL000392	formononetin	ESR1
HQ11	5280378	MOL000392	formononetin	AR
HQ11	5280378	MOL000392	formononetin	PPARG
HQ11	5280378	MOL000392	formononetin	ADRA1A
HQ11	5280378	MOL000392	formononetin	ESR2
HQ11	5280378	MOL000392	formononetin	GSK3B
HQ11	5280378	MOL000392	formononetin	CHEK1
HQ11	5280378	MOL000392	formononetin	PRSS1
HQ11	5280378	MOL000392	formononetin	ACHE
HQ11	5280378	MOL000392	formononetin	PPARG
HQ12	5280448	MOL000417	Calycosin	PTGS1
HQ12	5280448	MOL000417	Calycosin	ESR1
HQ12	5280448	MOL000417	Calycosin	AR
HQ12	5280448	MOL000417	Calycosin	PPARG
HQ12	5280448	MOL000417	Calycosin	ESR2
HQ12	5280448	MOL000417	Calycosin	GSK3B
HQ12	5280448	MOL000417	Calycosin	CHEK1
HQ12	5280448	MOL000417	Calycosin	PRSS1
HQ12	5280448	MOL000417	Calycosin	NCOA2
HQ13	5280863	MOL000422	kaempferol	PTGS1
HQ13	5280863	MOL000422	kaempferol	AR
HQ13	5280863	MOL000422	kaempferol	PPARG
HQ13	5280863	MOL000422	kaempferol	NCOA2
HQ13	5280863	MOL000422	kaempferol	PRSS1
HQ13	5280863	MOL000422	kaempferol	PGR
HQ13	5280863	MOL000422	kaempferol	CHRM1
HQ13	5280863	MOL000422	kaempferol	ACHE
HQ13	5280863	MOL000422	kaempferol	CHRM2
HQ13	5280863	MOL000422	kaempferol	GABRA1
HQ13	5280863	MOL000422	kaempferol	F7
HQ13	5280863	MOL000422	kaempferol	RELA
HQ13	5280863	MOL000422	kaempferol	IKBKB
HQ13	5280863	MOL000422	kaempferol	BCL2
HQ13	5280863	MOL000422	kaempferol	AHSA1
HQ13	5280863	MOL000422	kaempferol	CASP3
HQ13	5280863	MOL000422	kaempferol	MAPK8
HQ13	5280863	MOL000422	kaempferol	PPARG
HQ13	5280863	MOL000422	kaempferol	CYP3A4
HQ13	5280863	MOL000422	kaempferol	CYP1A1
HQ13	5280863	MOL000422	kaempferol	ICAM1
HQ13	5280863	MOL000422	kaempferol	SELE
HQ13	5280863	MOL000422	kaempferol	VCAM1
HQ13	5280863	MOL000422	kaempferol	CYP1B1
HQ13	5280863	MOL000422	kaempferol	ALOX5
HQ13	5280863	MOL000422	kaempferol	GSTP1
HQ13	5280863	MOL000422	kaempferol	AHR
HQ13	5280863	MOL000422	kaempferol	PSMD3
HQ13	5280863	MOL000422	kaempferol	SLC2A4
HQ13	5280863	MOL000422	kaempferol	NR1I3
HQ13	5280863	MOL000422	kaempferol	DIO1
HQ13	5280863	MOL000422	kaempferol	GSTM1
HQ13	5280863	MOL000422	kaempferol	GSTM2
HQ13	5280863	MOL000422	kaempferol	AKR1C3
HQ14	5280863	MOL000433	FA	GSK3B
HQ15	5280863	MOL000442	1,7-Dihydroxy-3,9-dimethoxy pterocarpene	PRSS1
HQ16	5280343	MOL000098	quercetin	PTGS1
HQ16	5280343	MOL000098	quercetin	AR
HQ16	5280343	MOL000098	quercetin	PPARG
HQ16	5280343	MOL000098	quercetin	NCOA2
HQ16	5280343	MOL000098	quercetin	AKR1B1
HQ16	5280343	MOL000098	quercetin	PRSS1
HQ16	5280343	MOL000098	quercetin	F7
HQ16	5280343	MOL000098	quercetin	ACHE
HQ16	5280343	MOL000098	quercetin	GABRA1
HQ16	5280343	MOL000098	quercetin	RELA
HQ16	5280343	MOL000098	quercetin	EGFR
HQ16	5280343	MOL000098	quercetin	VEGFA
HQ16	5280343	MOL000098	quercetin	CCND1
HQ16	5280343	MOL000098	quercetin	BCL2
HQ16	5280343	MOL000098	quercetin	FOS
HQ16	5280343	MOL000098	quercetin	EIF6
HQ16	5280343	MOL000098	quercetin	CASP9
HQ16	5280343	MOL000098	quercetin	PLAU
HQ16	5280343	MOL000098	quercetin	RB1
HQ16	5280343	MOL000098	quercetin	IL6
HQ16	5280343	MOL000098	quercetin	AHSA1
HQ16	5280343	MOL000098	quercetin	CASP3
HQ16	5280343	MOL000098	quercetin	TP63
HQ16	5280343	MOL000098	quercetin	ELK1
HQ16	5280343	MOL000098	quercetin	NFKBIA
HQ16	5280343	MOL000098	quercetin	POR
HQ16	5280343	MOL000098	quercetin	CASP8
HQ16	5280343	MOL000098	quercetin	RAF1
HQ16	5280343	MOL000098	quercetin	PRKCA
HQ16	5280343	MOL000098	quercetin	HIF1A
HQ16	5280343	MOL000098	quercetin	RUNX1T1
HQ16	5280343	MOL000098	quercetin	ERBB2
HQ16	5280343	MOL000098	quercetin	PPARG
HQ16	5280343	MOL000098	quercetin	ACACA
HQ16	5280343	MOL000098	quercetin	CYP3A4
HQ16	5280343	MOL000098	quercetin	CAV1
HQ16	5280343	MOL000098	quercetin	MYC
HQ16	5280343	MOL000098	quercetin	CYP1A1
HQ16	5280343	MOL000098	quercetin	ICAM1
HQ16	5280343	MOL000098	quercetin	SELE
HQ16	5280343	MOL000098	quercetin	VCAM1
HQ16	5280343	MOL000098	quercetin	PTGER3
HQ16	5280343	MOL000098	quercetin	BIRC5
HQ16	5280343	MOL000098	quercetin	DUOX2
HQ16	5280343	MOL000098	quercetin	NOS3
HQ16	5280343	MOL000098	quercetin	HSPB1
HQ16	5280343	MOL000098	quercetin	MGAM
HQ16	5280343	MOL000098	quercetin	CYP1B1
HQ16	5280343	MOL000098	quercetin	CCNB1
HQ16	5280343	MOL000098	quercetin	ALOX5
HQ16	5280343	MOL000098	quercetin	GSTP1
HQ16	5280343	MOL000098	quercetin	NFE2L2
HQ16	5280343	MOL000098	quercetin	NQO1
HQ16	5280343	MOL000098	quercetin	PARP1
HQ16	5280343	MOL000098	quercetin	AHR
HQ16	5280343	MOL000098	quercetin	PSMD3
HQ16	5280343	MOL000098	quercetin	SLC2A4
HQ16	5280343	MOL000098	quercetin	COL3A1
HQ16	5280343	MOL000098	quercetin	DCAF5
HQ16	5280343	MOL000098	quercetin	NR1I3
HQ16	5280343	MOL000098	quercetin	CHEK2
HQ16	5280343	MOL000098	quercetin	HSF1
HQ16	5280343	MOL000098	quercetin	CRP
HQ16	5280343	MOL000098	quercetin	RUNX2
HQ16	5280343	MOL000098	quercetin	RASSF1
HQ16	5280343	MOL000098	quercetin	CTSD
HQ16	5280343	MOL000098	quercetin	IGFBP3
HQ16	5280343	MOL000098	quercetin	IGF2
HQ16	5280343	MOL000098	quercetin	IRF1
HQ16	5280343	MOL000098	quercetin	ERBB3
HQ16	5280343	MOL000098	quercetin	PON1
HQ16	5280343	MOL000098	quercetin	DIO1
HQ16	5280343	MOL000098	quercetin	NPEPPS
HQ16	5280343	MOL000098	quercetin	HK2
HQ16	5280343	MOL000098	quercetin	RASA1
HQ16	5280343	MOL000098	quercetin	GSTM1
HQ16	5280343	MOL000098	quercetin	GSTM2

## Sheet: Codonopsis pilosula
ID	PubchemID	MolId	MolName	Target
DS01	5283663	MOL001006	poriferasta-7,22E-dien-3beta-ol	PGR
DS01	5283663	MOL001006	poriferasta-7,22E-dien-3beta-ol	NCOA2
DS01	5283663	MOL001006	poriferasta-7,22E-dien-3beta-ol	NR3C2
DS02	33934	MOL002879	Diop	CHRM3
DS03	11870462	MOL003036	ZINC03978781	PGR
DS03	11870462	MOL003036	ZINC03978781	NCOA2
DS03	11870462	MOL003036	ZINC03978781	NR3C2
DS04	5280794	MOL000449	Stigmasterol	PGR
DS04	5280794	MOL000449	Stigmasterol	NR3C2
DS04	5280794	MOL000449	Stigmasterol	NCOA2
DS04	5280794	MOL000449	Stigmasterol	NCOA1
DS04	5280794	MOL000449	Stigmasterol	PTGS1
DS04	5280794	MOL000449	Stigmasterol	AKR1B1
DS04	5280794	MOL000449	Stigmasterol	PLAU
DS04	5280794	MOL000449	Stigmasterol	CTRB1
DS04	5280794	MOL000449	Stigmasterol	CHRM3
DS04	5280794	MOL000449	Stigmasterol	CHRM1
DS04	5280794	MOL000449	Stigmasterol	ADRA1A
DS04	5280794	MOL000449	Stigmasterol	CHRM2
DS04	5280794	MOL000449	Stigmasterol	GABRA1
DS05	354368	MOL003896	7-Methoxy-2-methyl isoflavone	PTGS1
DS05	354368	MOL003896	7-Methoxy-2-methyl isoflavone	CHRM3
DS05	354368	MOL003896	7-Methoxy-2-methyl isoflavone	CHRM1
DS05	354368	MOL003896	7-Methoxy-2-methyl isoflavone	ESR1
DS05	354368	MOL003896	7-Methoxy-2-methyl isoflavone	AR
DS05	354368	MOL003896	7-Methoxy-2-methyl isoflavone	PPARG
DS05	354368	MOL003896	7-Methoxy-2-methyl isoflavone	ACHE
DS05	354368	MOL003896	7-Methoxy-2-methyl isoflavone	ESR2
DS05	354368	MOL003896	7-Methoxy-2-methyl isoflavone	GABRA1
DS05	354368	MOL003896	7-Methoxy-2-methyl isoflavone	GSK3B
DS05	354368	MOL003896	7-Methoxy-2-methyl isoflavone	CHEK1
DS05	354368	MOL003896	7-Methoxy-2-methyl isoflavone	PRSS1
DS05	354368	MOL003896	7-Methoxy-2-methyl isoflavone	NCOA1
DS05	354368	MOL003896	7-Methoxy-2-methyl isoflavone	CHRM5
DS05	354368	MOL003896	7-Methoxy-2-methyl isoflavone	NCOA2
DS06	5281331	MOL004355	Spinasterol	PGR
DS06	5281331	MOL004355	Spinasterol	NR3C2
DS06	5281331	MOL004355	Spinasterol	NCOA2
DS07	441965	MOL005321	Frutinone A	PTGS1
DS07	441965	MOL005321	Frutinone A	AR
DS07	441965	MOL005321	Frutinone A	PPARG
DS07	441965	MOL005321	Frutinone A	GABRA1
DS07	441965	MOL005321	Frutinone A	ACHE
DS08	5280445	MOL000006	luteolin	PTGS1
DS08	5280445	MOL000006	luteolin	AR
DS08	5280445	MOL000006	luteolin	PRSS1
DS08	5280445	MOL000006	luteolin	NCOA2
DS08	5280445	MOL000006	luteolin	RELA
DS08	5280445	MOL000006	luteolin	EGFR
DS08	5280445	MOL000006	luteolin	VEGFA
DS08	5280445	MOL000006	luteolin	CCND1
DS08	5280445	MOL000006	luteolin	CASP9
DS08	5280445	MOL000006	luteolin	RB1
DS08	5280445	MOL000006	luteolin	IL6
DS08	5280445	MOL000006	luteolin	CASP3
DS08	5280445	MOL000006	luteolin	TP63
DS08	5280445	MOL000006	luteolin	NFKBIA
DS08	5280445	MOL000006	luteolin	MDM2
DS08	5280445	MOL000006	luteolin	APP
DS08	5280445	MOL000006	luteolin	PCNA
DS08	5280445	MOL000006	luteolin	ERBB2
DS08	5280445	MOL000006	luteolin	PPARG
DS08	5280445	MOL000006	luteolin	CASP7
DS08	5280445	MOL000006	luteolin	ICAM1
DS08	5280445	MOL000006	luteolin	MCL1
DS08	5280445	MOL000006	luteolin	BIRC5
DS08	5280445	MOL000006	luteolin	CCNB1
DS08	5280445	MOL000006	luteolin	TYR
DS08	5280445	MOL000006	luteolin	GSTP1
DS08	5280445	MOL000006	luteolin	SLC2A4
DS08	5280445	MOL000006	luteolin	NUF2
DS09	12315384	MOL006774	stigmast-7-enol	PGR
DS09	12315384	MOL006774	stigmast-7-enol	NCOA2
DS10	5318290	MOL007059	3-beta-Hydroxymethyllenetanshiquinone	CHRM1
DS10	5318290	MOL007059	3-beta-Hydroxymethyllenetanshiquinone	ACHE
DS10	5318290	MOL007059	3-beta-Hydroxymethyllenetanshiquinone	ADRA1A
DS10	5318290	MOL007059	3-beta-Hydroxymethyllenetanshiquinone	PRSS1
DS10	5318290	MOL007059	3-beta-Hydroxymethyllenetanshiquinone	NCOA1
DS11	5365566	MOL007514	methyl icosa-11,14-dienoate	NCOA2
DS12		MOL008393	7-(beta-Xylosyl)cephalomannine_qt	TUBB1
DS12		MOL008397	Daturilin	NR3C1
DS13	5317750	MOL008400	glycitein	PTGS1
DS13	5317750	MOL008400	glycitein	ESR1
DS13	5317750	MOL008400	glycitein	AR
DS13	5317750	MOL008400	glycitein	PPARG
DS13	5317750	MOL008400	glycitein	ESR2
DS13	5317750	MOL008400	glycitein	GSK3B
DS13	5317750	MOL008400	glycitein	CHEK1
DS13	5317750	MOL008400	glycitein	PRSS1
DS13	5317750	MOL008400	glycitein	NCOA1
DS13	5317750	MOL008400	glycitein	APP
DS14	14807783	MOL008407	(8S,9S,10R,13R,14S,17R)-17-[(E,2R,5S)-5-ethyl-6-methylhept-3-en-2-yl]-10,13-dimethyl-1,2,4,7,8,9,11,12,14,15,16,17-dodecahydrocyclopenta[a]phenanthren-3-one	PGR
DS14	14807783	MOL008407	(8S,9S,10R,13R,14S,17R)-17-[(E,2R,5S)-5-ethyl-6-methylhept-3-en-2-yl]-10,13-dimethyl-1,2,4,7,8,9,11,12,14,15,16,17-dodecahydrocyclopenta[a]phenanthren-3-one	NR3C2
DS15	5318332	MOL008411	11-Hydroxyrankinidine	ESR1

## Sheet: Scrophularia ningpoensis 
ID	PubchemID	MolId	MolName	Target
XS01	94162	MOL002222	sugiol	CHRM3
XS01	94162	MOL002222	sugiol	CHRM1
XS01	94162	MOL002222	sugiol	CHRM5
XS01	94162	MOL002222	sugiol	CHRM4
XS01	94162	MOL002222	sugiol	ACHE
XS01	94162	MOL002222	sugiol	ADRA1A
XS01	94162	MOL002222	sugiol	CHRM2
XS01	94162	MOL002222	sugiol	DRD2
XS02	222284	MOL000358	beta-sitosterol	PGR
XS02	222284	MOL000358	beta-sitosterol	NCOA2
XS02	222284	MOL000358	beta-sitosterol	PTGS1
XS02	222284	MOL000358	beta-sitosterol	CHRM3
XS02	222284	MOL000358	beta-sitosterol	CHRM1
XS02	222284	MOL000358	beta-sitosterol	CHRM4
XS02	222284	MOL000358	beta-sitosterol	ADRA1A
XS02	222284	MOL000358	beta-sitosterol	CHRM2
XS02	222284	MOL000358	beta-sitosterol	CHRNA2
XS02	222284	MOL000358	beta-sitosterol	GABRA1
XS02	222284	MOL000358	beta-sitosterol	BCL2
XS02	222284	MOL000358	beta-sitosterol	CASP9
XS02	222284	MOL000358	beta-sitosterol	CASP3
XS02	222284	MOL000358	beta-sitosterol	CASP8
XS02	222284	MOL000358	beta-sitosterol	PRKCA
XS02	222284	MOL000358	beta-sitosterol	PON1
XS03	12303645	MOL000359	sitosterol	PGR
XS03	12303645	MOL000359	sitosterol	NCOA2
XS03	12303645	MOL000359	sitosterol	NR3C2
XS04		MOL007658	14-deoxy-12(R)-sulfoandrographolide	NR3C2
XS04		MOL007662	harpagoside_qt	ESR1
XS04		MOL007662	harpagoside_qt	GSK3B
XS04		MOL007662	harpagoside_qt	PRSS1

## Sheet: Corydalis yanhusuo
ID	PubchemID	MolId	MolName	Target
YHS01	2353	MOL001454	berberine	PTGS1
YHS01	2353	MOL001454	berberine	ESR1
YHS01	2353	MOL001454	berberine	AR
YHS01	2353	MOL001454	berberine	PRSS1
YHS01	2353	MOL001454	berberine	NCOA2
YHS01	2353	MOL001454	berberine	PDE10A
YHS02	72322	MOL001458	coptisine	PTGS1
YHS02	72322	MOL001458	coptisine	ESR1
YHS02	72322	MOL001458	coptisine	AR
YHS02	72322	MOL001458	coptisine	PRSS1
YHS02	72616	MOL001460	Cryptopin	PTGS1
YHS02	72616	MOL001460	Cryptopin	CHRM3
YHS02	72616	MOL001460	Cryptopin	CHRM1
YHS02	72616	MOL001460	Cryptopin	CHRM5
YHS02	72616	MOL001460	Cryptopin	HTR3A
YHS02	72616	MOL001460	Cryptopin	F7
YHS02	72616	MOL001460	Cryptopin	CHRM4
YHS02	72616	MOL001460	Cryptopin	NCOA1
YHS02	72616	MOL001460	Cryptopin	PDE10A
YHS03	485077	MOL001461	Dihydrochelerythrine	PTGS1
YHS03	485077	MOL001461	Dihydrochelerythrine	ESR1
YHS03	485077	MOL001461	Dihydrochelerythrine	AR
YHS03	485077	MOL001461	Dihydrochelerythrine	PPARG
YHS03	485077	MOL001461	Dihydrochelerythrine	ACHE
YHS03	485077	MOL001461	Dihydrochelerythrine	ESR2
YHS03	485077	MOL001461	Dihydrochelerythrine	PRSS1
YHS03	485077	MOL001461	Dihydrochelerythrine	NCOA2
YHS04	124069	MOL001463	Dihydrosanguinarine	PTGS1
YHS04	124069	MOL001463	Dihydrosanguinarine	ESR1
YHS04	124069	MOL001463	Dihydrosanguinarine	AR
YHS04	124069	MOL001463	Dihydrosanguinarine	PPARG
YHS04	124069	MOL001463	Dihydrosanguinarine	ACHE
YHS04	124069	MOL001463	Dihydrosanguinarine	ESR2
YHS04	124069	MOL001463	Dihydrosanguinarine	PRSS1
YHS04	124069	MOL001463	Dihydrosanguinarine	NCOA2
YHS05	5154	MOL001474	sanguinarine	PTGS1
YHS06	439654	MOL000217	(S)-Scoulerine	PTGS1
YHS06	439654	MOL000217	(S)-Scoulerine	CHRM3
YHS06	439654	MOL000217	(S)-Scoulerine	CHRM1
YHS06	439654	MOL000217	(S)-Scoulerine	CHRM5
YHS06	439654	MOL000217	(S)-Scoulerine	F7
YHS06	439654	MOL000217	(S)-Scoulerine	ADRA2C
YHS06	439654	MOL000217	(S)-Scoulerine	CHRM4
YHS06	439654	MOL000217	(S)-Scoulerine	ADRA1A
YHS06	439654	MOL000217	(S)-Scoulerine	CHRM2
YHS06	439654	MOL000217	(S)-Scoulerine	DRD3
YHS06	439654	MOL000217	(S)-Scoulerine	NCOA2
YHS06	439654	MOL000217	(S)-Scoulerine	NCOA1
YHS07	193148	MOL002670	Cavidine	PTGS1
YHS07	193148	MOL002670	Cavidine	CHRM3
YHS07	193148	MOL002670	Cavidine	CHRM1
YHS07	193148	MOL002670	Cavidine	CHRM5
YHS07	193148	MOL002670	Cavidine	HTR3A
YHS07	193148	MOL002670	Cavidine	ADRA2C
YHS07	193148	MOL002670	Cavidine	CHRM4
YHS07	193148	MOL002670	Cavidine	RXRB
YHS07	193148	MOL002670	Cavidine	F7
YHS07	193148	MOL002670	Cavidine	PDE10A
YHS08	34458	MOL002903	(R)-Canadine	PTGS1
YHS08	34458	MOL002903	(R)-Canadine	CHRM3
YHS08	34458	MOL002903	(R)-Canadine	CHRM1
YHS08	34458	MOL002903	(R)-Canadine	CHRM5
YHS08	34458	MOL002903	(R)-Canadine	HTR3A
YHS08	34458	MOL002903	(R)-Canadine	ADRA2C
YHS08	34458	MOL002903	(R)-Canadine	CHRM4
YHS08	34458	MOL002903	(R)-Canadine	PDE10A
YHS08	34458	MOL002903	(R)-Canadine	ADRA1A
YHS08	34458	MOL002903	(R)-Canadine	CHRM2
YHS09	12303645	MOL000359	sitosterol	PGR
YHS09	12303645	MOL000359	sitosterol	NCOA2
YHS09	12303645	MOL000359	sitosterol	NR3C2
YHS10	72301	MOL004071	Hyndarin	CHRM3
YHS10	72301	MOL004071	Hyndarin	CHRM1
YHS10	72301	MOL004071	Hyndarin	CHRM5
YHS10	72301	MOL004071	Hyndarin	HTR3A
YHS10	72301	MOL004071	Hyndarin	ADRA2C
YHS10	72301	MOL004071	Hyndarin	CHRM4
YHS10	72301	MOL004071	Hyndarin	CHRM2
YHS10	72301	MOL004071	Hyndarin	RXRB
YHS10	72301	MOL004071	Hyndarin	PTGS1
YHS10	72301	MOL004071	Hyndarin	DRD3
YHS10	72301	MOL004071	Hyndarin	DRD2
YHS10	72301	MOL004071	Hyndarin	NCOA1
YHS11		MOL004190	(-)-alpha-N-methylcanadine	CHRM3
YHS11		MOL004190	(-)-alpha-N-methylcanadine	CHRM1
YHS11		MOL004190	(-)-alpha-N-methylcanadine	CHRM5
YHS11		MOL004190	(-)-alpha-N-methylcanadine	CHRM4
YHS11		MOL004190	(-)-alpha-N-methylcanadine	NCOA2
YHS11		MOL004190	(-)-alpha-N-methylcanadine	NCOA1
YHS12	94149	MOL004191	Capaurine	PTGS1
YHS12	94149	MOL004191	Capaurine	CHRM3
YHS12	94149	MOL004191	Capaurine	CHRM1
YHS12	94149	MOL004191	Capaurine	CHRM5
YHS12	94149	MOL004191	Capaurine	CHRM4
YHS12	94149	MOL004191	Capaurine	RXRB
YHS13	127376	MOL004193	Clarkeanidine	PTGS1
YHS13	127376	MOL004193	Clarkeanidine	CHRM3
YHS13	127376	MOL004193	Clarkeanidine	CHRM1
YHS13	127376	MOL004193	Clarkeanidine	CHRM5
YHS13	127376	MOL004193	Clarkeanidine	ADRA2C
YHS13	127376	MOL004193	Clarkeanidine	CHRM4
YHS13	127376	MOL004193	Clarkeanidine	ADRA1A
YHS13	127376	MOL004193	Clarkeanidine	CHRM2
YHS14	101301	MOL004195	CORYDALINE	CHRM3
YHS14	101301	MOL004195	CORYDALINE	CHRM1
YHS14	101301	MOL004195	CORYDALINE	CHRM5
YHS14	101301	MOL004195	CORYDALINE	CHRM4
YHS14	101301	MOL004195	CORYDALINE	DRD2
YHS14	101301	MOL004195	CORYDALINE	RXRB
YHS15	161665	MOL004196	Corydalmine	PTGS1
YHS15	161665	MOL004196	Corydalmine	CHRM3
YHS15	161665	MOL004196	Corydalmine	CHRM1
YHS15	161665	MOL004196	Corydalmine	ESR1
YHS15	161665	MOL004196	Corydalmine	PPARG
YHS15	161665	MOL004196	Corydalmine	CHRM5
YHS15	161665	MOL004196	Corydalmine	ADRA2C
YHS15	161665	MOL004196	Corydalmine	CHRM4
YHS15	161665	MOL004196	Corydalmine	ACHE
YHS15	161665	MOL004196	Corydalmine	RXRB
YHS15	161665	MOL004196	Corydalmine	NCOA2
YHS15	161665	MOL004196	Corydalmine	NCOA1
YHS16	10153	MOL004197	Corydine	PTGS1
YHS16	10153	MOL004197	Corydine	CHRM3
YHS16	10153	MOL004197	Corydine	CHRM1
YHS16	10153	MOL004197	Corydine	AR
YHS16	10153	MOL004197	Corydine	CHRM5
YHS16	10153	MOL004197	Corydine	ACHE
YHS17	177014	MOL004198	18797-79-0	PTGS1
YHS17	177014	MOL004198	18797-79-0	CHRM3
YHS17	177014	MOL004198	18797-79-0	CHRM1
YHS17	177014	MOL004198	18797-79-0	CHRM5
YHS18	101324793	MOL004199	Corynoloxine	PTGS1
YHS18	101324793	MOL004199	Corynoloxine	AR
YHS18	101324793	MOL004199	Corynoloxine	ACHE
YHS19	11462401	MOL004200	methyl-[2-(3,4,6,7-tetramethoxy-1-phenanthryl)ethyl]amine	PTGS1
YHS19	11462401	MOL004200	methyl-[2-(3,4,6,7-tetramethoxy-1-phenanthryl)ethyl]amine	NCOA2
YHS20	158329	MOL004202	dehydrocavidine	PTGS1
YHS20	158329	MOL004202	dehydrocavidine	CHRM3
YHS20	158329	MOL004202	dehydrocavidine	CHRM1
YHS20	158329	MOL004202	dehydrocavidine	CHRM5
YHS20	158329	MOL004202	dehydrocavidine	F7
YHS20	158329	MOL004202	dehydrocavidine	CHRM4
YHS20	158329	MOL004202	dehydrocavidine	CHRM2
YHS21	5316439	MOL004203	Dehydrocorybulbine	PTGS1
YHS21	5316439	MOL004203	Dehydrocorybulbine	ESR1
YHS21	5316439	MOL004203	Dehydrocorybulbine	AR
YHS21	5316439	MOL004203	Dehydrocorybulbine	CHEK1
YHS21	5316439	MOL004203	Dehydrocorybulbine	PRSS1
YHS21	5316439	MOL004203	Dehydrocorybulbine	NCOA2
YHS22	34781	MOL004204	dehydrocorydaline	PTGS1
YHS22	34781	MOL004204	dehydrocorydaline	ESR1
YHS22	34781	MOL004204	dehydrocorydaline	AR
YHS22	34781	MOL004204	dehydrocorydaline	CHEK1
YHS22	34781	MOL004204	dehydrocorydaline	RXRB
YHS22	34781	MOL004204	dehydrocorydaline	PRSS1
YHS22	34781	MOL004204	dehydrocorydaline	NCOA2
YHS22	34781	MOL004204	dehydrocorydaline	PDE10A
YHS23	3083983	MOL004205	Dehydrocorydalmine	PTGS1
YHS23	3083983	MOL004205	Dehydrocorydalmine	ESR1
YHS23	3083983	MOL004205	Dehydrocorydalmine	AR
YHS23	3083983	MOL004205	Dehydrocorydalmine	F7
YHS23	3083983	MOL004205	Dehydrocorydalmine	ESR2
YHS23	3083983	MOL004205	Dehydrocorydalmine	PRSS1
YHS23	3083983	MOL004205	Dehydrocorydalmine	NCOA2
YHS24		MOL004208	demethylcorydalmatine	PTGS1
YHS24		MOL004208	demethylcorydalmatine	CHRM3
YHS24		MOL004208	demethylcorydalmatine	CHRM1
YHS24		MOL004208	demethylcorydalmatine	CHRM5
YHS24		MOL004208	demethylcorydalmatine	ADRA2C
YHS24		MOL004208	demethylcorydalmatine	CHRM4
YHS25	25254728	MOL004209	13-methyldehydrocorydalmine	PTGS1
YHS25	25254728	MOL004209	13-methyldehydrocorydalmine	ESR1
YHS25	25254728	MOL004209	13-methyldehydrocorydalmine	AR
YHS25	25254728	MOL004209	13-methyldehydrocorydalmine	CHEK1
YHS25	25254728	MOL004209	13-methyldehydrocorydalmine	PRSS1
YHS25	25254728	MOL004209	13-methyldehydrocorydalmine	NCOA2
YHS26	21770852	MOL004210	(1S,8'R)-6,7-dimethoxy-2-methylspiro[3,4-dihydroisoquinoline-1,7'-6,8-dihydrocyclopenta[g][1,3]benzodioxole]-8'-ol	PTGS1
YHS26	21770852	MOL004210	(1S,8'R)-6,7-dimethoxy-2-methylspiro[3,4-dihydroisoquinoline-1,7'-6,8-dihydrocyclopenta[g][1,3]benzodioxole]-8'-ol	CHRM3
YHS26	21770852	MOL004210	(1S,8'R)-6,7-dimethoxy-2-methylspiro[3,4-dihydroisoquinoline-1,7'-6,8-dihydrocyclopenta[g][1,3]benzodioxole]-8'-ol	CHRM5
YHS26	21770852	MOL004210	(1S,8'R)-6,7-dimethoxy-2-methylspiro[3,4-dihydroisoquinoline-1,7'-6,8-dihydrocyclopenta[g][1,3]benzodioxole]-8'-ol	NCOA1
YHS27	133323	MOL004763	Izoteolin	PTGS1
YHS27	133323	MOL004763	Izoteolin	CHRM3
YHS27	133323	MOL004763	Izoteolin	CHRM1
YHS27	133323	MOL004763	Izoteolin	AR
YHS27	133323	MOL004763	Izoteolin	CHRM5
YHS27	133323	MOL004763	Izoteolin	CHRM4
YHS27	133323	MOL004763	Izoteolin	ACHE
YHS27	133323	MOL004763	Izoteolin	ADRA1A
YHS28	12310873	MOL004214	isocorybulbine	PTGS1
YHS28	12310873	MOL004214	isocorybulbine	CHRM3
YHS28	12310873	MOL004214	isocorybulbine	ESR1
YHS28	12310873	MOL004214	isocorybulbine	ACHE
YHS28	12310873	MOL004214	isocorybulbine	RXRB
YHS28	12310873	MOL004214	isocorybulbine	NCOA2
YHS28	12310873	MOL004214	isocorybulbine	NCOA1
YHS29	135214731	MOL004215	leonticine	PTGS1
YHS29	135214731	MOL004215	leonticine	CHRM3
YHS29	135214731	MOL004215	leonticine	CHRM1
YHS29	135214731	MOL004215	leonticine	CHRM5
YHS29	135214731	MOL004215	leonticine	ADRA2C
YHS29	135214731	MOL004215	leonticine	CHRM4
YHS29	135214731	MOL004215	leonticine	ADRA1A
YHS29	135214731	MOL004215	leonticine	CHRM2
YHS29	135214731	MOL004215	leonticine	DRD2
YHS29	135214731	MOL004215	leonticine	GABRA1
YHS30	12275616	MOL004216	13-methylpalmatrubine	PTGS1
YHS30	12275616	MOL004216	13-methylpalmatrubine	ESR1
YHS30	12275616	MOL004216	13-methylpalmatrubine	AR
YHS30	12275616	MOL004216	13-methylpalmatrubine	CHEK1
YHS30	12275616	MOL004216	13-methylpalmatrubine	PRSS1
YHS30	12275616	MOL004216	13-methylpalmatrubine	NCOA2
YHS31	6543699	MOL004220	N-methyllaurotetanine	PTGS1
YHS31	6543699	MOL004220	N-methyllaurotetanine	CHRM3
YHS31	6543699	MOL004220	N-methyllaurotetanine	CHRM1
YHS31	6543699	MOL004220	N-methyllaurotetanine	AR
YHS31	6543699	MOL004220	N-methyllaurotetanine	CHRM5
YHS32	30835	MOL004221	norglaucing	PTGS1
YHS32	30835	MOL004221	norglaucing	CHRM3
YHS32	30835	MOL004221	norglaucing	CHRM1
YHS32	30835	MOL004221	norglaucing	AR
YHS32	30835	MOL004221	norglaucing	CHRM5
YHS32	30835	MOL004221	norglaucing	ACHE
YHS32	30835	MOL004221	norglaucing	RXRB
YHS32	30835	MOL004221	norglaucing	NCOA1
YHS33	11047165	MOL004224	pontevedrine	PTGS1
YHS33	11047165	MOL004224	pontevedrine	NCOA2
YHS34	15520811	MOL004225	pseudocoptisine	PTGS1
YHS34	15520811	MOL004225	pseudocoptisine	ESR1
YHS34	15520811	MOL004225	pseudocoptisine	AR
YHS34	15520811	MOL004225	pseudocoptisine	PRSS1
YHS35	185559	MOL004226	24240-05-9	PTGS1
YHS35	185559	MOL004226	24240-05-9	CHRM3
YHS35	185559	MOL004226	24240-05-9	CHRM1
YHS35	185559	MOL004226	24240-05-9	CHRM5
YHS35	185559	MOL004226	24240-05-9	HTR3A
YHS35	185559	MOL004226	24240-05-9	F7
YHS35	185141	MOL004228	saulatine	CHRM3
YHS35	185141	MOL004228	saulatine	CHRM5
YHS36	6770	MOL004230	stylopine	PTGS1
YHS36	6770	MOL004230	stylopine	CHRM3
YHS36	6770	MOL004230	stylopine	CHRM1
YHS36	6770	MOL004230	stylopine	CHRM5
YHS36	6770	MOL004230	stylopine	HTR3A
YHS36	6770	MOL004230	stylopine	CHRM4
YHS37		MOL004231	Tetrahydrocorysamine	PTGS1
YHS37		MOL004231	Tetrahydrocorysamine	CHRM3
YHS37		MOL004231	Tetrahydrocorysamine	CHRM1
YHS37		MOL004231	Tetrahydrocorysamine	CHRM5
YHS37		MOL004231	Tetrahydrocorysamine	CHRM4
YHS38	40512630	MOL004232	tetrahydroprotopapaverine	CHRM3
YHS38	40512630	MOL004232	tetrahydroprotopapaverine	CHRM1
YHS38	40512630	MOL004232	tetrahydroprotopapaverine	CHRM5
YHS38	40512630	MOL004232	tetrahydroprotopapaverine	ADRA2C
YHS38	40512630	MOL004232	tetrahydroprotopapaverine	CHRM4
YHS39	6992288	MOL004233	ST057701	PTGS1
YHS39	6992288	MOL004233	ST057701	CHRM3
YHS39	6992288	MOL004233	ST057701	CHRM1
YHS39	6992288	MOL004233	ST057701	AR
YHS39	6992288	MOL004233	ST057701	CHRM5
YHS39	6992288	MOL004233	ST057701	CHRM4
YHS39	6992288	MOL004233	ST057701	PRSS1
YHS40	10362429	MOL004234	2,3,9,10-tetramethoxy-13-methyl-5,6-dihydroisoquinolino[2,1-b]isoquinolin-8-one	PTGS1
YHS40	10362429	MOL004234	2,3,9,10-tetramethoxy-13-methyl-5,6-dihydroisoquinolino[2,1-b]isoquinolin-8-one	AR
YHS40	10362429	MOL004234	2,3,9,10-tetramethoxy-13-methyl-5,6-dihydroisoquinolino[2,1-b]isoquinolin-8-one	CHEK1
YHS40	10362429	MOL004234	2,3,9,10-tetramethoxy-13-methyl-5,6-dihydroisoquinolino[2,1-b]isoquinolin-8-one	PRSS1
YHS40	10362429	MOL004234	2,3,9,10-tetramethoxy-13-methyl-5,6-dihydroisoquinolino[2,1-b]isoquinolin-8-one	NCOA2
YHS41	5280794	MOL000449	Stigmasterol	PGR
YHS41	5280794	MOL000449	Stigmasterol	NR3C2
YHS41	5280794	MOL000449	Stigmasterol	NCOA2
YHS41	5280794	MOL000449	Stigmasterol	NCOA1
YHS41	5280794	MOL000449	Stigmasterol	PTGS1
YHS41	5280794	MOL000449	Stigmasterol	AKR1B1
YHS41	5280794	MOL000449	Stigmasterol	PLAU
YHS41	5280794	MOL000449	Stigmasterol	CTRB1
YHS41	5280794	MOL000449	Stigmasterol	CHRM3
YHS41	5280794	MOL000449	Stigmasterol	CHRM1
YHS41	5280794	MOL000449	Stigmasterol	ADRA1A
YHS41	5280794	MOL000449	Stigmasterol	CHRM2
YHS41	5280794	MOL000449	Stigmasterol	GABRA1
YHS42	19009	MOL000785	palmatine	PTGS1
YHS42	19009	MOL000785	palmatine	ESR1
YHS42	19009	MOL000785	palmatine	AR
YHS42	19009	MOL000785	palmatine	ESR2
YHS42	19009	MOL000785	palmatine	PRSS1
YHS42	19009	MOL000785	palmatine	NCOA2
YHS42	19009	MOL000785	palmatine	F7
YHS43	4970	MOL000787	Fumarine	PTGS1
YHS43	4970	MOL000787	Fumarine	CHRM3
YHS43	4970	MOL000787	Fumarine	CHRM1
YHS43	4970	MOL000787	Fumarine	CHRM5
YHS43	4970	MOL000787	Fumarine	HTR3A
YHS43	4970	MOL000787	Fumarine	F7
YHS43	4970	MOL000787	Fumarine	CHRM4
YHS44	440229	MOL000790	Isocorypalmine	PTGS1
YHS44	440229	MOL000790	Isocorypalmine	CHRM3
YHS44	440229	MOL000790	Isocorypalmine	CHRM1
YHS44	440229	MOL000790	Isocorypalmine	CHRM5
YHS44	440229	MOL000790	Isocorypalmine	HTR3A
YHS44	440229	MOL000790	Isocorypalmine	ADRA2C
YHS44	440229	MOL000790	Isocorypalmine	CHRM4
YHS44	440229	MOL000790	Isocorypalmine	ADRA1A
YHS44	440229	MOL000790	Isocorypalmine	CHRM2
YHS44	440229	MOL000790	Isocorypalmine	DRD3
YHS44	440229	MOL000790	Isocorypalmine	RXRB
YHS44	440229	MOL000790	Isocorypalmine	NCOA1
YHS45	10237	MOL000791	bicuculline	PTGS1
YHS45	10237	MOL000791	bicuculline	AR
YHS45	10237	MOL000791	bicuculline	ACHE
YHS45	10237	MOL000791	bicuculline	FOS
YHS45	10237	MOL000791	bicuculline	GABBR1
YHS45	10237	MOL000791	bicuculline	GRM5
YHS45	10237	MOL000791	bicuculline	ALDH3A1
YHS46	12441	MOL000793	C09367	PTGS1
YHS46	12441	MOL000793	C09367	CHRM3
YHS46	12441	MOL000793	C09367	CHRM1
YHS46	12441	MOL000793	C09367	AR
YHS46	12441	MOL000793	C09367	CHRM5
YHS46	12441	MOL000793	C09367	CHRM4
YHS47	5280343	MOL000098	quercetin	PTGS1
YHS47	5280343	MOL000098	quercetin	AR
YHS47	5280343	MOL000098	quercetin	PPARG
YHS47	5280343	MOL000098	quercetin	NCOA2
YHS47	5280343	MOL000098	quercetin	AKR1B1
YHS47	5280343	MOL000098	quercetin	PRSS1
YHS47	5280343	MOL000098	quercetin	F7
YHS47	5280343	MOL000098	quercetin	ACHE
YHS47	5280343	MOL000098	quercetin	GABRA1
YHS47	5280343	MOL000098	quercetin	RELA
YHS47	5280343	MOL000098	quercetin	EGFR
YHS47	5280343	MOL000098	quercetin	VEGFA
YHS47	5280343	MOL000098	quercetin	CCND1
YHS47	5280343	MOL000098	quercetin	BCL2
YHS47	5280343	MOL000098	quercetin	FOS
YHS47	5280343	MOL000098	quercetin	EIF6
YHS47	5280343	MOL000098	quercetin	CASP9
YHS47	5280343	MOL000098	quercetin	PLAU
YHS47	5280343	MOL000098	quercetin	RB1
YHS47	5280343	MOL000098	quercetin	IL6
YHS47	5280343	MOL000098	quercetin	AHSA1
YHS47	5280343	MOL000098	quercetin	CASP3
YHS47	5280343	MOL000098	quercetin	TP63
YHS47	5280343	MOL000098	quercetin	ELK1
YHS47	5280343	MOL000098	quercetin	NFKBIA
YHS47	5280343	MOL000098	quercetin	POR
YHS47	5280343	MOL000098	quercetin	CASP8
YHS47	5280343	MOL000098	quercetin	RAF1
YHS47	5280343	MOL000098	quercetin	PRKCA
YHS47	5280343	MOL000098	quercetin	HIF1A
YHS47	5280343	MOL000098	quercetin	RUNX1T1
YHS47	5280343	MOL000098	quercetin	ERBB2
YHS47	5280343	MOL000098	quercetin	PPARG
YHS47	5280343	MOL000098	quercetin	ACACA
YHS47	5280343	MOL000098	quercetin	CYP3A4
YHS47	5280343	MOL000098	quercetin	CAV1
YHS47	5280343	MOL000098	quercetin	MYC
YHS47	5280343	MOL000098	quercetin	CYP1A1
YHS47	5280343	MOL000098	quercetin	ICAM1
YHS47	5280343	MOL000098	quercetin	SELE
YHS47	5280343	MOL000098	quercetin	VCAM1
YHS47	5280343	MOL000098	quercetin	PTGER3
YHS47	5280343	MOL000098	quercetin	BIRC5
YHS47	5280343	MOL000098	quercetin	DUOX2
YHS47	5280343	MOL000098	quercetin	NOS3
YHS47	5280343	MOL000098	quercetin	HSPB1
YHS47	5280343	MOL000098	quercetin	MGAM
YHS47	5280343	MOL000098	quercetin	CYP1B1
YHS47	5280343	MOL000098	quercetin	CCNB1
YHS47	5280343	MOL000098	quercetin	ALOX5
YHS47	5280343	MOL000098	quercetin	GSTP1
YHS47	5280343	MOL000098	quercetin	NFE2L2
YHS47	5280343	MOL000098	quercetin	NQO1
YHS47	5280343	MOL000098	quercetin	PARP1
YHS47	5280343	MOL000098	quercetin	AHR
YHS47	5280343	MOL000098	quercetin	PSMD3
YHS47	5280343	MOL000098	quercetin	SLC2A4
YHS47	5280343	MOL000098	quercetin	COL3A1
YHS47	5280343	MOL000098	quercetin	DCAF5
YHS47	5280343	MOL000098	quercetin	NR1I3
YHS47	5280343	MOL000098	quercetin	CHEK2
YHS47	5280343	MOL000098	quercetin	HSF1
YHS47	5280343	MOL000098	quercetin	CRP
YHS47	5280343	MOL000098	quercetin	RUNX2
YHS47	5280343	MOL000098	quercetin	RASSF1
YHS47	5280343	MOL000098	quercetin	CTSD
YHS47	5280343	MOL000098	quercetin	IGFBP3
YHS47	5280343	MOL000098	quercetin	IGF2
YHS47	5280343	MOL000098	quercetin	IRF1
YHS47	5280343	MOL000098	quercetin	ERBB3
YHS47	5280343	MOL000098	quercetin	PON1
YHS47	5280343	MOL000098	quercetin	DIO1
YHS47	5280343	MOL000098	quercetin	NPEPPS
YHS47	5280343	MOL000098	quercetin	HK2
YHS47	5280343	MOL000098	quercetin	RASA1
YHS47	5280343	MOL000098	quercetin	GSTM1
YHS47	5280343	MOL000098	quercetin	GSTM2

## Sheet: Hirudo 
ID	PubchemID	compound name	SMILES	Target
SZ01	135398641	Inosine	C1=NC2=C(C(=O)N1)N=CN2C3C(C(C(O3)CO)O)O	ADORA1
SZ01	135398641	Inosine	C1=NC2=C(C(=O)N1)N=CN2C3C(C(C(O3)CO)O)O	ADA
SZ01	135398641	Inosine	C1=NC2=C(C(=O)N1)N=CN2C3C(C(C(O3)CO)O)O	ADORA2A
SZ01	135398641	Inosine	C1=NC2=C(C(=O)N1)N=CN2C3C(C(C(O3)CO)O)O	CDA
SZ01	135398641	Inosine	C1=NC2=C(C(=O)N1)N=CN2C3C(C(C(O3)CO)O)O	ADORA3
SZ01	135398641	Inosine	C1=NC2=C(C(=O)N1)N=CN2C3C(C(C(O3)CO)O)O	ADK
SZ01	135398641	Inosine	C1=NC2=C(C(=O)N1)N=CN2C3C(C(C(O3)CO)O)O	DPP4
SZ01	135398641	Inosine	C1=NC2=C(C(=O)N1)N=CN2C3C(C(C(O3)CO)O)O	TYMP
SZ01	135398641	Inosine	C1=NC2=C(C(=O)N1)N=CN2C3C(C(C(O3)CO)O)O	HPRT1
SZ01	135398641	Inosine	C1=NC2=C(C(=O)N1)N=CN2C3C(C(C(O3)CO)O)O	AHCY
SZ01	135398641	Inosine	C1=NC2=C(C(=O)N1)N=CN2C3C(C(C(O3)CO)O)O	GAPDH
SZ01	135398641	Inosine	C1=NC2=C(C(=O)N1)N=CN2C3C(C(C(O3)CO)O)O	TK1
SZ01	135398641	Inosine	C1=NC2=C(C(=O)N1)N=CN2C3C(C(C(O3)CO)O)O	HSPA8
SZ01	135398641	Inosine	C1=NC2=C(C(=O)N1)N=CN2C3C(C(C(O3)CO)O)O	HSPA5
SZ01	135398641	Inosine	C1=NC2=C(C(=O)N1)N=CN2C3C(C(C(O3)CO)O)O	MCL1
SZ01	135398641	Inosine	C1=NC2=C(C(=O)N1)N=CN2C3C(C(C(O3)CO)O)O	PNP
SZ01	135398641	Inosine	C1=NC2=C(C(=O)N1)N=CN2C3C(C(C(O3)CO)O)O	EIF4E
SZ01	135398641	Inosine	C1=NC2=C(C(=O)N1)N=CN2C3C(C(C(O3)CO)O)O	TYMS
SZ01	135398641	Inosine	C1=NC2=C(C(=O)N1)N=CN2C3C(C(C(O3)CO)O)O	PYGM
SZ01	135398641	Inosine	C1=NC2=C(C(=O)N1)N=CN2C3C(C(C(O3)CO)O)O	CA12
SZ01	135398641	Inosine	C1=NC2=C(C(=O)N1)N=CN2C3C(C(C(O3)CO)O)O	CA9
SZ01	135398641	Inosine	C1=NC2=C(C(=O)N1)N=CN2C3C(C(C(O3)CO)O)O	HEXA
SZ01	135398641	Inosine	C1=NC2=C(C(=O)N1)N=CN2C3C(C(C(O3)CO)O)O	HEXB
SZ01	135398641	Inosine	C1=NC2=C(C(=O)N1)N=CN2C3C(C(C(O3)CO)O)O	OGA
SZ01	135398641	Inosine	C1=NC2=C(C(=O)N1)N=CN2C3C(C(C(O3)CO)O)O	EHMT1
SZ01	135398641	Inosine	C1=NC2=C(C(=O)N1)N=CN2C3C(C(C(O3)CO)O)O	EHMT2
SZ01	135398641	Inosine	C1=NC2=C(C(=O)N1)N=CN2C3C(C(C(O3)CO)O)O	CA2
SZ01	135398641	Inosine	C1=NC2=C(C(=O)N1)N=CN2C3C(C(C(O3)CO)O)O	CA1
SZ01	135398641	Inosine	C1=NC2=C(C(=O)N1)N=CN2C3C(C(C(O3)CO)O)O	CDC42
SZ01	135398641	Inosine	C1=NC2=C(C(=O)N1)N=CN2C3C(C(C(O3)CO)O)O	RAC1
SZ01	135398641	Inosine	C1=NC2=C(C(=O)N1)N=CN2C3C(C(C(O3)CO)O)O	FUCA1
SZ01	135398641	Inosine	C1=NC2=C(C(=O)N1)N=CN2C3C(C(C(O3)CO)O)O	KDM4E
SZ01	135398641	Inosine	C1=NC2=C(C(=O)N1)N=CN2C3C(C(C(O3)CO)O)O	SETD7
SZ01	135398641	Inosine	C1=NC2=C(C(=O)N1)N=CN2C3C(C(C(O3)CO)O)O	POLA1
SZ01	135398641	Inosine	C1=NC2=C(C(=O)N1)N=CN2C3C(C(C(O3)CO)O)O	SRM
SZ01	135398641	Inosine	C1=NC2=C(C(=O)N1)N=CN2C3C(C(C(O3)CO)O)O	GBA
SZ01	135398641	Inosine	C1=NC2=C(C(=O)N1)N=CN2C3C(C(C(O3)CO)O)O	GAA
SZ01	135398641	Inosine	C1=NC2=C(C(=O)N1)N=CN2C3C(C(C(O3)CO)O)O	CD38
SZ01	135398641	Inosine	C1=NC2=C(C(=O)N1)N=CN2C3C(C(C(O3)CO)O)O	PTPN1
SZ01	135398641	Inosine	C1=NC2=C(C(=O)N1)N=CN2C3C(C(C(O3)CO)O)O	PTPN2
SZ01	135398641	Inosine	C1=NC2=C(C(=O)N1)N=CN2C3C(C(C(O3)CO)O)O	IDO1
SZ01	135398641	Inosine	C1=NC2=C(C(=O)N1)N=CN2C3C(C(C(O3)CO)O)O	GGH
SZ01	135398641	Inosine	C1=NC2=C(C(=O)N1)N=CN2C3C(C(C(O3)CO)O)O	PTGES
SZ01	135398641	Inosine	C1=NC2=C(C(=O)N1)N=CN2C3C(C(C(O3)CO)O)O	PDCD4
SZ02	135343693	Hementin		HTR7
SZ02	135343693	Hementin		REN
SZ02	135343693	Hementin		PLAU
SZ02	135343693	Hementin		ADRB3
SZ02	135343693	Hementin		SLC10A2
SZ02	135343693	Hementin		MTOR
SZ02	135343693	Hementin		PIK3CA
SZ02	135343693	Hementin		AKT2
SZ02	135343693	Hementin		GSK3B
SZ02	135343693	Hementin		CCR3
SZ02	135343693	Hementin		AKT3
SZ02	135343693	Hementin		NOX4
SZ02	135343693	Hementin		PIK3CD
SZ02	135343693	Hementin		SCN1A
SZ02	135343693	Hementin		SCN5A
SZ02	135343693	Hementin		PRKDC
SZ02	135343693	Hementin		SCN9A
SZ02	135343693	Hementin		F9
SZ02	135343693	Hementin		PIM2
SZ02	135343693	Hementin		PIM3
SZ02	135343693	Hementin		MAPK1
SZ02	135343693	Hementin		CDK1
SZ02	135343693	Hementin		JAK3
SZ02	135343693	Hementin		CTSD
SZ02	135343693	Hementin		JAK1
SZ02	135343693	Hementin		JAK2
SZ02	135343693	Hementin		CDK2
SZ02	135343693	Hementin		TYK2
SZ02	135343693	Hementin		PDE8B
SZ02	135343693	Hementin		NPY1R
SZ02	135343693	Hementin		PSMB2
SZ02	135343693	Hementin		CSF1R
SZ02	135343693	Hementin		SLC6A13
SZ02	135343693	Hementin		AURKA
SZ02	135343693	Hementin		SLC6A11
SZ02	135343693	Hementin		TYRO3
SZ02	135343693	Hementin		SELP
SZ02	135343693	Hementin		F2
SZ02	135343693	Hementin		CCNB3
SZ02	135343693	Hementin		PRKCG
SZ02	135343693	Hementin		PRKCD
SZ02	135343693	Hementin		PRKCA
SZ02	135343693	Hementin		PRKCB
SZ02	135343693	Hementin		PRKCE
SZ02	135343693	Hementin		HRH4
SZ02	135343693	Hementin		UGCG
SZ02	135343693	Hementin		SYK
SZ02	135343693	Hementin		AURKB
SZ02	135343693	Hementin		PIK3CB
SZ02	135343693	Hementin		PIK3CG
SZ02	135343693	Hementin		HSP90AB1
SZ02	135343693	Hementin		BRD4
SZ02	135343693	Hementin		ADRB1
SZ02	135343693	Hementin		ATAD2
SZ02	135343693	Hementin		CASP1
SZ02	135343693	Hementin		TRPV3
SZ02	135343693	Hementin		ERBB2
SZ02	135343693	Hementin		MMP1
SZ02	135343693	Hementin		IRAK4
SZ02	135343693	Hementin		CCR1
SZ02	135343693	Hementin		CCNE1
SZ02	135343693	Hementin		CASP8
SZ02	135343693	Hementin		CDK5
SZ02	135343693	Hementin		DPP8
SZ02	135343693	Hementin		MAPK14
SZ02	135343693	Hementin		PAK1
SZ02	135343693	Hementin		GABRA5
SZ02	135343693	Hementin		HTR4
SZ02	135343693	Hementin		PRSS1
SZ02	135343693	Hementin		PDE7A
SZ02	135343693	Hementin		PRSS3
SZ02	135343693	Hementin		FLT1
SZ02	135343693	Hementin		CASR
SZ02	135343693	Hementin		MLX
SZ02	135343693	Hementin		FDFT1
SZ02	135343693	Hementin		FGFR1
SZ02	135343693	Hementin		TNK2
SZ02	135343693	Hementin		NPFFR2
SZ02	135343693	Hementin		MAP3K12
SZ02	135343693	Hementin		BACE2
SZ02	135343693	Hementin		PTK2
SZ02	135343693	Hementin		PDE9A
SZ02	135343693	Hementin		MKNK2
SZ02	135343693	Hementin		PDE1C
SZ02	135343693	Hementin		BCL2L1
SZ02	135343693	Hementin		CHEK1
SZ02	135343693	Hementin		MKNK1
SZ02	135343693	Hementin		BCL2
SZ02	135343693	Hementin		CDK9
SZ02	135343693	Hementin		TAAR1
SZ02	135343693	Hementin		ESR1
SZ02	135343693	Hementin		KHK
SZ02	135343693	Hementin		KIT
SZ02	135343693	Hementin		PSEN2
SZ02	135343693	Hementin		PRKCI
SZ02	135343693	Hementin		KIF11
SZ02	135343693	Hementin		CFTR
SZ02	135343693	Hementin		PAK4
SZ02	135343693	Hementin		PSENEN
SZ02	135343693	Hementin		CCNA1
SZ02	135343693	Hementin		CCNA2
SZ02	135343693	Hementin		PIK3R1
SZ02	135343693	Hementin		CCNB1
SZ02	135343693	Hementin		CCNB2
SZ02	135343693	Hementin		NCSTN
SZ02	135343693	Hementin		APH1A
SZ02	135343693	Hementin		PSEN1
SZ02	135343693	Hementin		APH1B
SZ03	101844806	Hirudinoidine B	CN1C2=NC3=C(C(=CS3)S(=O)C)N=C2C(=O)NC1=O	ALK
SZ03	101844806	Hirudinoidine B	CN1C2=NC3=C(C(=CS3)S(=O)C)N=C2C(=O)NC1=O	GSK3B
SZ03	101844806	Hirudinoidine B	CN1C2=NC3=C(C(=CS3)S(=O)C)N=C2C(=O)NC1=O	CTSB
SZ03	101844806	Hirudinoidine B	CN1C2=NC3=C(C(=CS3)S(=O)C)N=C2C(=O)NC1=O	CDK2
SZ03	101844806	Hirudinoidine B	CN1C2=NC3=C(C(=CS3)S(=O)C)N=C2C(=O)NC1=O	CCND1
SZ03	101844806	Hirudinoidine B	CN1C2=NC3=C(C(=CS3)S(=O)C)N=C2C(=O)NC1=O	CCNE2
SZ03	101844806	Hirudinoidine B	CN1C2=NC3=C(C(=CS3)S(=O)C)N=C2C(=O)NC1=O	SLC11A2
SZ03	101844806	Hirudinoidine B	CN1C2=NC3=C(C(=CS3)S(=O)C)N=C2C(=O)NC1=O	ADORA2A
SZ03	101844806	Hirudinoidine B	CN1C2=NC3=C(C(=CS3)S(=O)C)N=C2C(=O)NC1=O	ADORA2B
SZ03	101844806	Hirudinoidine B	CN1C2=NC3=C(C(=CS3)S(=O)C)N=C2C(=O)NC1=O	ADORA3
SZ03	101844806	Hirudinoidine B	CN1C2=NC3=C(C(=CS3)S(=O)C)N=C2C(=O)NC1=O	MTOR
SZ03	101844806	Hirudinoidine B	CN1C2=NC3=C(C(=CS3)S(=O)C)N=C2C(=O)NC1=O	FBP1
SZ03	101844806	Hirudinoidine B	CN1C2=NC3=C(C(=CS3)S(=O)C)N=C2C(=O)NC1=O	PIK3CA
SZ03	101844806	Hirudinoidine B	CN1C2=NC3=C(C(=CS3)S(=O)C)N=C2C(=O)NC1=O	MPO
SZ03	101844806	Hirudinoidine B	CN1C2=NC3=C(C(=CS3)S(=O)C)N=C2C(=O)NC1=O	PTGDR2
SZ03	101844806	Hirudinoidine B	CN1C2=NC3=C(C(=CS3)S(=O)C)N=C2C(=O)NC1=O	ABL1
SZ03	101844806	Hirudinoidine B	CN1C2=NC3=C(C(=CS3)S(=O)C)N=C2C(=O)NC1=O	EGFR
SZ03	101844806	Hirudinoidine B	CN1C2=NC3=C(C(=CS3)S(=O)C)N=C2C(=O)NC1=O	CA2
SZ03	101844806	Hirudinoidine B	CN1C2=NC3=C(C(=CS3)S(=O)C)N=C2C(=O)NC1=O	CA1
SZ03	101844806	Hirudinoidine B	CN1C2=NC3=C(C(=CS3)S(=O)C)N=C2C(=O)NC1=O	SRC
SZ03	101844806	Hirudinoidine B	CN1C2=NC3=C(C(=CS3)S(=O)C)N=C2C(=O)NC1=O	KDR
SZ03	101844806	Hirudinoidine B	CN1C2=NC3=C(C(=CS3)S(=O)C)N=C2C(=O)NC1=O	PIK3CD
SZ03	101844806	Hirudinoidine B	CN1C2=NC3=C(C(=CS3)S(=O)C)N=C2C(=O)NC1=O	PRKDC
SZ03	101844806	Hirudinoidine B	CN1C2=NC3=C(C(=CS3)S(=O)C)N=C2C(=O)NC1=O	HCK
SZ03	101844806	Hirudinoidine B	CN1C2=NC3=C(C(=CS3)S(=O)C)N=C2C(=O)NC1=O	CA12
SZ03	101844806	Hirudinoidine B	CN1C2=NC3=C(C(=CS3)S(=O)C)N=C2C(=O)NC1=O	PIK3CG
SZ03	101844806	Hirudinoidine B	CN1C2=NC3=C(C(=CS3)S(=O)C)N=C2C(=O)NC1=O	PI4KB
SZ03	101844806	Hirudinoidine B	CN1C2=NC3=C(C(=CS3)S(=O)C)N=C2C(=O)NC1=O	CA9
SZ03	101844806	Hirudinoidine B	CN1C2=NC3=C(C(=CS3)S(=O)C)N=C2C(=O)NC1=O	IRAK4
SZ03	101844806	Hirudinoidine B	CN1C2=NC3=C(C(=CS3)S(=O)C)N=C2C(=O)NC1=O	ADORA1
SZ03	101844806	Hirudinoidine B	CN1C2=NC3=C(C(=CS3)S(=O)C)N=C2C(=O)NC1=O	PIK3CB
SZ03	101844806	Hirudinoidine B	CN1C2=NC3=C(C(=CS3)S(=O)C)N=C2C(=O)NC1=O	MET
SZ03	101844806	Hirudinoidine B	CN1C2=NC3=C(C(=CS3)S(=O)C)N=C2C(=O)NC1=O	MAPK8
SZ03	101844806	Hirudinoidine B	CN1C2=NC3=C(C(=CS3)S(=O)C)N=C2C(=O)NC1=O	MAPK10
SZ03	101844806	Hirudinoidine B	CN1C2=NC3=C(C(=CS3)S(=O)C)N=C2C(=O)NC1=O	MAPK9
SZ03	101844806	Hirudinoidine B	CN1C2=NC3=C(C(=CS3)S(=O)C)N=C2C(=O)NC1=O	IMPDH2
SZ03	101844806	Hirudinoidine B	CN1C2=NC3=C(C(=CS3)S(=O)C)N=C2C(=O)NC1=O	PDE5A
SZ03	101844806	Hirudinoidine B	CN1C2=NC3=C(C(=CS3)S(=O)C)N=C2C(=O)NC1=O	FLT3
SZ03	101844806	Hirudinoidine B	CN1C2=NC3=C(C(=CS3)S(=O)C)N=C2C(=O)NC1=O	CDK9
SZ03	101844806	Hirudinoidine B	CN1C2=NC3=C(C(=CS3)S(=O)C)N=C2C(=O)NC1=O	ELANE
SZ03	101844806	Hirudinoidine B	CN1C2=NC3=C(C(=CS3)S(=O)C)N=C2C(=O)NC1=O	PLAU
SZ03	101844806	Hirudinoidine B	CN1C2=NC3=C(C(=CS3)S(=O)C)N=C2C(=O)NC1=O	KIT
SZ03	101844806	Hirudinoidine B	CN1C2=NC3=C(C(=CS3)S(=O)C)N=C2C(=O)NC1=O	IGF1R
SZ03	101844806	Hirudinoidine B	CN1C2=NC3=C(C(=CS3)S(=O)C)N=C2C(=O)NC1=O	INSR
SZ03	101844806	Hirudinoidine B	CN1C2=NC3=C(C(=CS3)S(=O)C)N=C2C(=O)NC1=O	JAK2
SZ03	101844806	Hirudinoidine B	CN1C2=NC3=C(C(=CS3)S(=O)C)N=C2C(=O)NC1=O	FGFR1
SZ03	101844806	Hirudinoidine B	CN1C2=NC3=C(C(=CS3)S(=O)C)N=C2C(=O)NC1=O	NAAA
SZ03	101844806	Hirudinoidine B	CN1C2=NC3=C(C(=CS3)S(=O)C)N=C2C(=O)NC1=O	JAK3
SZ03	101844806	Hirudinoidine B	CN1C2=NC3=C(C(=CS3)S(=O)C)N=C2C(=O)NC1=O	PARP14
SZ03	101844806	Hirudinoidine B	CN1C2=NC3=C(C(=CS3)S(=O)C)N=C2C(=O)NC1=O	PARP15
SZ03	101844806	Hirudinoidine B	CN1C2=NC3=C(C(=CS3)S(=O)C)N=C2C(=O)NC1=O	CA7
SZ03	101844806	Hirudinoidine B	CN1C2=NC3=C(C(=CS3)S(=O)C)N=C2C(=O)NC1=O	PARP10
SZ03	101844806	Hirudinoidine B	CN1C2=NC3=C(C(=CS3)S(=O)C)N=C2C(=O)NC1=O	JAK1
SZ03	101844806	Hirudinoidine B	CN1C2=NC3=C(C(=CS3)S(=O)C)N=C2C(=O)NC1=O	CA6
SZ03	101844806	Hirudinoidine B	CN1C2=NC3=C(C(=CS3)S(=O)C)N=C2C(=O)NC1=O	PARP1
SZ03	101844806	Hirudinoidine B	CN1C2=NC3=C(C(=CS3)S(=O)C)N=C2C(=O)NC1=O	ROCK1
SZ03	101844806	Hirudinoidine B	CN1C2=NC3=C(C(=CS3)S(=O)C)N=C2C(=O)NC1=O	TYK2
SZ03	101844806	Hirudinoidine B	CN1C2=NC3=C(C(=CS3)S(=O)C)N=C2C(=O)NC1=O	CA13
SZ03	101844806	Hirudinoidine B	CN1C2=NC3=C(C(=CS3)S(=O)C)N=C2C(=O)NC1=O	MAPK14
SZ03	101844806	Hirudinoidine B	CN1C2=NC3=C(C(=CS3)S(=O)C)N=C2C(=O)NC1=O	HSF1
SZ03	101844806	Hirudinoidine B	CN1C2=NC3=C(C(=CS3)S(=O)C)N=C2C(=O)NC1=O	AKR1B1
SZ03	101844806	Hirudinoidine B	CN1C2=NC3=C(C(=CS3)S(=O)C)N=C2C(=O)NC1=O	PDE4A
SZ03	101844806	Hirudinoidine B	CN1C2=NC3=C(C(=CS3)S(=O)C)N=C2C(=O)NC1=O	NTRK1
SZ03	101844806	Hirudinoidine B	CN1C2=NC3=C(C(=CS3)S(=O)C)N=C2C(=O)NC1=O	AURKA
SZ03	101844806	Hirudinoidine B	CN1C2=NC3=C(C(=CS3)S(=O)C)N=C2C(=O)NC1=O	ALPL
SZ03	101844806	Hirudinoidine B	CN1C2=NC3=C(C(=CS3)S(=O)C)N=C2C(=O)NC1=O	CSF1R
SZ03	101844806	Hirudinoidine B	CN1C2=NC3=C(C(=CS3)S(=O)C)N=C2C(=O)NC1=O	PDGFRB
SZ03	101844806	Hirudinoidine B	CN1C2=NC3=C(C(=CS3)S(=O)C)N=C2C(=O)NC1=O	FLT4
SZ03	101844806	Hirudinoidine B	CN1C2=NC3=C(C(=CS3)S(=O)C)N=C2C(=O)NC1=O	EGLN2
SZ03	101844806	Hirudinoidine B	CN1C2=NC3=C(C(=CS3)S(=O)C)N=C2C(=O)NC1=O	CFD
SZ03	101844806	Hirudinoidine B	CN1C2=NC3=C(C(=CS3)S(=O)C)N=C2C(=O)NC1=O	AURKB
SZ03	101844806	Hirudinoidine B	CN1C2=NC3=C(C(=CS3)S(=O)C)N=C2C(=O)NC1=O	EPHX1
SZ03	101844806	Hirudinoidine B	CN1C2=NC3=C(C(=CS3)S(=O)C)N=C2C(=O)NC1=O	MMP2
SZ03	101844806	Hirudinoidine B	CN1C2=NC3=C(C(=CS3)S(=O)C)N=C2C(=O)NC1=O	EPHB4
SZ03	101844806	Hirudinoidine B	CN1C2=NC3=C(C(=CS3)S(=O)C)N=C2C(=O)NC1=O	FLT1
SZ03	101844806	Hirudinoidine B	CN1C2=NC3=C(C(=CS3)S(=O)C)N=C2C(=O)NC1=O	AKT1
SZ03	101844806	Hirudinoidine B	CN1C2=NC3=C(C(=CS3)S(=O)C)N=C2C(=O)NC1=O	IDO1
SZ03	101844806	Hirudinoidine B	CN1C2=NC3=C(C(=CS3)S(=O)C)N=C2C(=O)NC1=O	PIM1
SZ03	101844806	Hirudinoidine B	CN1C2=NC3=C(C(=CS3)S(=O)C)N=C2C(=O)NC1=O	MMP9
SZ03	101844806	Hirudinoidine B	CN1C2=NC3=C(C(=CS3)S(=O)C)N=C2C(=O)NC1=O	CSNK2A1
SZ03	101844806	Hirudinoidine B	CN1C2=NC3=C(C(=CS3)S(=O)C)N=C2C(=O)NC1=O	PIM2
SZ03	101844806	Hirudinoidine B	CN1C2=NC3=C(C(=CS3)S(=O)C)N=C2C(=O)NC1=O	PIM3
SZ03	101844806	Hirudinoidine B	CN1C2=NC3=C(C(=CS3)S(=O)C)N=C2C(=O)NC1=O	CDK4
SZ03	101844806	Hirudinoidine B	CN1C2=NC3=C(C(=CS3)S(=O)C)N=C2C(=O)NC1=O	HCRTR2
SZ03	101844806	Hirudinoidine B	CN1C2=NC3=C(C(=CS3)S(=O)C)N=C2C(=O)NC1=O	HCRTR1
SZ03	101844806	Hirudinoidine B	CN1C2=NC3=C(C(=CS3)S(=O)C)N=C2C(=O)NC1=O	KDM4C
SZ03	101844806	Hirudinoidine B	CN1C2=NC3=C(C(=CS3)S(=O)C)N=C2C(=O)NC1=O	CCNT1
SZ03	101844806	Hirudinoidine B	CN1C2=NC3=C(C(=CS3)S(=O)C)N=C2C(=O)NC1=O	CCNE1
SZ04	101844805	Hirudinoidine A	CN1C2=NC3=C(C(=CS3)S(=O)C)N=C2C(=O)N(C1=O)C	GSK3B
SZ04	101844805	Hirudinoidine A	CN1C2=NC3=C(C(=CS3)S(=O)C)N=C2C(=O)N(C1=O)C	CDK2
SZ04	101844805	Hirudinoidine A	CN1C2=NC3=C(C(=CS3)S(=O)C)N=C2C(=O)N(C1=O)C	CTSB
SZ04	101844805	Hirudinoidine A	CN1C2=NC3=C(C(=CS3)S(=O)C)N=C2C(=O)N(C1=O)C	ADORA2B
SZ04	101844805	Hirudinoidine A	CN1C2=NC3=C(C(=CS3)S(=O)C)N=C2C(=O)N(C1=O)C	JAK2
SZ04	101844805	Hirudinoidine A	CN1C2=NC3=C(C(=CS3)S(=O)C)N=C2C(=O)N(C1=O)C	JAK3
SZ04	101844805	Hirudinoidine A	CN1C2=NC3=C(C(=CS3)S(=O)C)N=C2C(=O)N(C1=O)C	ADORA2A
SZ04	101844805	Hirudinoidine A	CN1C2=NC3=C(C(=CS3)S(=O)C)N=C2C(=O)N(C1=O)C	ADORA3
SZ04	101844805	Hirudinoidine A	CN1C2=NC3=C(C(=CS3)S(=O)C)N=C2C(=O)N(C1=O)C	MAPK8
SZ04	101844805	Hirudinoidine A	CN1C2=NC3=C(C(=CS3)S(=O)C)N=C2C(=O)N(C1=O)C	MAPK10
SZ04	101844805	Hirudinoidine A	CN1C2=NC3=C(C(=CS3)S(=O)C)N=C2C(=O)N(C1=O)C	MAPK9
SZ04	101844805	Hirudinoidine A	CN1C2=NC3=C(C(=CS3)S(=O)C)N=C2C(=O)N(C1=O)C	MTOR
SZ04	101844805	Hirudinoidine A	CN1C2=NC3=C(C(=CS3)S(=O)C)N=C2C(=O)N(C1=O)C	PIK3CA
SZ04	101844805	Hirudinoidine A	CN1C2=NC3=C(C(=CS3)S(=O)C)N=C2C(=O)N(C1=O)C	CCND1
SZ04	101844805	Hirudinoidine A	CN1C2=NC3=C(C(=CS3)S(=O)C)N=C2C(=O)N(C1=O)C	CCNE2
SZ04	101844805	Hirudinoidine A	CN1C2=NC3=C(C(=CS3)S(=O)C)N=C2C(=O)N(C1=O)C	NTRK1
SZ04	101844805	Hirudinoidine A	CN1C2=NC3=C(C(=CS3)S(=O)C)N=C2C(=O)N(C1=O)C	PIK3CD
SZ04	101844805	Hirudinoidine A	CN1C2=NC3=C(C(=CS3)S(=O)C)N=C2C(=O)N(C1=O)C	PIK3CB
SZ04	101844805	Hirudinoidine A	CN1C2=NC3=C(C(=CS3)S(=O)C)N=C2C(=O)N(C1=O)C	PIK3CG
SZ04	101844805	Hirudinoidine A	CN1C2=NC3=C(C(=CS3)S(=O)C)N=C2C(=O)N(C1=O)C	MET
SZ04	101844805	Hirudinoidine A	CN1C2=NC3=C(C(=CS3)S(=O)C)N=C2C(=O)N(C1=O)C	KIT
SZ04	101844805	Hirudinoidine A	CN1C2=NC3=C(C(=CS3)S(=O)C)N=C2C(=O)N(C1=O)C	FLT3
SZ04	101844805	Hirudinoidine A	CN1C2=NC3=C(C(=CS3)S(=O)C)N=C2C(=O)N(C1=O)C	IRAK4
SZ04	101844805	Hirudinoidine A	CN1C2=NC3=C(C(=CS3)S(=O)C)N=C2C(=O)N(C1=O)C	ADORA1
SZ04	101844805	Hirudinoidine A	CN1C2=NC3=C(C(=CS3)S(=O)C)N=C2C(=O)N(C1=O)C	GPR35
SZ04	101844805	Hirudinoidine A	CN1C2=NC3=C(C(=CS3)S(=O)C)N=C2C(=O)N(C1=O)C	CSF1R
SZ04	101844805	Hirudinoidine A	CN1C2=NC3=C(C(=CS3)S(=O)C)N=C2C(=O)N(C1=O)C	PDGFRB
SZ04	101844805	Hirudinoidine A	CN1C2=NC3=C(C(=CS3)S(=O)C)N=C2C(=O)N(C1=O)C	FLT4
SZ04	101844805	Hirudinoidine A	CN1C2=NC3=C(C(=CS3)S(=O)C)N=C2C(=O)N(C1=O)C	FLT1
SZ04	101844805	Hirudinoidine A	CN1C2=NC3=C(C(=CS3)S(=O)C)N=C2C(=O)N(C1=O)C	MPO
SZ04	101844805	Hirudinoidine A	CN1C2=NC3=C(C(=CS3)S(=O)C)N=C2C(=O)N(C1=O)C	KDR
SZ04	101844805	Hirudinoidine A	CN1C2=NC3=C(C(=CS3)S(=O)C)N=C2C(=O)N(C1=O)C	IGF1R
SZ04	101844805	Hirudinoidine A	CN1C2=NC3=C(C(=CS3)S(=O)C)N=C2C(=O)N(C1=O)C	CFD
SZ04	101844805	Hirudinoidine A	CN1C2=NC3=C(C(=CS3)S(=O)C)N=C2C(=O)N(C1=O)C	FGFR1
SZ04	101844805	Hirudinoidine A	CN1C2=NC3=C(C(=CS3)S(=O)C)N=C2C(=O)N(C1=O)C	ESR2
SZ04	101844805	Hirudinoidine A	CN1C2=NC3=C(C(=CS3)S(=O)C)N=C2C(=O)N(C1=O)C	ALK
SZ04	101844805	Hirudinoidine A	CN1C2=NC3=C(C(=CS3)S(=O)C)N=C2C(=O)N(C1=O)C	AKR1B1
SZ04	101844805	Hirudinoidine A	CN1C2=NC3=C(C(=CS3)S(=O)C)N=C2C(=O)N(C1=O)C	PTGDR2
SZ04	101844805	Hirudinoidine A	CN1C2=NC3=C(C(=CS3)S(=O)C)N=C2C(=O)N(C1=O)C	INSR
SZ04	101844805	Hirudinoidine A	CN1C2=NC3=C(C(=CS3)S(=O)C)N=C2C(=O)N(C1=O)C	IMPDH2
SZ04	101844805	Hirudinoidine A	CN1C2=NC3=C(C(=CS3)S(=O)C)N=C2C(=O)N(C1=O)C	AURKB
SZ04	101844805	Hirudinoidine A	CN1C2=NC3=C(C(=CS3)S(=O)C)N=C2C(=O)N(C1=O)C	PDE8B
SZ04	101844805	Hirudinoidine A	CN1C2=NC3=C(C(=CS3)S(=O)C)N=C2C(=O)N(C1=O)C	KDM4C
SZ04	101844805	Hirudinoidine A	CN1C2=NC3=C(C(=CS3)S(=O)C)N=C2C(=O)N(C1=O)C	CA2
SZ04	101844805	Hirudinoidine A	CN1C2=NC3=C(C(=CS3)S(=O)C)N=C2C(=O)N(C1=O)C	CA7
SZ04	101844805	Hirudinoidine A	CN1C2=NC3=C(C(=CS3)S(=O)C)N=C2C(=O)N(C1=O)C	CA1
SZ04	101844805	Hirudinoidine A	CN1C2=NC3=C(C(=CS3)S(=O)C)N=C2C(=O)N(C1=O)C	CA6
SZ04	101844805	Hirudinoidine A	CN1C2=NC3=C(C(=CS3)S(=O)C)N=C2C(=O)N(C1=O)C	CA12
SZ04	101844805	Hirudinoidine A	CN1C2=NC3=C(C(=CS3)S(=O)C)N=C2C(=O)N(C1=O)C	CA13
SZ04	101844805	Hirudinoidine A	CN1C2=NC3=C(C(=CS3)S(=O)C)N=C2C(=O)N(C1=O)C	GRM5
SZ04	101844805	Hirudinoidine A	CN1C2=NC3=C(C(=CS3)S(=O)C)N=C2C(=O)N(C1=O)C	CDK4
SZ04	101844805	Hirudinoidine A	CN1C2=NC3=C(C(=CS3)S(=O)C)N=C2C(=O)N(C1=O)C	AURKA
SZ04	101844805	Hirudinoidine A	CN1C2=NC3=C(C(=CS3)S(=O)C)N=C2C(=O)N(C1=O)C	BCHE
SZ04	101844805	Hirudinoidine A	CN1C2=NC3=C(C(=CS3)S(=O)C)N=C2C(=O)N(C1=O)C	CDK5R1
SZ04	101844805	Hirudinoidine A	CN1C2=NC3=C(C(=CS3)S(=O)C)N=C2C(=O)N(C1=O)C	JAK1
SZ04	101844805	Hirudinoidine A	CN1C2=NC3=C(C(=CS3)S(=O)C)N=C2C(=O)N(C1=O)C	HCAR2
SZ04	101844805	Hirudinoidine A	CN1C2=NC3=C(C(=CS3)S(=O)C)N=C2C(=O)N(C1=O)C	BACE1
SZ04	101844805	Hirudinoidine A	CN1C2=NC3=C(C(=CS3)S(=O)C)N=C2C(=O)N(C1=O)C	ELANE
SZ04	101844805	Hirudinoidine A	CN1C2=NC3=C(C(=CS3)S(=O)C)N=C2C(=O)N(C1=O)C	TACR1
SZ04	101844805	Hirudinoidine A	CN1C2=NC3=C(C(=CS3)S(=O)C)N=C2C(=O)N(C1=O)C	CA9
SZ04	101844805	Hirudinoidine A	CN1C2=NC3=C(C(=CS3)S(=O)C)N=C2C(=O)N(C1=O)C	ABL1
SZ04	101844805	Hirudinoidine A	CN1C2=NC3=C(C(=CS3)S(=O)C)N=C2C(=O)N(C1=O)C	EGFR
SZ04	101844805	Hirudinoidine A	CN1C2=NC3=C(C(=CS3)S(=O)C)N=C2C(=O)N(C1=O)C	SRC
SZ04	101844805	Hirudinoidine A	CN1C2=NC3=C(C(=CS3)S(=O)C)N=C2C(=O)N(C1=O)C	PRKDC
SZ04	101844805	Hirudinoidine A	CN1C2=NC3=C(C(=CS3)S(=O)C)N=C2C(=O)N(C1=O)C	HCK
SZ04	101844805	Hirudinoidine A	CN1C2=NC3=C(C(=CS3)S(=O)C)N=C2C(=O)N(C1=O)C	PI4KB
SZ04	101844805	Hirudinoidine A	CN1C2=NC3=C(C(=CS3)S(=O)C)N=C2C(=O)N(C1=O)C	PLAU
SZ04	101844805	Hirudinoidine A	CN1C2=NC3=C(C(=CS3)S(=O)C)N=C2C(=O)N(C1=O)C	XDH
SZ04	101844805	Hirudinoidine A	CN1C2=NC3=C(C(=CS3)S(=O)C)N=C2C(=O)N(C1=O)C	PIM1
SZ04	101844805	Hirudinoidine A	CN1C2=NC3=C(C(=CS3)S(=O)C)N=C2C(=O)N(C1=O)C	MAPK14
SZ04	101844805	Hirudinoidine A	CN1C2=NC3=C(C(=CS3)S(=O)C)N=C2C(=O)N(C1=O)C	MMP2
SZ04	101844805	Hirudinoidine A	CN1C2=NC3=C(C(=CS3)S(=O)C)N=C2C(=O)N(C1=O)C	PIM2
SZ04	101844805	Hirudinoidine A	CN1C2=NC3=C(C(=CS3)S(=O)C)N=C2C(=O)N(C1=O)C	PIM3
SZ04	101844805	Hirudinoidine A	CN1C2=NC3=C(C(=CS3)S(=O)C)N=C2C(=O)N(C1=O)C	RET
SZ04	101844805	Hirudinoidine A	CN1C2=NC3=C(C(=CS3)S(=O)C)N=C2C(=O)N(C1=O)C	PDE4A
SZ04	101844805	Hirudinoidine A	CN1C2=NC3=C(C(=CS3)S(=O)C)N=C2C(=O)N(C1=O)C	P2RX3
SZ04	101844805	Hirudinoidine A	CN1C2=NC3=C(C(=CS3)S(=O)C)N=C2C(=O)N(C1=O)C	PTGS1
SZ04	101844805	Hirudinoidine A	CN1C2=NC3=C(C(=CS3)S(=O)C)N=C2C(=O)N(C1=O)C	PTGS2
SZ04	101844805	Hirudinoidine A	CN1C2=NC3=C(C(=CS3)S(=O)C)N=C2C(=O)N(C1=O)C	GSK3A
SZ04	101844805	Hirudinoidine A	CN1C2=NC3=C(C(=CS3)S(=O)C)N=C2C(=O)N(C1=O)C	FPR1
SZ04	101844805	Hirudinoidine A	CN1C2=NC3=C(C(=CS3)S(=O)C)N=C2C(=O)N(C1=O)C	TYK2
SZ04	101844805	Hirudinoidine A	CN1C2=NC3=C(C(=CS3)S(=O)C)N=C2C(=O)N(C1=O)C	FBP1
SZ04	101844805	Hirudinoidine A	CN1C2=NC3=C(C(=CS3)S(=O)C)N=C2C(=O)N(C1=O)C	FPR2
SZ04	101844805	Hirudinoidine A	CN1C2=NC3=C(C(=CS3)S(=O)C)N=C2C(=O)N(C1=O)C	PSEN2
SZ04	101844805	Hirudinoidine A	CN1C2=NC3=C(C(=CS3)S(=O)C)N=C2C(=O)N(C1=O)C	ADAMTS5
SZ04	101844805	Hirudinoidine A	CN1C2=NC3=C(C(=CS3)S(=O)C)N=C2C(=O)N(C1=O)C	ADAMTS4
SZ04	101844805	Hirudinoidine A	CN1C2=NC3=C(C(=CS3)S(=O)C)N=C2C(=O)N(C1=O)C	EGLN2
SZ04	101844805	Hirudinoidine A	CN1C2=NC3=C(C(=CS3)S(=O)C)N=C2C(=O)N(C1=O)C	SCN10A
SZ04	101844805	Hirudinoidine A	CN1C2=NC3=C(C(=CS3)S(=O)C)N=C2C(=O)N(C1=O)C	CDK9
SZ04	101844805	Hirudinoidine A	CN1C2=NC3=C(C(=CS3)S(=O)C)N=C2C(=O)N(C1=O)C	CDK7
SZ04	101844805	Hirudinoidine A	CN1C2=NC3=C(C(=CS3)S(=O)C)N=C2C(=O)N(C1=O)C	MAP2K1
SZ04	101844805	Hirudinoidine A	CN1C2=NC3=C(C(=CS3)S(=O)C)N=C2C(=O)N(C1=O)C	MCL1
SZ04	101844805	Hirudinoidine A	CN1C2=NC3=C(C(=CS3)S(=O)C)N=C2C(=O)N(C1=O)C	PDE10A
SZ04	101844805	Hirudinoidine A	CN1C2=NC3=C(C(=CS3)S(=O)C)N=C2C(=O)N(C1=O)C	HCRTR2
SZ04	101844805	Hirudinoidine A	CN1C2=NC3=C(C(=CS3)S(=O)C)N=C2C(=O)N(C1=O)C	HCRTR1
SZ04	101844805	Hirudinoidine A	CN1C2=NC3=C(C(=CS3)S(=O)C)N=C2C(=O)N(C1=O)C	PTK2B
SZ04	101844805	Hirudinoidine A	CN1C2=NC3=C(C(=CS3)S(=O)C)N=C2C(=O)N(C1=O)C	TGM2
SZ04	101844805	Hirudinoidine A	CN1C2=NC3=C(C(=CS3)S(=O)C)N=C2C(=O)N(C1=O)C	MMP13
SZ04	101844805	Hirudinoidine A	CN1C2=NC3=C(C(=CS3)S(=O)C)N=C2C(=O)N(C1=O)C	MAPK1
SZ04	101844805	Hirudinoidine A	CN1C2=NC3=C(C(=CS3)S(=O)C)N=C2C(=O)N(C1=O)C	F13A1
SZ04	101844805	Hirudinoidine A	CN1C2=NC3=C(C(=CS3)S(=O)C)N=C2C(=O)N(C1=O)C	CCNT1
SZ04	101844805	Hirudinoidine A	CN1C2=NC3=C(C(=CS3)S(=O)C)N=C2C(=O)N(C1=O)C	CDK4
SZ04	101844805	Hirudinoidine A	CN1C2=NC3=C(C(=CS3)S(=O)C)N=C2C(=O)N(C1=O)C	CDK2
SZ04	101844805	Hirudinoidine A	CN1C2=NC3=C(C(=CS3)S(=O)C)N=C2C(=O)N(C1=O)C	CCNE1
SZ04	101844805	Hirudinoidine A	CN1C2=NC3=C(C(=CS3)S(=O)C)N=C2C(=O)N(C1=O)C	CDK5
SZ04	101844805	Hirudinoidine A	CN1C2=NC3=C(C(=CS3)S(=O)C)N=C2C(=O)N(C1=O)C	PSENEN
SZ04	101844805	Hirudinoidine A	CN1C2=NC3=C(C(=CS3)S(=O)C)N=C2C(=O)N(C1=O)C	NCSTN
SZ04	101844805	Hirudinoidine A	CN1C2=NC3=C(C(=CS3)S(=O)C)N=C2C(=O)N(C1=O)C	APH1A
SZ04	101844805	Hirudinoidine A	CN1C2=NC3=C(C(=CS3)S(=O)C)N=C2C(=O)N(C1=O)C	PSEN1
SZ04	101844805	Hirudinoidine A	CN1C2=NC3=C(C(=CS3)S(=O)C)N=C2C(=O)N(C1=O)C	APH1B
SZ05	25001327	Methyl 4-methyltetradecanoate	CCCCCCCCCCC(C)CCC(=O)OC	CA2
SZ05	25001327	Methyl 4-methyltetradecanoate	CCCCCCCCCCC(C)CCC(=O)OC	CA1
SZ06	11277200	Methyl (z)-11-hexadecenoate	CCCCC=CCCCCCCCCCC(=O)OC	FAAH
SZ06	11277200	Methyl (z)-11-hexadecenoate	CCCCC=CCCCCCCCCCC(=O)OC	HSD11B1
SZ06	11277200	Methyl (z)-11-hexadecenoate	CCCCC=CCCCCCCCCCC(=O)OC	PTGS2
SZ06	11277200	Methyl (z)-11-hexadecenoate	CCCCC=CCCCCCCCCCC(=O)OC	FABP4
SZ06	11277200	Methyl (z)-11-hexadecenoate	CCCCC=CCCCCCCCCCC(=O)OC	FABP3
SZ06	11277200	Methyl (z)-11-hexadecenoate	CCCCC=CCCCCCCCCCC(=O)OC	FABP5
SZ06	11277200	Methyl (z)-11-hexadecenoate	CCCCC=CCCCCCCCCCC(=O)OC	FABP1
SZ06	11277200	Methyl (z)-11-hexadecenoate	CCCCC=CCCCCCCCCCC(=O)OC	PTPN1
SZ06	11277200	Methyl (z)-11-hexadecenoate	CCCCC=CCCCCCCCCCC(=O)OC	CES2
SZ06	11277200	Methyl (z)-11-hexadecenoate	CCCCC=CCCCCCCCCCC(=O)OC	SCD
SZ06	11277200	Methyl (z)-11-hexadecenoate	CCCCC=CCCCCCCCCCC(=O)OC	PPARG
SZ06	11277200	Methyl (z)-11-hexadecenoate	CCCCC=CCCCCCCCCCC(=O)OC	NR1H3
SZ06	11277200	Methyl (z)-11-hexadecenoate	CCCCC=CCCCCCCCCCC(=O)OC	PTGES
SZ06	11277200	Methyl (z)-11-hexadecenoate	CCCCC=CCCCCCCCCCC(=O)OC	TERT
SZ06	11277200	Methyl (z)-11-hexadecenoate	CCCCC=CCCCCCCCCCC(=O)OC	PPARD
SZ06	11277200	Methyl (z)-11-hexadecenoate	CCCCC=CCCCCCCCCCC(=O)OC	PPARA
SZ06	11277200	Methyl (z)-11-hexadecenoate	CCCCC=CCCCCCCCCCC(=O)OC	PTPN2
SZ06	11277200	Methyl (z)-11-hexadecenoate	CCCCC=CCCCCCCCCCC(=O)OC	NOS2
SZ06	11277200	Methyl (z)-11-hexadecenoate	CCCCC=CCCCCCCCCCC(=O)OC	FFAR1
SZ06	11277200	Methyl (z)-11-hexadecenoate	CCCCC=CCCCCCCCCCC(=O)OC	CNR1
SZ06	11277200	Methyl (z)-11-hexadecenoate	CCCCC=CCCCCCCCCCC(=O)OC	CYP19A1
SZ06	11277200	Methyl (z)-11-hexadecenoate	CCCCC=CCCCCCCCCCC(=O)OC	TOP2A
SZ06	11277200	Methyl (z)-11-hexadecenoate	CCCCC=CCCCCCCCCCC(=O)OC	PTGS1
SZ06	11277200	Methyl (z)-11-hexadecenoate	CCCCC=CCCCCCCCCCC(=O)OC	RORC
SZ06	11277200	Methyl (z)-11-hexadecenoate	CCCCC=CCCCCCCCCCC(=O)OC	PTPN6
SZ06	11277200	Methyl (z)-11-hexadecenoate	CCCCC=CCCCCCCCCCC(=O)OC	PTPRF
SZ06	11277200	Methyl (z)-11-hexadecenoate	CCCCC=CCCCCCCCCCC(=O)OC	ACP1
SZ06	11277200	Methyl (z)-11-hexadecenoate	CCCCC=CCCCCCCCCCC(=O)OC	HSD17B2
SZ06	11277200	Methyl (z)-11-hexadecenoate	CCCCC=CCCCCCCCCCC(=O)OC	CYP17A1
SZ06	11277200	Methyl (z)-11-hexadecenoate	CCCCC=CCCCCCCCCCC(=O)OC	PDE4D
SZ06	11277200	Methyl (z)-11-hexadecenoate	CCCCC=CCCCCCCCCCC(=O)OC	PTGER2
SZ06	11277200	Methyl (z)-11-hexadecenoate	CCCCC=CCCCCCCCCCC(=O)OC	AR
SZ06	11277200	Methyl (z)-11-hexadecenoate	CCCCC=CCCCCCCCCCC(=O)OC	CA2
SZ06	11277200	Methyl (z)-11-hexadecenoate	CCCCC=CCCCCCCCCCC(=O)OC	CA1
SZ06	11277200	Methyl (z)-11-hexadecenoate	CCCCC=CCCCCCCCCCC(=O)OC	PTGIR
SZ06	11277200	Methyl (z)-11-hexadecenoate	CCCCC=CCCCCCCCCCC(=O)OC	TOP1
SZ06	11277200	Methyl (z)-11-hexadecenoate	CCCCC=CCCCCCCCCCC(=O)OC	HRH3
SZ06	11277200	Methyl (z)-11-hexadecenoate	CCCCC=CCCCCCCCCCC(=O)OC	HRH4
SZ06	11277200	Methyl (z)-11-hexadecenoate	CCCCC=CCCCCCCCCCC(=O)OC	ALOX5
SZ06	11277200	Methyl (z)-11-hexadecenoate	CCCCC=CCCCCCCCCCC(=O)OC	AKR1B10
SZ06	11277200	Methyl (z)-11-hexadecenoate	CCCCC=CCCCCCCCCCC(=O)OC	TNKS
SZ06	11277200	Methyl (z)-11-hexadecenoate	CCCCC=CCCCCCCCCCC(=O)OC	CD81
SZ06	11277200	Methyl (z)-11-hexadecenoate	CCCCC=CCCCCCCCCCC(=O)OC	FNTA
SZ06	11277200	Methyl (z)-11-hexadecenoate	CCCCC=CCCCCCCCCCC(=O)OC	HSD11B2
SZ06	11277200	Methyl (z)-11-hexadecenoate	CCCCC=CCCCCCCCCCC(=O)OC	TBXA2R
SZ06	11277200	Methyl (z)-11-hexadecenoate	CCCCC=CCCCCCCCCCC(=O)OC	PORCN
SZ06	11277200	Methyl (z)-11-hexadecenoate	CCCCC=CCCCCCCCCCC(=O)OC	HMGCR
SZ06	11277200	Methyl (z)-11-hexadecenoate	CCCCC=CCCCCCCCCCC(=O)OC	PREP
SZ06	11277200	Methyl (z)-11-hexadecenoate	CCCCC=CCCCCCCCCCC(=O)OC	CDK1
SZ06	11277200	Methyl (z)-11-hexadecenoate	CCCCC=CCCCCCCCCCC(=O)OC	F2R
SZ06	11277200	Methyl (z)-11-hexadecenoate	CCCCC=CCCCCCCCCCC(=O)OC	STS
SZ06	11277200	Methyl (z)-11-hexadecenoate	CCCCC=CCCCCCCCCCC(=O)OC	CDC25B
SZ06	11277200	Methyl (z)-11-hexadecenoate	CCCCC=CCCCCCCCCCC(=O)OC	SERPINA6
SZ06	11277200	Methyl (z)-11-hexadecenoate	CCCCC=CCCCCCCCCCC(=O)OC	CYP51A1
SZ06	11277200	Methyl (z)-11-hexadecenoate	CCCCC=CCCCCCCCCCC(=O)OC	MGLL
SZ06	11277200	Methyl (z)-11-hexadecenoate	CCCCC=CCCCCCCCCCC(=O)OC	ALOX5AP
SZ06	11277200	Methyl (z)-11-hexadecenoate	CCCCC=CCCCCCCCCCC(=O)OC	ADORA2A
SZ06	11277200	Methyl (z)-11-hexadecenoate	CCCCC=CCCCCCCCCCC(=O)OC	TRPV1
SZ06	11277200	Methyl (z)-11-hexadecenoate	CCCCC=CCCCCCCCCCC(=O)OC	HTR2A
SZ06	11277200	Methyl (z)-11-hexadecenoate	CCCCC=CCCCCCCCCCC(=O)OC	MCL1
SZ06	11277200	Methyl (z)-11-hexadecenoate	CCCCC=CCCCCCCCCCC(=O)OC	ACACA
SZ06	11277200	Methyl (z)-11-hexadecenoate	CCCCC=CCCCCCCCCCC(=O)OC	ACACB
SZ06	11277200	Methyl (z)-11-hexadecenoate	CCCCC=CCCCCCCCCCC(=O)OC	AKR1C1
SZ06	11277200	Methyl (z)-11-hexadecenoate	CCCCC=CCCCCCCCCCC(=O)OC	CRHR1
SZ06	11277200	Methyl (z)-11-hexadecenoate	CCCCC=CCCCCCCCCCC(=O)OC	CTSK
SZ06	11277200	Methyl (z)-11-hexadecenoate	CCCCC=CCCCCCCCCCC(=O)OC	KDR
SZ06	11277200	Methyl (z)-11-hexadecenoate	CCCCC=CCCCCCCCCCC(=O)OC	PRKCD
SZ06	11277200	Methyl (z)-11-hexadecenoate	CCCCC=CCCCCCCCCCC(=O)OC	HTR2C
SZ06	11277200	Methyl (z)-11-hexadecenoate	CCCCC=CCCCCCCCCCC(=O)OC	MAOB
SZ06	11277200	Methyl (z)-11-hexadecenoate	CCCCC=CCCCCCCCCCC(=O)OC	GRIN2B
SZ06	11277200	Methyl (z)-11-hexadecenoate	CCCCC=CCCCCCCCCCC(=O)OC	NR3C1
SZ06	11277200	Methyl (z)-11-hexadecenoate	CCCCC=CCCCCCCCCCC(=O)OC	NPC1L1
SZ06	11277200	Methyl (z)-11-hexadecenoate	CCCCC=CCCCCCCCCCC(=O)OC	NAAA
SZ06	11277200	Methyl (z)-11-hexadecenoate	CCCCC=CCCCCCCCCCC(=O)OC	CDC7
SZ06	11277200	Methyl (z)-11-hexadecenoate	CCCCC=CCCCCCCCCCC(=O)OC	HDAC6
SZ06	11277200	Methyl (z)-11-hexadecenoate	CCCCC=CCCCCCCCCCC(=O)OC	HDAC8
SZ06	11277200	Methyl (z)-11-hexadecenoate	CCCCC=CCCCCCCCCCC(=O)OC	NPY5R
SZ06	11277200	Methyl (z)-11-hexadecenoate	CCCCC=CCCCCCCCCCC(=O)OC	RARG
SZ06	11277200	Methyl (z)-11-hexadecenoate	CCCCC=CCCCCCCCCCC(=O)OC	RARB
SZ06	11277200	Methyl (z)-11-hexadecenoate	CCCCC=CCCCCCCCCCC(=O)OC	RARA
SZ06	11277200	Methyl (z)-11-hexadecenoate	CCCCC=CCCCCCCCCCC(=O)OC	NR3C2
SZ06	11277200	Methyl (z)-11-hexadecenoate	CCCCC=CCCCCCCCCCC(=O)OC	PGR
SZ06	11277200	Methyl (z)-11-hexadecenoate	CCCCC=CCCCCCCCCCC(=O)OC	AURKB
SZ06	11277200	Methyl (z)-11-hexadecenoate	CCCCC=CCCCCCCCCCC(=O)OC	JAK2
SZ06	11277200	Methyl (z)-11-hexadecenoate	CCCCC=CCCCCCCCCCC(=O)OC	ROCK2
SZ06	11277200	Methyl (z)-11-hexadecenoate	CCCCC=CCCCCCCCCCC(=O)OC	PSEN2
SZ06	11277200	Methyl (z)-11-hexadecenoate	CCCCC=CCCCCCCCCCC(=O)OC	CHEK2
SZ06	11277200	Methyl (z)-11-hexadecenoate	CCCCC=CCCCCCCCCCC(=O)OC	CNR2
SZ06	11277200	Methyl (z)-11-hexadecenoate	CCCCC=CCCCCCCCCCC(=O)OC	CA14
SZ06	11277200	Methyl (z)-11-hexadecenoate	CCCCC=CCCCCCCCCCC(=O)OC	QPCT
SZ06	11277200	Methyl (z)-11-hexadecenoate	CCCCC=CCCCCCCCCCC(=O)OC	NLRP3
SZ06	11277200	Methyl (z)-11-hexadecenoate	CCCCC=CCCCCCCCCCC(=O)OC	PPP5C
SZ06	11277200	Methyl (z)-11-hexadecenoate	CCCCC=CCCCCCCCCCC(=O)OC	GRM2
SZ06	11277200	Methyl (z)-11-hexadecenoate	CCCCC=CCCCCCCCCCC(=O)OC	HTR2B
SZ06	11277200	Methyl (z)-11-hexadecenoate	CCCCC=CCCCCCCCCCC(=O)OC	CALCRL
SZ06	11277200	Methyl (z)-11-hexadecenoate	CCCCC=CCCCCCCCCCC(=O)OC	CHEK1
SZ06	11277200	Methyl (z)-11-hexadecenoate	CCCCC=CCCCCCCCCCC(=O)OC	ACHE
SZ06	11277200	Methyl (z)-11-hexadecenoate	CCCCC=CCCCCCCCCCC(=O)OC	DHFR
SZ06	11277200	Methyl (z)-11-hexadecenoate	CCCCC=CCCCCCCCCCC(=O)OC	C5AR1
SZ06	11277200	Methyl (z)-11-hexadecenoate	CCCCC=CCCCCCCCCCC(=O)OC	MDM2
SZ06	11277200	Methyl (z)-11-hexadecenoate	CCCCC=CCCCCCCCCCC(=O)OC	RAMP1
SZ06	11277200	Methyl (z)-11-hexadecenoate	CCCCC=CCCCCCCCCCC(=O)OC	PSENEN
SZ06	11277200	Methyl (z)-11-hexadecenoate	CCCCC=CCCCCCCCCCC(=O)OC	FNTB
SZ06	11277200	Methyl (z)-11-hexadecenoate	CCCCC=CCCCCCCCCCC(=O)OC	NCSTN
SZ06	11277200	Methyl (z)-11-hexadecenoate	CCCCC=CCCCCCCCCCC(=O)OC	APH1A
SZ06	11277200	Methyl (z)-11-hexadecenoate	CCCCC=CCCCCCCCCCC(=O)OC	PSEN1
SZ06	11277200	Methyl (z)-11-hexadecenoate	CCCCC=CCCCCCCCCCC(=O)OC	APH1B
SZ07	10364273	Cholesta-5,7-dien-3-one	CC(C)CCCC(C)C1CCC2C1(CCC3C2=CC=C4C3(CCC(=O)C4(C)C)C)C	CYP19A1
SZ07	10364273	Cholesta-5,7-dien-3-one	CC(C)CCCC(C)C1CCC2C1(CCC3C2=CC=C4C3(CCC(=O)C4(C)C)C)C	CES2
SZ07	10364273	Cholesta-5,7-dien-3-one	CC(C)CCCC(C)C1CCC2C1(CCC3C2=CC=C4C3(CCC(=O)C4(C)C)C)C	CRHR1
SZ07	10364273	Cholesta-5,7-dien-3-one	CC(C)CCCC(C)C1CCC2C1(CCC3C2=CC=C4C3(CCC(=O)C4(C)C)C)C	MTNR1A
SZ07	10364273	Cholesta-5,7-dien-3-one	CC(C)CCCC(C)C1CCC2C1(CCC3C2=CC=C4C3(CCC(=O)C4(C)C)C)C	MTNR1B
SZ07	10364273	Cholesta-5,7-dien-3-one	CC(C)CCCC(C)C1CCC2C1(CCC3C2=CC=C4C3(CCC(=O)C4(C)C)C)C	PARP1
SZ07	10364273	Cholesta-5,7-dien-3-one	CC(C)CCCC(C)C1CCC2C1(CCC3C2=CC=C4C3(CCC(=O)C4(C)C)C)C	CHRM3
SZ07	10364273	Cholesta-5,7-dien-3-one	CC(C)CCCC(C)C1CCC2C1(CCC3C2=CC=C4C3(CCC(=O)C4(C)C)C)C	GPR88
SZ07	10364273	Cholesta-5,7-dien-3-one	CC(C)CCCC(C)C1CCC2C1(CCC3C2=CC=C4C3(CCC(=O)C4(C)C)C)C	TDP1
SZ07	10364273	Cholesta-5,7-dien-3-one	CC(C)CCCC(C)C1CCC2C1(CCC3C2=CC=C4C3(CCC(=O)C4(C)C)C)C	MDM2
SZ07	10364273	Cholesta-5,7-dien-3-one	CC(C)CCCC(C)C1CCC2C1(CCC3C2=CC=C4C3(CCC(=O)C4(C)C)C)C	ADCY10
SZ07	10364273	Cholesta-5,7-dien-3-one	CC(C)CCCC(C)C1CCC2C1(CCC3C2=CC=C4C3(CCC(=O)C4(C)C)C)C	NPY5R
SZ07	10364273	Cholesta-5,7-dien-3-one	CC(C)CCCC(C)C1CCC2C1(CCC3C2=CC=C4C3(CCC(=O)C4(C)C)C)C	AVPR2
SZ07	10364273	Cholesta-5,7-dien-3-one	CC(C)CCCC(C)C1CCC2C1(CCC3C2=CC=C4C3(CCC(=O)C4(C)C)C)C	OXTR
SZ07	10364273	Cholesta-5,7-dien-3-one	CC(C)CCCC(C)C1CCC2C1(CCC3C2=CC=C4C3(CCC(=O)C4(C)C)C)C	CNR2
SZ07	10364273	Cholesta-5,7-dien-3-one	CC(C)CCCC(C)C1CCC2C1(CCC3C2=CC=C4C3(CCC(=O)C4(C)C)C)C	ALOX5AP
SZ07	10364273	Cholesta-5,7-dien-3-one	CC(C)CCCC(C)C1CCC2C1(CCC3C2=CC=C4C3(CCC(=O)C4(C)C)C)C	MDM4
SZ07	10364273	Cholesta-5,7-dien-3-one	CC(C)CCCC(C)C1CCC2C1(CCC3C2=CC=C4C3(CCC(=O)C4(C)C)C)C	CYP2C9
SZ07	10364273	Cholesta-5,7-dien-3-one	CC(C)CCCC(C)C1CCC2C1(CCC3C2=CC=C4C3(CCC(=O)C4(C)C)C)C	CYP3A4
SZ07	10364273	Cholesta-5,7-dien-3-one	CC(C)CCCC(C)C1CCC2C1(CCC3C2=CC=C4C3(CCC(=O)C4(C)C)C)C	CTSD
SZ07	10364273	Cholesta-5,7-dien-3-one	CC(C)CCCC(C)C1CCC2C1(CCC3C2=CC=C4C3(CCC(=O)C4(C)C)C)C	ICMT
SZ07	10364273	Cholesta-5,7-dien-3-one	CC(C)CCCC(C)C1CCC2C1(CCC3C2=CC=C4C3(CCC(=O)C4(C)C)C)C	P2RY12
SZ07	10364273	Cholesta-5,7-dien-3-one	CC(C)CCCC(C)C1CCC2C1(CCC3C2=CC=C4C3(CCC(=O)C4(C)C)C)C	MCHR1
SZ07	10364273	Cholesta-5,7-dien-3-one	CC(C)CCCC(C)C1CCC2C1(CCC3C2=CC=C4C3(CCC(=O)C4(C)C)C)C	SIRT2
SZ07	10364273	Cholesta-5,7-dien-3-one	CC(C)CCCC(C)C1CCC2C1(CCC3C2=CC=C4C3(CCC(=O)C4(C)C)C)C	PRKCG
SZ07	10364273	Cholesta-5,7-dien-3-one	CC(C)CCCC(C)C1CCC2C1(CCC3C2=CC=C4C3(CCC(=O)C4(C)C)C)C	PRKCD
SZ07	10364273	Cholesta-5,7-dien-3-one	CC(C)CCCC(C)C1CCC2C1(CCC3C2=CC=C4C3(CCC(=O)C4(C)C)C)C	PRKCA
SZ07	10364273	Cholesta-5,7-dien-3-one	CC(C)CCCC(C)C1CCC2C1(CCC3C2=CC=C4C3(CCC(=O)C4(C)C)C)C	PRKCB
SZ07	10364273	Cholesta-5,7-dien-3-one	CC(C)CCCC(C)C1CCC2C1(CCC3C2=CC=C4C3(CCC(=O)C4(C)C)C)C	PRKCE
SZ07	10364273	Cholesta-5,7-dien-3-one	CC(C)CCCC(C)C1CCC2C1(CCC3C2=CC=C4C3(CCC(=O)C4(C)C)C)C	KIF11
SZ08	5364506	13-Octadecenoic acid, methyl ester		FABP4
SZ08	5364506	13-Octadecenoic acid, methyl ester		TERT
SZ08	5364506	13-Octadecenoic acid, methyl ester		FABP3
SZ08	5364506	13-Octadecenoic acid, methyl ester		FABP5
SZ08	5364506	13-Octadecenoic acid, methyl ester		FABP1
SZ08	5364506	13-Octadecenoic acid, methyl ester		FAAH
SZ08	5364506	13-Octadecenoic acid, methyl ester		SCD
SZ08	5364506	13-Octadecenoic acid, methyl ester		PPARD
SZ08	5364506	13-Octadecenoic acid, methyl ester		CES2
SZ08	5364506	13-Octadecenoic acid, methyl ester		PTPN1
SZ09	5363109	13-Docosenoic acid, methyl ester	CCCCCCCCC=CCCCCCCCCCCCC(=O)OC	FAAH
SZ09	5363109	13-Docosenoic acid, methyl ester	CCCCCCCCC=CCCCCCCCCCCCC(=O)OC	NR1H3
SZ09	5363109	13-Docosenoic acid, methyl ester	CCCCCCCCC=CCCCCCCCCCCCC(=O)OC	FABP4
SZ09	5363109	13-Docosenoic acid, methyl ester	CCCCCCCCC=CCCCCCCCCCCCC(=O)OC	PPARG
SZ09	5363109	13-Docosenoic acid, methyl ester	CCCCCCCCC=CCCCCCCCCCCCC(=O)OC	TERT
SZ09	5363109	13-Docosenoic acid, methyl ester	CCCCCCCCC=CCCCCCCCCCCCC(=O)OC	FABP3
SZ09	5363109	13-Docosenoic acid, methyl ester	CCCCCCCCC=CCCCCCCCCCCCC(=O)OC	FABP5
SZ09	5363109	13-Docosenoic acid, methyl ester	CCCCCCCCC=CCCCCCCCCCCCC(=O)OC	PPARD
SZ09	5363109	13-Docosenoic acid, methyl ester	CCCCCCCCC=CCCCCCCCCCCCC(=O)OC	FABP1
SZ09	5363109	13-Docosenoic acid, methyl ester	CCCCCCCCC=CCCCCCCCCCCCC(=O)OC	PTGS2
SZ09	5363109	13-Docosenoic acid, methyl ester	CCCCCCCCC=CCCCCCCCCCCCC(=O)OC	CES2
SZ10	173183	Campesterol	CC(C)C(C)CCC(C)C1CCC2C1(CCC3C2CC=C4C3(CCC(C4)O)C)C	HMGCR
SZ10	173183	Campesterol	CC(C)C(C)CCC(C)C1CCC2C1(CCC3C2CC=C4C3(CCC(C4)O)C)C	CYP51A1
SZ10	173183	Campesterol	CC(C)C(C)CCC(C)C1CCC2C1(CCC3C2CC=C4C3(CCC(C4)O)C)C	NR1H3
SZ10	173183	Campesterol	CC(C)C(C)CCC(C)C1CCC2C1(CCC3C2CC=C4C3(CCC(C4)O)C)C	CYP17A1
SZ10	173183	Campesterol	CC(C)C(C)CCC(C)C1CCC2C1(CCC3C2CC=C4C3(CCC(C4)O)C)C	AR
SZ10	173183	Campesterol	CC(C)C(C)CCC(C)C1CCC2C1(CCC3C2CC=C4C3(CCC(C4)O)C)C	NPC1L1
SZ10	173183	Campesterol	CC(C)C(C)CCC(C)C1CCC2C1(CCC3C2CC=C4C3(CCC(C4)O)C)C	ESR2
SZ10	173183	Campesterol	CC(C)C(C)CCC(C)C1CCC2C1(CCC3C2CC=C4C3(CCC(C4)O)C)C	RORC
SZ10	173183	Campesterol	CC(C)C(C)CCC(C)C1CCC2C1(CCC3C2CC=C4C3(CCC(C4)O)C)C	CYP19A1
SZ10	173183	Campesterol	CC(C)C(C)CCC(C)C1CCC2C1(CCC3C2CC=C4C3(CCC(C4)O)C)C	ESR1
SZ10	173183	Campesterol	CC(C)C(C)CCC(C)C1CCC2C1(CCC3C2CC=C4C3(CCC(C4)O)C)C	SHBG
SZ10	173183	Campesterol	CC(C)C(C)CCC(C)C1CCC2C1(CCC3C2CC=C4C3(CCC(C4)O)C)C	SREBF2
SZ10	173183	Campesterol	CC(C)C(C)CCC(C)C1CCC2C1(CCC3C2CC=C4C3(CCC(C4)O)C)C	SLC6A2
SZ10	173183	Campesterol	CC(C)C(C)CCC(C)C1CCC2C1(CCC3C2CC=C4C3(CCC(C4)O)C)C	RORA
SZ11	60961	Adenosine	C1=NC(=C2C(=N1)N(C=N2)C3C(C(C(O3)CO)O)O)N	ADORA1
SZ11	60961	Adenosine	C1=NC(=C2C(=N1)N(C=N2)C3C(C(C(O3)CO)O)O)N	ADORA2A
SZ11	60961	Adenosine	C1=NC(=C2C(=N1)N(C=N2)C3C(C(C(O3)CO)O)O)N	ADORA3
SZ11	60961	Adenosine	C1=NC(=C2C(=N1)N(C=N2)C3C(C(C(O3)CO)O)O)N	DPP4
SZ11	60961	Adenosine	C1=NC(=C2C(=N1)N(C=N2)C3C(C(C(O3)CO)O)O)N	ADK
SZ11	60961	Adenosine	C1=NC(=C2C(=N1)N(C=N2)C3C(C(C(O3)CO)O)O)N	HSPA8
SZ11	60961	Adenosine	C1=NC(=C2C(=N1)N(C=N2)C3C(C(C(O3)CO)O)O)N	HSPA5
SZ11	60961	Adenosine	C1=NC(=C2C(=N1)N(C=N2)C3C(C(C(O3)CO)O)O)N	ADA
SZ11	60961	Adenosine	C1=NC(=C2C(=N1)N(C=N2)C3C(C(C(O3)CO)O)O)N	AHCY
SZ11	60961	Adenosine	C1=NC(=C2C(=N1)N(C=N2)C3C(C(C(O3)CO)O)O)N	GAPDH
SZ11	60961	Adenosine	C1=NC(=C2C(=N1)N(C=N2)C3C(C(C(O3)CO)O)O)N	EHMT1
SZ11	60961	Adenosine	C1=NC(=C2C(=N1)N(C=N2)C3C(C(C(O3)CO)O)O)N	EHMT2
SZ11	60961	Adenosine	C1=NC(=C2C(=N1)N(C=N2)C3C(C(C(O3)CO)O)O)N	MCL1
SZ11	60961	Adenosine	C1=NC(=C2C(=N1)N(C=N2)C3C(C(C(O3)CO)O)O)N	SETD7
SZ11	60961	Adenosine	C1=NC(=C2C(=N1)N(C=N2)C3C(C(C(O3)CO)O)O)N	AMD1
SZ11	60961	Adenosine	C1=NC(=C2C(=N1)N(C=N2)C3C(C(C(O3)CO)O)O)N	EGFR
SZ11	60961	Adenosine	C1=NC(=C2C(=N1)N(C=N2)C3C(C(C(O3)CO)O)O)N	SRM
SZ11	60961	Adenosine	C1=NC(=C2C(=N1)N(C=N2)C3C(C(C(O3)CO)O)O)N	PDCD4
SZ11	60961	Adenosine	C1=NC(=C2C(=N1)N(C=N2)C3C(C(C(O3)CO)O)O)N	SRC
SZ11	60961	Adenosine	C1=NC(=C2C(=N1)N(C=N2)C3C(C(C(O3)CO)O)O)N	ADORA2B
SZ11	60961	Adenosine	C1=NC(=C2C(=N1)N(C=N2)C3C(C(C(O3)CO)O)O)N	MAPK1
SZ11	60961	Adenosine	C1=NC(=C2C(=N1)N(C=N2)C3C(C(C(O3)CO)O)O)N	SLC29A1
SZ11	60961	Adenosine	C1=NC(=C2C(=N1)N(C=N2)C3C(C(C(O3)CO)O)O)N	PNP
SZ11	60961	Adenosine	C1=NC(=C2C(=N1)N(C=N2)C3C(C(C(O3)CO)O)O)N	SETD2
SZ11	60961	Adenosine	C1=NC(=C2C(=N1)N(C=N2)C3C(C(C(O3)CO)O)O)N	CARM1
SZ11	60961	Adenosine	C1=NC(=C2C(=N1)N(C=N2)C3C(C(C(O3)CO)O)O)N	PRMT1
SZ11	60961	Adenosine	C1=NC(=C2C(=N1)N(C=N2)C3C(C(C(O3)CO)O)O)N	DOT1L
SZ11	60961	Adenosine	C1=NC(=C2C(=N1)N(C=N2)C3C(C(C(O3)CO)O)O)N	GRK1
SZ11	60961	Adenosine	C1=NC(=C2C(=N1)N(C=N2)C3C(C(C(O3)CO)O)O)N	P2RY1
SZ11	60961	Adenosine	C1=NC(=C2C(=N1)N(C=N2)C3C(C(C(O3)CO)O)O)N	P2RY11
SZ11	60961	Adenosine	C1=NC(=C2C(=N1)N(C=N2)C3C(C(C(O3)CO)O)O)N	MTAP
SZ11	60961	Adenosine	C1=NC(=C2C(=N1)N(C=N2)C3C(C(C(O3)CO)O)O)N	ROCK2
SZ11	60961	Adenosine	C1=NC(=C2C(=N1)N(C=N2)C3C(C(C(O3)CO)O)O)N	PRKACA
SZ11	60961	Adenosine	C1=NC(=C2C(=N1)N(C=N2)C3C(C(C(O3)CO)O)O)N	SMS
SZ11	60961	Adenosine	C1=NC(=C2C(=N1)N(C=N2)C3C(C(C(O3)CO)O)O)N	FBP1
SZ11	60961	Adenosine	C1=NC(=C2C(=N1)N(C=N2)C3C(C(C(O3)CO)O)O)N	FHIT
SZ11	60961	Adenosine	C1=NC(=C2C(=N1)N(C=N2)C3C(C(C(O3)CO)O)O)N	CDA
SZ11	60961	Adenosine	C1=NC(=C2C(=N1)N(C=N2)C3C(C(C(O3)CO)O)O)N	KMT2A
SZ11	60961	Adenosine	C1=NC(=C2C(=N1)N(C=N2)C3C(C(C(O3)CO)O)O)N	SUV39H1
SZ11	60961	Adenosine	C1=NC(=C2C(=N1)N(C=N2)C3C(C(C(O3)CO)O)O)N	DNMT1
SZ11	60961	Adenosine	C1=NC(=C2C(=N1)N(C=N2)C3C(C(C(O3)CO)O)O)N	INMT
SZ11	60961	Adenosine	C1=NC(=C2C(=N1)N(C=N2)C3C(C(C(O3)CO)O)O)N	SMYD2
SZ11	60961	Adenosine	C1=NC(=C2C(=N1)N(C=N2)C3C(C(C(O3)CO)O)O)N	EZH2
SZ11	60961	Adenosine	C1=NC(=C2C(=N1)N(C=N2)C3C(C(C(O3)CO)O)O)N	EZH1
SZ11	60961	Adenosine	C1=NC(=C2C(=N1)N(C=N2)C3C(C(C(O3)CO)O)O)N	SETDB1
SZ11	60961	Adenosine	C1=NC(=C2C(=N1)N(C=N2)C3C(C(C(O3)CO)O)O)N	PNMT
SZ11	60961	Adenosine	C1=NC(=C2C(=N1)N(C=N2)C3C(C(C(O3)CO)O)O)N	DNMT3B
SZ11	60961	Adenosine	C1=NC(=C2C(=N1)N(C=N2)C3C(C(C(O3)CO)O)O)N	MAPKAPK2
SZ11	60961	Adenosine	C1=NC(=C2C(=N1)N(C=N2)C3C(C(C(O3)CO)O)O)N	HSPA1A
SZ11	60961	Adenosine	C1=NC(=C2C(=N1)N(C=N2)C3C(C(C(O3)CO)O)O)N	RARS
SZ11	60961	Adenosine	C1=NC(=C2C(=N1)N(C=N2)C3C(C(C(O3)CO)O)O)N	CA2
SZ11	60961	Adenosine	C1=NC(=C2C(=N1)N(C=N2)C3C(C(C(O3)CO)O)O)N	CA1
SZ11	60961	Adenosine	C1=NC(=C2C(=N1)N(C=N2)C3C(C(C(O3)CO)O)O)N	CA12
SZ11	60961	Adenosine	C1=NC(=C2C(=N1)N(C=N2)C3C(C(C(O3)CO)O)O)N	CA9
SZ11	60961	Adenosine	C1=NC(=C2C(=N1)N(C=N2)C3C(C(C(O3)CO)O)O)N	OGA
SZ11	60961	Adenosine	C1=NC(=C2C(=N1)N(C=N2)C3C(C(C(O3)CO)O)O)N	CCND1
SZ11	60961	Adenosine	C1=NC(=C2C(=N1)N(C=N2)C3C(C(C(O3)CO)O)O)N	CA14
SZ11	60961	Adenosine	C1=NC(=C2C(=N1)N(C=N2)C3C(C(C(O3)CO)O)O)N	FUCA1
SZ11	60961	Adenosine	C1=NC(=C2C(=N1)N(C=N2)C3C(C(C(O3)CO)O)O)N	HSD17B1
SZ11	60961	Adenosine	C1=NC(=C2C(=N1)N(C=N2)C3C(C(C(O3)CO)O)O)N	PIM1
SZ11	60961	Adenosine	C1=NC(=C2C(=N1)N(C=N2)C3C(C(C(O3)CO)O)O)N	GBA
SZ11	60961	Adenosine	C1=NC(=C2C(=N1)N(C=N2)C3C(C(C(O3)CO)O)O)N	GAA
SZ11	60961	Adenosine	C1=NC(=C2C(=N1)N(C=N2)C3C(C(C(O3)CO)O)O)N	MARS
SZ11	60961	Adenosine	C1=NC(=C2C(=N1)N(C=N2)C3C(C(C(O3)CO)O)O)N	GSK3B
SZ11	60961	Adenosine	C1=NC(=C2C(=N1)N(C=N2)C3C(C(C(O3)CO)O)O)N	PRMT7
SZ11	60961	Adenosine	C1=NC(=C2C(=N1)N(C=N2)C3C(C(C(O3)CO)O)O)N	PARG
SZ11	60961	Adenosine	C1=NC(=C2C(=N1)N(C=N2)C3C(C(C(O3)CO)O)O)N	IDO1
SZ11	60961	Adenosine	C1=NC(=C2C(=N1)N(C=N2)C3C(C(C(O3)CO)O)O)N	SLC28A2
SZ11	60961	Adenosine	C1=NC(=C2C(=N1)N(C=N2)C3C(C(C(O3)CO)O)O)N	IARS
SZ11	60961	Adenosine	C1=NC(=C2C(=N1)N(C=N2)C3C(C(C(O3)CO)O)O)N	DAO
SZ11	60961	Adenosine	C1=NC(=C2C(=N1)N(C=N2)C3C(C(C(O3)CO)O)O)N	F2
SZ11	60961	Adenosine	C1=NC(=C2C(=N1)N(C=N2)C3C(C(C(O3)CO)O)O)N	CDK4
SZ12	33032	Glutamic Acid	C(CC(=O)O)C(C(=O)O)N	GRM5
SZ12	33032	Glutamic Acid	C(CC(=O)O)C(C(=O)O)N	GRM2
SZ12	33032	Glutamic Acid	C(CC(=O)O)C(C(=O)O)N	GRIK1
SZ12	33032	Glutamic Acid	C(CC(=O)O)C(C(=O)O)N	GRIA1
SZ12	33032	Glutamic Acid	C(CC(=O)O)C(C(=O)O)N	ADORA3
SZ12	33032	Glutamic Acid	C(CC(=O)O)C(C(=O)O)N	GRIK5
SZ12	33032	Glutamic Acid	C(CC(=O)O)C(C(=O)O)N	SLC1A1
SZ12	33032	Glutamic Acid	C(CC(=O)O)C(C(=O)O)N	GRM4
SZ12	33032	Glutamic Acid	C(CC(=O)O)C(C(=O)O)N	GRM3
SZ12	33032	Glutamic Acid	C(CC(=O)O)C(C(=O)O)N	GRIA4
SZ12	33032	Glutamic Acid	C(CC(=O)O)C(C(=O)O)N	GRM8
SZ12	33032	Glutamic Acid	C(CC(=O)O)C(C(=O)O)N	GRIK2
SZ12	33032	Glutamic Acid	C(CC(=O)O)C(C(=O)O)N	GRIK3
SZ12	33032	Glutamic Acid	C(CC(=O)O)C(C(=O)O)N	GRM1
SZ12	33032	Glutamic Acid	C(CC(=O)O)C(C(=O)O)N	GRM7
SZ12	33032	Glutamic Acid	C(CC(=O)O)C(C(=O)O)N	GRIA2
SZ12	33032	Glutamic Acid	C(CC(=O)O)C(C(=O)O)N	GRM6
SZ12	33032	Glutamic Acid	C(CC(=O)O)C(C(=O)O)N	SLC1A2
SZ13	21206	Methyl 12-methyltetradecanoate	CCC(C)CCCCCCCCCCC(=O)OC	CA2
SZ13	21206	Methyl 12-methyltetradecanoate	CCC(C)CCCCCCCCCCC(=O)OC	CA1
SZ14	21205	Methyl 14-methylpentadecanoate	CC(C)CCCCCCCCCCCCC(=O)OC	CA2
SZ14	21205	Methyl 14-methylpentadecanoate	CC(C)CCCCCCCCCCCCC(=O)OC	CA1
SZ14	21205	Methyl 14-methylpentadecanoate	CC(C)CCCCCCCCCCCCC(=O)OC	HSD17B3
SZ14	21205	Methyl 14-methylpentadecanoate	CC(C)CCCCCCCCCCCCC(=O)OC	VDR
SZ14	21205	Methyl 14-methylpentadecanoate	CC(C)CCCCCCCCCCCCC(=O)OC	FABP4
SZ14	21205	Methyl 14-methylpentadecanoate	CC(C)CCCCCCCCCCCCC(=O)OC	FABP3
SZ14	21205	Methyl 14-methylpentadecanoate	CC(C)CCCCCCCCCCCCC(=O)OC	FABP5
SZ14	21205	Methyl 14-methylpentadecanoate	CC(C)CCCCCCCCCCCCC(=O)OC	FABP2
SZ14	21205	Methyl 14-methylpentadecanoate	CC(C)CCCCCCCCCCCCC(=O)OC	HSD11B1
SZ14	21205	Methyl 14-methylpentadecanoate	CC(C)CCCCCCCCCCCCC(=O)OC	SLC22A6
SZ14	21205	Methyl 14-methylpentadecanoate	CC(C)CCCCCCCCCCCCC(=O)OC	AR
SZ14	21205	Methyl 14-methylpentadecanoate	CC(C)CCCCCCCCCCCCC(=O)OC	CYP19A1
SZ14	21205	Methyl 14-methylpentadecanoate	CC(C)CCCCCCCCCCCCC(=O)OC	POLB
SZ14	21205	Methyl 14-methylpentadecanoate	CC(C)CCCCCCCCCCCCC(=O)OC	CPT1A
SZ14	21205	Methyl 14-methylpentadecanoate	CC(C)CCCCCCCCCCCCC(=O)OC	FFAR1
SZ14	21205	Methyl 14-methylpentadecanoate	CC(C)CCCCCCCCCCCCC(=O)OC	PPARD
SZ14	21205	Methyl 14-methylpentadecanoate	CC(C)CCCCCCCCCCCCC(=O)OC	PPARA
SZ14	21205	Methyl 14-methylpentadecanoate	CC(C)CCCCCCCCCCCCC(=O)OC	UGT2B7
SZ14	21205	Methyl 14-methylpentadecanoate	CC(C)CCCCCCCCCCCCC(=O)OC	PTPN1
SZ14	21205	Methyl 14-methylpentadecanoate	CC(C)CCCCCCCCCCCCC(=O)OC	HRH3
SZ14	21205	Methyl 14-methylpentadecanoate	CC(C)CCCCCCCCCCCCC(=O)OC	HRH4
SZ14	21205	Methyl 14-methylpentadecanoate	CC(C)CCCCCCCCCCCCC(=O)OC	TOP2A
SZ14	21205	Methyl 14-methylpentadecanoate	CC(C)CCCCCCCCCCCCC(=O)OC	MCL1
SZ14	21205	Methyl 14-methylpentadecanoate	CC(C)CCCCCCCCCCCCC(=O)OC	NR1H4
SZ14	21205	Methyl 14-methylpentadecanoate	CC(C)CCCCCCCCCCCCC(=O)OC	CDC25A
SZ14	21205	Methyl 14-methylpentadecanoate	CC(C)CCCCCCCCCCCCC(=O)OC	KDM2A
SZ14	21205	Methyl 14-methylpentadecanoate	CC(C)CCCCCCCCCCCCC(=O)OC	PHF8
SZ14	21205	Methyl 14-methylpentadecanoate	CC(C)CCCCCCCCCCCCC(=O)OC	KDM5C
SZ14	21205	Methyl 14-methylpentadecanoate	CC(C)CCCCCCCCCCCCC(=O)OC	CTSB
SZ14	21205	Methyl 14-methylpentadecanoate	CC(C)CCCCCCCCCCCCC(=O)OC	AURKB
SZ14	21205	Methyl 14-methylpentadecanoate	CC(C)CCCCCCCCCCCCC(=O)OC	GSK3B
SZ14	21205	Methyl 14-methylpentadecanoate	CC(C)CCCCCCCCCCCCC(=O)OC	JAK2
SZ14	21205	Methyl 14-methylpentadecanoate	CC(C)CCCCCCCCCCCCC(=O)OC	ROCK2
SZ14	21205	Methyl 14-methylpentadecanoate	CC(C)CCCCCCCCCCCCC(=O)OC	TRPV1
SZ14	21205	Methyl 14-methylpentadecanoate	CC(C)CCCCCCCCCCCCC(=O)OC	HMGCR
SZ14	21205	Methyl 14-methylpentadecanoate	CC(C)CCCCCCCCCCCCC(=O)OC	ROCK1
SZ14	21205	Methyl 14-methylpentadecanoate	CC(C)CCCCCCCCCCCCC(=O)OC	RAF1
SZ14	21205	Methyl 14-methylpentadecanoate	CC(C)CCCCCCCCCCCCC(=O)OC	PLA2G4A
SZ14	21205	Methyl 14-methylpentadecanoate	CC(C)CCCCCCCCCCCCC(=O)OC	F2R
SZ14	21205	Methyl 14-methylpentadecanoate	CC(C)CCCCCCCCCCCCC(=O)OC	GPBAR1
SZ14	21205	Methyl 14-methylpentadecanoate	CC(C)CCCCCCCCCCCCC(=O)OC	AVPR1A
SZ14	21205	Methyl 14-methylpentadecanoate	CC(C)CCCCCCCCCCCCC(=O)OC	CNR1
SZ14	21205	Methyl 14-methylpentadecanoate	CC(C)CCCCCCCCCCCCC(=O)OC	CNR2
SZ14	21205	Methyl 14-methylpentadecanoate	CC(C)CCCCCCCCCCCCC(=O)OC	GNRHR
SZ14	21205	Methyl 14-methylpentadecanoate	CC(C)CCCCCCCCCCCCC(=O)OC	HTR7
SZ14	21205	Methyl 14-methylpentadecanoate	CC(C)CCCCCCCCCCCCC(=O)OC	SERPINA6
SZ14	21205	Methyl 14-methylpentadecanoate	CC(C)CCCCCCCCCCCCC(=O)OC	GABBR1
SZ14	21205	Methyl 14-methylpentadecanoate	CC(C)CCCCCCCCCCCCC(=O)OC	LCK
SZ14	21205	Methyl 14-methylpentadecanoate	CC(C)CCCCCCCCCCCCC(=O)OC	HSD17B1
SZ14	21205	Methyl 14-methylpentadecanoate	CC(C)CCCCCCCCCCCCC(=O)OC	STS
SZ14	21205	Methyl 14-methylpentadecanoate	CC(C)CCCCCCCCCCCCC(=O)OC	MAPK9
SZ14	21205	Methyl 14-methylpentadecanoate	CC(C)CCCCCCCCCCCCC(=O)OC	ALOX5AP
SZ14	21205	Methyl 14-methylpentadecanoate	CC(C)CCCCCCCCCCCCC(=O)OC	BCL2
SZ14	21205	Methyl 14-methylpentadecanoate	CC(C)CCCCCCCCCCCCC(=O)OC	PSEN2
SZ14	21205	Methyl 14-methylpentadecanoate	CC(C)CCCCCCCCCCCCC(=O)OC	ALOX5
SZ14	21205	Methyl 14-methylpentadecanoate	CC(C)CCCCCCCCCCCCC(=O)OC	CTSS
SZ14	21205	Methyl 14-methylpentadecanoate	CC(C)CCCCCCCCCCCCC(=O)OC	LDLR
SZ14	21205	Methyl 14-methylpentadecanoate	CC(C)CCCCCCCCCCCCC(=O)OC	MCHR1
SZ14	21205	Methyl 14-methylpentadecanoate	CC(C)CCCCCCCCCCCCC(=O)OC	MGLL
SZ14	21205	Methyl 14-methylpentadecanoate	CC(C)CCCCCCCCCCCCC(=O)OC	ADORA1
SZ14	21205	Methyl 14-methylpentadecanoate	CC(C)CCCCCCCCCCCCC(=O)OC	ADORA2B
SZ14	21205	Methyl 14-methylpentadecanoate	CC(C)CCCCCCCCCCCCC(=O)OC	PFKFB3
SZ14	21205	Methyl 14-methylpentadecanoate	CC(C)CCCCCCCCCCCCC(=O)OC	PANK3
SZ14	21205	Methyl 14-methylpentadecanoate	CC(C)CCCCCCCCCCCCC(=O)OC	IDH1
SZ14	21205	Methyl 14-methylpentadecanoate	CC(C)CCCCCCCCCCCCC(=O)OC	PLK1
SZ14	21205	Methyl 14-methylpentadecanoate	CC(C)CCCCCCCCCCCCC(=O)OC	NPY5R
SZ14	21205	Methyl 14-methylpentadecanoate	CC(C)CCCCCCCCCCCCC(=O)OC	FNTA
SZ14	21205	Methyl 14-methylpentadecanoate	CC(C)CCCCCCCCCCCCC(=O)OC	LIMK1
SZ14	21205	Methyl 14-methylpentadecanoate	CC(C)CCCCCCCCCCCCC(=O)OC	SLC1A1
SZ14	21205	Methyl 14-methylpentadecanoate	CC(C)CCCCCCCCCCCCC(=O)OC	MTTP
SZ14	21205	Methyl 14-methylpentadecanoate	CC(C)CCCCCCCCCCCCC(=O)OC	APOB
SZ14	21205	Methyl 14-methylpentadecanoate	CC(C)CCCCCCCCCCCCC(=O)OC	GRK2
SZ14	21205	Methyl 14-methylpentadecanoate	CC(C)CCCCCCCCCCCCC(=O)OC	MAP3K5
SZ14	21205	Methyl 14-methylpentadecanoate	CC(C)CCCCCCCCCCCCC(=O)OC	TSPO
SZ14	21205	Methyl 14-methylpentadecanoate	CC(C)CCCCCCCCCCCCC(=O)OC	LIMK2
SZ14	21205	Methyl 14-methylpentadecanoate	CC(C)CCCCCCCCCCCCC(=O)OC	SCARB1
SZ14	21205	Methyl 14-methylpentadecanoate	CC(C)CCCCCCCCCCCCC(=O)OC	JAK1
SZ14	21205	Methyl 14-methylpentadecanoate	CC(C)CCCCCCCCCCCCC(=O)OC	HIF1A
SZ14	21205	Methyl 14-methylpentadecanoate	CC(C)CCCCCCCCCCCCC(=O)OC	ABCB1
SZ14	21205	Methyl 14-methylpentadecanoate	CC(C)CCCCCCCCCCCCC(=O)OC	ACACB
SZ14	21205	Methyl 14-methylpentadecanoate	CC(C)CCCCCCCCCCCCC(=O)OC	RORC
SZ14	21205	Methyl 14-methylpentadecanoate	CC(C)CCCCCCCCCCCCC(=O)OC	GRIN2B
SZ14	21205	Methyl 14-methylpentadecanoate	CC(C)CCCCCCCCCCCCC(=O)OC	CDK5R1
SZ14	21205	Methyl 14-methylpentadecanoate	CC(C)CCCCCCCCCCCCC(=O)OC	KCNH2
SZ14	21205	Methyl 14-methylpentadecanoate	CC(C)CCCCCCCCCCCCC(=O)OC	CRHR1
SZ14	21205	Methyl 14-methylpentadecanoate	CC(C)CCCCCCCCCCCCC(=O)OC	MAPK14
SZ14	21205	Methyl 14-methylpentadecanoate	CC(C)CCCCCCCCCCCCC(=O)OC	MAP3K8
SZ14	21205	Methyl 14-methylpentadecanoate	CC(C)CCCCCCCCCCCCC(=O)OC	AVPR2
SZ14	21205	Methyl 14-methylpentadecanoate	CC(C)CCCCCCCCCCCCC(=O)OC	DRD4
SZ14	21205	Methyl 14-methylpentadecanoate	CC(C)CCCCCCCCCCCCC(=O)OC	APP
SZ14	21205	Methyl 14-methylpentadecanoate	CC(C)CCCCCCCCCCCCC(=O)OC	KIF11
SZ14	21205	Methyl 14-methylpentadecanoate	CC(C)CCCCCCCCCCCCC(=O)OC	BACE1
SZ14	21205	Methyl 14-methylpentadecanoate	CC(C)CCCCCCCCCCCCC(=O)OC	CDK5
SZ14	21205	Methyl 14-methylpentadecanoate	CC(C)CCCCCCCCCCCCC(=O)OC	FNTB
SZ14	21205	Methyl 14-methylpentadecanoate	CC(C)CCCCCCCCCCCCC(=O)OC	PSENEN
SZ14	21205	Methyl 14-methylpentadecanoate	CC(C)CCCCCCCCCCCCC(=O)OC	NCSTN
SZ14	21205	Methyl 14-methylpentadecanoate	CC(C)CCCCCCCCCCCCC(=O)OC	APH1A
SZ14	21205	Methyl 14-methylpentadecanoate	CC(C)CCCCCCCCCCCCC(=O)OC	PSEN1
SZ14	21205	Methyl 14-methylpentadecanoate	CC(C)CCCCCCCCCCCCC(=O)OC	APH1B
SZ15	15609	Methyl heptadecanoate	CCCCCCCCCCCCCCCCC(=O)OC	CA2
SZ15	15609	Methyl heptadecanoate	CCCCCCCCCCCCCCCCC(=O)OC	CA1
SZ15	15609	Methyl heptadecanoate	CCCCCCCCCCCCCCCCC(=O)OC	HSD17B3
SZ15	15609	Methyl heptadecanoate	CCCCCCCCCCCCCCCCC(=O)OC	FABP4
SZ15	15609	Methyl heptadecanoate	CCCCCCCCCCCCCCCCC(=O)OC	FABP3
SZ15	15609	Methyl heptadecanoate	CCCCCCCCCCCCCCCCC(=O)OC	FABP5
SZ15	15609	Methyl heptadecanoate	CCCCCCCCCCCCCCCCC(=O)OC	FABP2
SZ15	15609	Methyl heptadecanoate	CCCCCCCCCCCCCCCCC(=O)OC	HSD11B1
SZ15	15609	Methyl heptadecanoate	CCCCCCCCCCCCCCCCC(=O)OC	FFAR1
SZ15	15609	Methyl heptadecanoate	CCCCCCCCCCCCCCCCC(=O)OC	SLC22A6
SZ15	15609	Methyl heptadecanoate	CCCCCCCCCCCCCCCCC(=O)OC	CNR1
SZ15	15609	Methyl heptadecanoate	CCCCCCCCCCCCCCCCC(=O)OC	VDR
SZ15	15609	Methyl heptadecanoate	CCCCCCCCCCCCCCCCC(=O)OC	PPARD
SZ15	15609	Methyl heptadecanoate	CCCCCCCCCCCCCCCCC(=O)OC	GPBAR1
SZ15	15609	Methyl heptadecanoate	CCCCCCCCCCCCCCCCC(=O)OC	CPT1A
SZ15	15609	Methyl heptadecanoate	CCCCCCCCCCCCCCCCC(=O)OC	TRPV1
SZ15	15609	Methyl heptadecanoate	CCCCCCCCCCCCCCCCC(=O)OC	UGT2B7
SZ15	15609	Methyl heptadecanoate	CCCCCCCCCCCCCCCCC(=O)OC	KDM2A
SZ15	15609	Methyl heptadecanoate	CCCCCCCCCCCCCCCCC(=O)OC	PHF8
SZ15	15609	Methyl heptadecanoate	CCCCCCCCCCCCCCCCC(=O)OC	KDM5C
SZ15	15609	Methyl heptadecanoate	CCCCCCCCCCCCCCCCC(=O)OC	ACACA
SZ15	15609	Methyl heptadecanoate	CCCCCCCCCCCCCCCCC(=O)OC	ACACB
SZ15	15609	Methyl heptadecanoate	CCCCCCCCCCCCCCCCC(=O)OC	HMGCR
SZ15	15609	Methyl heptadecanoate	CCCCCCCCCCCCCCCCC(=O)OC	TOP2A
SZ15	15609	Methyl heptadecanoate	CCCCCCCCCCCCCCCCC(=O)OC	GRIN2B
SZ15	15609	Methyl heptadecanoate	CCCCCCCCCCCCCCCCC(=O)OC	CCR5
SZ15	15609	Methyl heptadecanoate	CCCCCCCCCCCCCCCCC(=O)OC	KDR
SZ15	15609	Methyl heptadecanoate	CCCCCCCCCCCCCCCCC(=O)OC	SERPINA6
SZ15	15609	Methyl heptadecanoate	CCCCCCCCCCCCCCCCC(=O)OC	G6PD
SZ15	15609	Methyl heptadecanoate	CCCCCCCCCCCCCCCCC(=O)OC	GABBR1
SZ15	15609	Methyl heptadecanoate	CCCCCCCCCCCCCCCCC(=O)OC	RARG
SZ15	15609	Methyl heptadecanoate	CCCCCCCCCCCCCCCCC(=O)OC	RARB
SZ15	15609	Methyl heptadecanoate	CCCCCCCCCCCCCCCCC(=O)OC	RARA
SZ15	15609	Methyl heptadecanoate	CCCCCCCCCCCCCCCCC(=O)OC	RXRA
SZ15	15609	Methyl heptadecanoate	CCCCCCCCCCCCCCCCC(=O)OC	RXRG
SZ15	15609	Methyl heptadecanoate	CCCCCCCCCCCCCCCCC(=O)OC	CYP19A1
SZ15	15609	Methyl heptadecanoate	CCCCCCCCCCCCCCCCC(=O)OC	GPR119
SZ15	15609	Methyl heptadecanoate	CCCCCCCCCCCCCCCCC(=O)OC	PFKFB3
SZ15	15609	Methyl heptadecanoate	CCCCCCCCCCCCCCCCC(=O)OC	SOAT1
SZ15	15609	Methyl heptadecanoate	CCCCCCCCCCCCCCCCC(=O)OC	SLC1A1
SZ15	15609	Methyl heptadecanoate	CCCCCCCCCCCCCCCCC(=O)OC	DCK
SZ15	15609	Methyl heptadecanoate	CCCCCCCCCCCCCCCCC(=O)OC	HIF1A
SZ15	15609	Methyl heptadecanoate	CCCCCCCCCCCCCCCCC(=O)OC	PTGFR
SZ15	15609	Methyl heptadecanoate	CCCCCCCCCCCCCCCCC(=O)OC	NR1H4
SZ15	15609	Methyl heptadecanoate	CCCCCCCCCCCCCCCCC(=O)OC	PDE10A
SZ15	15609	Methyl heptadecanoate	CCCCCCCCCCCCCCCCC(=O)OC	ALOX5AP
SZ15	15609	Methyl heptadecanoate	CCCCCCCCCCCCCCCCC(=O)OC	ICMT
SZ16	10256	Indole-3-carboxaldehyde	C1=CC=C2C(=C1)C(=CN2)C=O	CYP2A6
SZ17	8201	Methyl Stearate	CCCCCCCCCCCCCCCCCC(=O)OC	CA2
SZ17	8201	Methyl Stearate	CCCCCCCCCCCCCCCCCC(=O)OC	CA1
SZ18	6322	Arginine	C(CC(C(=O)O)N)CN=C(N)N	NOS2
SZ18	6322	Arginine	C(CC(C(=O)O)N)CN=C(N)N	NOS1
SZ19	6306	l-Isoleucine	CCC(C)C(C(=O)O)N	CACNA2D1
SZ20	6305	Tryptophan	C1=CC=C2C(=C1)C(=CN2)CC(C(=O)O)N	HTR2B
SZ20	6305	Tryptophan	C1=CC=C2C(=C1)C(=CN2)CC(C(=O)O)N	HTR1A
SZ20	6305	Tryptophan	C1=CC=C2C(=C1)C(=CN2)CC(C(=O)O)N	HTR2A
SZ20	6305	Tryptophan	C1=CC=C2C(=C1)C(=CN2)CC(C(=O)O)N	HTR2C
SZ20	6305	Tryptophan	C1=CC=C2C(=C1)C(=CN2)CC(C(=O)O)N	HTR7
SZ20	6305	Tryptophan	C1=CC=C2C(=C1)C(=CN2)CC(C(=O)O)N	IDO1
SZ21	6287	Valine	CC(C)C(C(=O)O)N	GABBR2
SZ21	6287	Valine	CC(C)C(C(=O)O)N	GABBR1
SZ22	6184	Hexanal	CCCCCC=O	CA2
SZ22	6184	Hexanal	CCCCCC=O	CA1
SZ22	6184	Hexanal	CCCCCC=O	CA4
SZ23	6140	Phenylalanine	C1=CC=C(C=C1)CC(C(=O)O)N	CACNA2D1
SZ23	6140	Phenylalanine	C1=CC=C(C=C1)CC(C(=O)O)N	SLC7A5
SZ23	6140	Phenylalanine	C1=CC=C(C=C1)CC(C(=O)O)N	GABBR2
SZ23	6140	Phenylalanine	C1=CC=C(C=C1)CC(C(=O)O)N	ADORA3
SZ23	6140	Phenylalanine	C1=CC=C(C=C1)CC(C(=O)O)N	KDM4E
SZ23	6140	Phenylalanine	C1=CC=C(C=C1)CC(C(=O)O)N	FYN
SZ23	6140	Phenylalanine	C1=CC=C(C=C1)CC(C(=O)O)N	EGFR
SZ23	6140	Phenylalanine	C1=CC=C(C=C1)CC(C(=O)O)N	GABBR1
SZ23	6140	Phenylalanine	C1=CC=C(C=C1)CC(C(=O)O)N	TACR1
SZ23	6140	Phenylalanine	C1=CC=C(C=C1)CC(C(=O)O)N	TH
SZ23	6140	Phenylalanine	C1=CC=C(C=C1)CC(C(=O)O)N	KDM4C
SZ23	6140	Phenylalanine	C1=CC=C(C=C1)CC(C(=O)O)N	LCK
SZ23	6140	Phenylalanine	C1=CC=C(C=C1)CC(C(=O)O)N	ADRA2A
SZ23	6140	Phenylalanine	C1=CC=C(C=C1)CC(C(=O)O)N	ADRA2B
SZ23	6140	Phenylalanine	C1=CC=C(C=C1)CC(C(=O)O)N	ADRA1A
SZ23	6140	Phenylalanine	C1=CC=C(C=C1)CC(C(=O)O)N	CPB2
SZ23	6140	Phenylalanine	C1=CC=C(C=C1)CC(C(=O)O)N	ANPEP
SZ23	6140	Phenylalanine	C1=CC=C(C=C1)CC(C(=O)O)N	ENPEP
SZ23	6140	Phenylalanine	C1=CC=C(C=C1)CC(C(=O)O)N	KDM1A
SZ23	6140	Phenylalanine	C1=CC=C(C=C1)CC(C(=O)O)N	GABRR1
SZ23	6140	Phenylalanine	C1=CC=C(C=C1)CC(C(=O)O)N	FOLH1
SZ23	6140	Phenylalanine	C1=CC=C(C=C1)CC(C(=O)O)N	CPA3
SZ23	6140	Phenylalanine	C1=CC=C(C=C1)CC(C(=O)O)N	SLC6A2
SZ23	6140	Phenylalanine	C1=CC=C(C=C1)CC(C(=O)O)N	SLC6A4
SZ23	6140	Phenylalanine	C1=CC=C(C=C1)CC(C(=O)O)N	TAAR1
SZ23	6140	Phenylalanine	C1=CC=C(C=C1)CC(C(=O)O)N	SLC15A1
SZ23	6140	Phenylalanine	C1=CC=C(C=C1)CC(C(=O)O)N	PEPD
SZ24	6137	Methionine	CSCCC(C(=O)O)N	CACNA2D1
SZ25	6106	Leucine	CC(C)CC(C(=O)O)N	CACNA2D1
SZ26	6057	Tyrosine	C1=CC(=CC=C1CC(C(=O)O)N)O	KDM4E
SZ26	6057	Tyrosine	C1=CC(=CC=C1CC(C(=O)O)N)O	FYN
SZ26	6057	Tyrosine	C1=CC(=CC=C1CC(C(=O)O)N)O	EGFR
SZ26	6057	Tyrosine	C1=CC(=CC=C1CC(C(=O)O)N)O	LCK
SZ26	6057	Tyrosine	C1=CC(=CC=C1CC(C(=O)O)N)O	TH
SZ26	6057	Tyrosine	C1=CC(=CC=C1CC(C(=O)O)N)O	CACNA2D1
SZ27	6029	Uridine	C1=CN(C(=O)NC1=O)C2C(C(C(O2)CO)O)O	CDA
SZ27	6029	Uridine	C1=CN(C(=O)NC1=O)C2C(C(C(O2)CO)O)O	ADA
SZ27	6029	Uridine	C1=CN(C(=O)NC1=O)C2C(C(C(O2)CO)O)O	PYGM
SZ27	6029	Uridine	C1=CN(C(=O)NC1=O)C2C(C(C(O2)CO)O)O	TK1
SZ28	5997	Cholesterol	CC(C)CCCC(C)C1CCC2C1(CCC3C2CC=C4C3(CCC(C4)O)C)C	CYP51A1
SZ28	5997	Cholesterol	CC(C)CCCC(C)C1CCC2C1(CCC3C2CC=C4C3(CCC(C4)O)C)C	HMGCR
SZ28	5997	Cholesterol	CC(C)CCCC(C)C1CCC2C1(CCC3C2CC=C4C3(CCC(C4)O)C)C	CYP17A1
SZ28	5997	Cholesterol	CC(C)CCCC(C)C1CCC2C1(CCC3C2CC=C4C3(CCC(C4)O)C)C	AR
SZ28	5997	Cholesterol	CC(C)CCCC(C)C1CCC2C1(CCC3C2CC=C4C3(CCC(C4)O)C)C	ESR2
SZ28	5997	Cholesterol	CC(C)CCCC(C)C1CCC2C1(CCC3C2CC=C4C3(CCC(C4)O)C)C	ESR1
SZ28	5997	Cholesterol	CC(C)CCCC(C)C1CCC2C1(CCC3C2CC=C4C3(CCC(C4)O)C)C	SHBG
SZ28	5997	Cholesterol	CC(C)CCCC(C)C1CCC2C1(CCC3C2CC=C4C3(CCC(C4)O)C)C	NR1H3
SZ28	5997	Cholesterol	CC(C)CCCC(C)C1CCC2C1(CCC3C2CC=C4C3(CCC(C4)O)C)C	NPC1L1
SZ28	5997	Cholesterol	CC(C)CCCC(C)C1CCC2C1(CCC3C2CC=C4C3(CCC(C4)O)C)C	SREBF2
SZ28	5997	Cholesterol	CC(C)CCCC(C)C1CCC2C1(CCC3C2CC=C4C3(CCC(C4)O)C)C	CYP19A1
SZ28	5997	Cholesterol	CC(C)CCCC(C)C1CCC2C1(CCC3C2CC=C4C3(CCC(C4)O)C)C	RORC
SZ28	5997	Cholesterol	CC(C)CCCC(C)C1CCC2C1(CCC3C2CC=C4C3(CCC(C4)O)C)C	SLC6A4
SZ28	5997	Cholesterol	CC(C)CCCC(C)C1CCC2C1(CCC3C2CC=C4C3(CCC(C4)O)C)C	SLC6A2
SZ28	5997	Cholesterol	CC(C)CCCC(C)C1CCC2C1(CCC3C2CC=C4C3(CCC(C4)O)C)C	CHRM2
SZ28	5997	Cholesterol	CC(C)CCCC(C)C1CCC2C1(CCC3C2CC=C4C3(CCC(C4)O)C)C	ACHE
SZ28	5997	Cholesterol	CC(C)CCCC(C)C1CCC2C1(CCC3C2CC=C4C3(CCC(C4)O)C)C	CYP2C19
SZ28	5997	Cholesterol	CC(C)CCCC(C)C1CCC2C1(CCC3C2CC=C4C3(CCC(C4)O)C)C	PTPN1
SZ28	5997	Cholesterol	CC(C)CCCC(C)C1CCC2C1(CCC3C2CC=C4C3(CCC(C4)O)C)C	BCHE
SZ28	5997	Cholesterol	CC(C)CCCC(C)C1CCC2C1(CCC3C2CC=C4C3(CCC(C4)O)C)C	G6PD
SZ28	5997	Cholesterol	CC(C)CCCC(C)C1CCC2C1(CCC3C2CC=C4C3(CCC(C4)O)C)C	SERPINA6
SZ28	5997	Cholesterol	CC(C)CCCC(C)C1CCC2C1(CCC3C2CC=C4C3(CCC(C4)O)C)C	RORA
SZ28	5997	Cholesterol	CC(C)CCCC(C)C1CCC2C1(CCC3C2CC=C4C3(CCC(C4)O)C)C	CDC25A
SZ28	5997	Cholesterol	CC(C)CCCC(C)C1CCC2C1(CCC3C2CC=C4C3(CCC(C4)O)C)C	VDR
SZ28	5997	Cholesterol	CC(C)CCCC(C)C1CCC2C1(CCC3C2CC=C4C3(CCC(C4)O)C)C	PTGER1
SZ28	5997	Cholesterol	CC(C)CCCC(C)C1CCC2C1(CCC3C2CC=C4C3(CCC(C4)O)C)C	PTGER2
SZ28	5997	Cholesterol	CC(C)CCCC(C)C1CCC2C1(CCC3C2CC=C4C3(CCC(C4)O)C)C	NR1H2
SZ28	5997	Cholesterol	CC(C)CCCC(C)C1CCC2C1(CCC3C2CC=C4C3(CCC(C4)O)C)C	HSD11B1
SZ28	5997	Cholesterol	CC(C)CCCC(C)C1CCC2C1(CCC3C2CC=C4C3(CCC(C4)O)C)C	NR1I3
SZ28	5997	Cholesterol	CC(C)CCCC(C)C1CCC2C1(CCC3C2CC=C4C3(CCC(C4)O)C)C	CES2
SZ28	5997	Cholesterol	CC(C)CCCC(C)C1CCC2C1(CCC3C2CC=C4C3(CCC(C4)O)C)C	NR3C1
SZ28	5997	Cholesterol	CC(C)CCCC(C)C1CCC2C1(CCC3C2CC=C4C3(CCC(C4)O)C)C	PPARA
SZ28	5997	Cholesterol	CC(C)CCCC(C)C1CCC2C1(CCC3C2CC=C4C3(CCC(C4)O)C)C	PPARD
SZ28	5997	Cholesterol	CC(C)CCCC(C)C1CCC2C1(CCC3C2CC=C4C3(CCC(C4)O)C)C	SQLE
SZ28	5997	Cholesterol	CC(C)CCCC(C)C1CCC2C1(CCC3C2CC=C4C3(CCC(C4)O)C)C	PTPN2
SZ28	5997	Cholesterol	CC(C)CCCC(C)C1CCC2C1(CCC3C2CC=C4C3(CCC(C4)O)C)C	GLRA1
SZ28	5997	Cholesterol	CC(C)CCCC(C)C1CCC2C1(CCC3C2CC=C4C3(CCC(C4)O)C)C	TBXAS1
SZ28	5997	Cholesterol	CC(C)CCCC(C)C1CCC2C1(CCC3C2CC=C4C3(CCC(C4)O)C)C	PTPN6
SZ28	5997	Cholesterol	CC(C)CCCC(C)C1CCC2C1(CCC3C2CC=C4C3(CCC(C4)O)C)C	CCR1
SZ28	5997	Cholesterol	CC(C)CCCC(C)C1CCC2C1(CCC3C2CC=C4C3(CCC(C4)O)C)C	CDC25B
SZ28	5997	Cholesterol	CC(C)CCCC(C)C1CCC2C1(CCC3C2CC=C4C3(CCC(C4)O)C)C	PTGES
SZ28	5997	Cholesterol	CC(C)CCCC(C)C1CCC2C1(CCC3C2CC=C4C3(CCC(C4)O)C)C	SIGMAR1
SZ28	5997	Cholesterol	CC(C)CCCC(C)C1CCC2C1(CCC3C2CC=C4C3(CCC(C4)O)C)C	HTR2B
SZ28	5997	Cholesterol	CC(C)CCCC(C)C1CCC2C1(CCC3C2CC=C4C3(CCC(C4)O)C)C	ADRA2C
SZ28	5997	Cholesterol	CC(C)CCCC(C)C1CCC2C1(CCC3C2CC=C4C3(CCC(C4)O)C)C	SHH
SZ28	5997	Cholesterol	CC(C)CCCC(C)C1CCC2C1(CCC3C2CC=C4C3(CCC(C4)O)C)C	PPARG
SZ28	5997	Cholesterol	CC(C)CCCC(C)C1CCC2C1(CCC3C2CC=C4C3(CCC(C4)O)C)C	PRKCG
SZ28	5997	Cholesterol	CC(C)CCCC(C)C1CCC2C1(CCC3C2CC=C4C3(CCC(C4)O)C)C	PRKCD
SZ28	5997	Cholesterol	CC(C)CCCC(C)C1CCC2C1(CCC3C2CC=C4C3(CCC(C4)O)C)C	PRKCB
SZ28	5997	Cholesterol	CC(C)CCCC(C)C1CCC2C1(CCC3C2CC=C4C3(CCC(C4)O)C)C	PRKCE
SZ28	5997	Cholesterol	CC(C)CCCC(C)C1CCC2C1(CCC3C2CC=C4C3(CCC(C4)O)C)C	PRKCQ
SZ28	5997	Cholesterol	CC(C)CCCC(C)C1CCC2C1(CCC3C2CC=C4C3(CCC(C4)O)C)C	DRD2
SZ28	5997	Cholesterol	CC(C)CCCC(C)C1CCC2C1(CCC3C2CC=C4C3(CCC(C4)O)C)C	HSD11B2
SZ28	5997	Cholesterol	CC(C)CCCC(C)C1CCC2C1(CCC3C2CC=C4C3(CCC(C4)O)C)C	POLB
SZ28	5997	Cholesterol	CC(C)CCCC(C)C1CCC2C1(CCC3C2CC=C4C3(CCC(C4)O)C)C	DHCR7
SZ28	5997	Cholesterol	CC(C)CCCC(C)C1CCC2C1(CCC3C2CC=C4C3(CCC(C4)O)C)C	PREP
SZ29	5962	Lysine	C(CCN)CC(C(=O)O)N	LTA4H
SZ29	5962	Lysine	C(CCN)CC(C(=O)O)N	GRM5
SZ30	1188	Xanthine	C1=NC2=C(N1)C(=O)NC(=O)N2	ACHE
SZ30	1188	Xanthine	C1=NC2=C(N1)C(=O)NC(=O)N2	GDA
SZ31	1110	Succinic Acid	C(CC(=O)O)C(=O)O	EGLN1
SZ32	985	Palmitic Acid	CCCCCCCCCCCCCCCC(=O)O	FABP4
SZ32	985	Palmitic Acid	CCCCCCCCCCCCCCCC(=O)O	PPARA
SZ32	985	Palmitic Acid	CCCCCCCCCCCCCCCC(=O)O	FABP3
SZ32	985	Palmitic Acid	CCCCCCCCCCCCCCCC(=O)O	FABP5
SZ32	985	Palmitic Acid	CCCCCCCCCCCCCCCC(=O)O	PPARD
SZ32	985	Palmitic Acid	CCCCCCCCCCCCCCCC(=O)O	FABP2
SZ32	985	Palmitic Acid	CCCCCCCCCCCCCCCC(=O)O	FFAR1
SZ32	985	Palmitic Acid	CCCCCCCCCCCCCCCC(=O)O	SLC22A6
SZ32	985	Palmitic Acid	CCCCCCCCCCCCCCCC(=O)O	CDC25A
SZ32	985	Palmitic Acid	CCCCCCCCCCCCCCCC(=O)O	HSD11B1
SZ32	985	Palmitic Acid	CCCCCCCCCCCCCCCC(=O)O	AKR1B10
SZ32	985	Palmitic Acid	CCCCCCCCCCCCCCCC(=O)O	POLB
SZ33	938	Nicotinic acid	C1=CC(=CN=C1)C(=O)O	HCAR2
SZ34	774	Histamine	C1=C(NC=N1)CCN	HRH2
SZ34	774	Histamine	C1=C(NC=N1)CCN	HRH1
SZ34	774	Histamine	C1=C(NC=N1)CCN	HRH3
SZ34	774	Histamine	C1=C(NC=N1)CCN	HRH4
SZ34	774	Histamine	C1=C(NC=N1)CCN	AOC1
SZ35	190	Adenine	C1=NC2=NC=NC(=C2N1)N	ADORA2A
SZ36	85358082	2-Hexadecyl glyceryl ether	CCCCCCCCCCCCCCC(C)OCC(CO)O	GBA
SZ36	85358082	2-Hexadecyl glyceryl ether	CCCCCCCCCCCCCCC(C)OCC(CO)O	PRKCA
SZ36	85358082	2-Hexadecyl glyceryl ether	CCCCCCCCCCCCCCC(C)OCC(CO)O	PGGT1B
SZ36	85358082	2-Hexadecyl glyceryl ether	CCCCCCCCCCCCCCC(C)OCC(CO)O	ACACB
SZ36	85358082	2-Hexadecyl glyceryl ether	CCCCCCCCCCCCCCC(C)OCC(CO)O	S1PR3
SZ36	85358082	2-Hexadecyl glyceryl ether	CCCCCCCCCCCCCCC(C)OCC(CO)O	S1PR1
SZ36	85358082	2-Hexadecyl glyceryl ether	CCCCCCCCCCCCCCC(C)OCC(CO)O	ABL1
SZ36	85358082	2-Hexadecyl glyceryl ether	CCCCCCCCCCCCCCC(C)OCC(CO)O	MMP13
SZ36	85358082	2-Hexadecyl glyceryl ether	CCCCCCCCCCCCCCC(C)OCC(CO)O	ERBB2
SZ36	85358082	2-Hexadecyl glyceryl ether	CCCCCCCCCCCCCCC(C)OCC(CO)O	CCNE1
SZ36	85358082	2-Hexadecyl glyceryl ether	CCCCCCCCCCCCCCC(C)OCC(CO)O	ITGAL
SZ36	85358082	2-Hexadecyl glyceryl ether	CCCCCCCCCCCCCCC(C)OCC(CO)O	KCNH2
SZ36	85358082	2-Hexadecyl glyceryl ether	CCCCCCCCCCCCCCC(C)OCC(CO)O	CDK5
SZ36	85358082	2-Hexadecyl glyceryl ether	CCCCCCCCCCCCCCC(C)OCC(CO)O	PTPN2
SZ36	85358082	2-Hexadecyl glyceryl ether	CCCCCCCCCCCCCCC(C)OCC(CO)O	CDC25B
SZ36	85358082	2-Hexadecyl glyceryl ether	CCCCCCCCCCCCCCC(C)OCC(CO)O	ACP1
SZ36	85358082	2-Hexadecyl glyceryl ether	CCCCCCCCCCCCCCC(C)OCC(CO)O	ENPP2
SZ36	85358082	2-Hexadecyl glyceryl ether	CCCCCCCCCCCCCCC(C)OCC(CO)O	FUCA1
SZ36	85358082	2-Hexadecyl glyceryl ether	CCCCCCCCCCCCCCC(C)OCC(CO)O	CDK2
SZ36	85358082	2-Hexadecyl glyceryl ether	CCCCCCCCCCCCCCC(C)OCC(CO)O	ICAM1
SZ36	85358082	2-Hexadecyl glyceryl ether	CCCCCCCCCCCCCCC(C)OCC(CO)O	FNTA
SZ36	85358082	2-Hexadecyl glyceryl ether	CCCCCCCCCCCCCCC(C)OCC(CO)O	ITGB2
SZ37	5364486	10-Nonadecenoic acid	CCCCCCCCC=CCCCCCCCCC(=O)OC	FAAH
SZ37	5364486	10-Nonadecenoic acid	CCCCCCCCC=CCCCCCCCCC(=O)OC	FABP4
SZ37	5364486	10-Nonadecenoic acid	CCCCCCCCC=CCCCCCCCCC(=O)OC	TERT
SZ37	5364486	10-Nonadecenoic acid	CCCCCCCCC=CCCCCCCCCC(=O)OC	FABP3
SZ37	5364486	10-Nonadecenoic acid	CCCCCCCCC=CCCCCCCCCC(=O)OC	FABP5
SZ37	5364486	10-Nonadecenoic acid	CCCCCCCCC=CCCCCCCCCC(=O)OC	FABP1
SZ37	5364486	10-Nonadecenoic acid	CCCCCCCCC=CCCCCCCCCC(=O)OC	CES2
SZ37	5364486	10-Nonadecenoic acid	CCCCCCCCC=CCCCCCCCCC(=O)OC	PTGS2
SZ37	5364486	10-Nonadecenoic acid	CCCCCCCCC=CCCCCCCCCC(=O)OC	PPARG
SZ37	5364486	10-Nonadecenoic acid	CCCCCCCCC=CCCCCCCCCC(=O)OC	PTPN1
SZ37	5364486	10-Nonadecenoic acid	CCCCCCCCC=CCCCCCCCCC(=O)OC	PPARA
SZ37	5364486	10-Nonadecenoic acid	CCCCCCCCC=CCCCCCCCCC(=O)OC	PTGIR
SZ37	5364486	10-Nonadecenoic acid	CCCCCCCCC=CCCCCCCCCC(=O)OC	NR1H3
SZ37	5364486	10-Nonadecenoic acid	CCCCCCCCC=CCCCCCCCCC(=O)OC	HSD11B1
SZ37	5364486	10-Nonadecenoic acid	CCCCCCCCC=CCCCCCCCCC(=O)OC	PREP
SZ37	5364486	10-Nonadecenoic acid	CCCCCCCCC=CCCCCCCCCC(=O)OC	TOP2A
SZ37	5364486	10-Nonadecenoic acid	CCCCCCCCC=CCCCCCCCCC(=O)OC	PTGS1
SZ37	5364486	10-Nonadecenoic acid	CCCCCCCCC=CCCCCCCCCC(=O)OC	PTPN6
SZ37	5364486	10-Nonadecenoic acid	CCCCCCCCC=CCCCCCCCCC(=O)OC	PTPN2
SZ37	5364486	10-Nonadecenoic acid	CCCCCCCCC=CCCCCCCCCC(=O)OC	SCD
SZ37	5364486	10-Nonadecenoic acid	CCCCCCCCC=CCCCCCCCCC(=O)OC	CNR1
SZ37	5364486	10-Nonadecenoic acid	CCCCCCCCC=CCCCCCCCCC(=O)OC	HSD11B2
SZ37	5364486	10-Nonadecenoic acid	CCCCCCCCC=CCCCCCCCCC(=O)OC	PTPRF
SZ37	5364486	10-Nonadecenoic acid	CCCCCCCCC=CCCCCCCCCC(=O)OC	PLA2G1B
SZ37	5364486	10-Nonadecenoic acid	CCCCCCCCC=CCCCCCCCCC(=O)OC	ACP1
SZ37	5364486	10-Nonadecenoic acid	CCCCCCCCC=CCCCCCCCCC(=O)OC	AKR1B10
SZ37	5364486	10-Nonadecenoic acid	CCCCCCCCC=CCCCCCCCCC(=O)OC	AR
SZ37	5364486	10-Nonadecenoic acid	CCCCCCCCC=CCCCCCCCCC(=O)OC	PPARD
SZ37	5364486	10-Nonadecenoic acid	CCCCCCCCC=CCCCCCCCCC(=O)OC	TOP1
SZ37	5364486	10-Nonadecenoic acid	CCCCCCCCC=CCCCCCCCCC(=O)OC	ALOX5
SZ37	5364486	10-Nonadecenoic acid	CCCCCCCCC=CCCCCCCCCC(=O)OC	PTGER2
SZ37	5364486	10-Nonadecenoic acid	CCCCCCCCC=CCCCCCCCCC(=O)OC	PTGES
SZ37	5364486	10-Nonadecenoic acid	CCCCCCCCC=CCCCCCCCCC(=O)OC	CD81
SZ37	5364486	10-Nonadecenoic acid	CCCCCCCCC=CCCCCCCCCC(=O)OC	PRKCH
SZ37	5364486	10-Nonadecenoic acid	CCCCCCCCC=CCCCCCCCCC(=O)OC	CYP19A1
SZ37	5364486	10-Nonadecenoic acid	CCCCCCCCC=CCCCCCCCCC(=O)OC	HMGCR
SZ37	5364486	10-Nonadecenoic acid	CCCCCCCCC=CCCCCCCCCC(=O)OC	NOS2
SZ37	5364486	10-Nonadecenoic acid	CCCCCCCCC=CCCCCCCCCC(=O)OC	SERPINA6
SZ37	5364486	10-Nonadecenoic acid	CCCCCCCCC=CCCCCCCCCC(=O)OC	SHBG
SZ37	5364486	10-Nonadecenoic acid	CCCCCCCCC=CCCCCCCCCC(=O)OC	G6PD
SZ37	5364486	10-Nonadecenoic acid	CCCCCCCCC=CCCCCCCCCC(=O)OC	CYP51A1
SZ37	5364486	10-Nonadecenoic acid	CCCCCCCCC=CCCCCCCCCC(=O)OC	NR3C2
SZ37	5364486	10-Nonadecenoic acid	CCCCCCCCC=CCCCCCCCCC(=O)OC	PRKCD
SZ37	5364486	10-Nonadecenoic acid	CCCCCCCCC=CCCCCCCCCC(=O)OC	CYP2C19
SZ37	5364486	10-Nonadecenoic acid	CCCCCCCCC=CCCCCCCCCC(=O)OC	PRKCQ
SZ37	5364486	10-Nonadecenoic acid	CCCCCCCCC=CCCCCCCCCC(=O)OC	AKR1C2
SZ37	5364486	10-Nonadecenoic acid	CCCCCCCCC=CCCCCCCCCC(=O)OC	AKR1C1
SZ37	5364486	10-Nonadecenoic acid	CCCCCCCCC=CCCCCCCCCC(=O)OC	RORC
SZ37	5364486	10-Nonadecenoic acid	CCCCCCCCC=CCCCCCCCCC(=O)OC	CA2
SZ37	5364486	10-Nonadecenoic acid	CCCCCCCCC=CCCCCCCCCC(=O)OC	ACACB
SZ37	5364486	10-Nonadecenoic acid	CCCCCCCCC=CCCCCCCCCC(=O)OC	NLRP3
SZ37	5364486	10-Nonadecenoic acid	CCCCCCCCC=CCCCCCCCCC(=O)OC	EPHX1
SZ37	5364486	10-Nonadecenoic acid	CCCCCCCCC=CCCCCCCCCC(=O)OC	CYP17A1
SZ37	5364486	10-Nonadecenoic acid	CCCCCCCCC=CCCCCCCCCC(=O)OC	HSD17B2
SZ37	5364486	10-Nonadecenoic acid	CCCCCCCCC=CCCCCCCCCC(=O)OC	TRPV1
SZ37	5364486	10-Nonadecenoic acid	CCCCCCCCC=CCCCCCCCCC(=O)OC	POLB
SZ38	13719278	Methyl 11-methylhexadecanoate	CCCCCC(C)CCCCCCCCCC(=O)OC	CA2
SZ38	13719278	Methyl 11-methylhexadecanoate	CCCCCC(C)CCCCCCCCCC(=O)OC	CA1
SZ38	13719278	Methyl 11-methylhexadecanoate	CCCCCC(C)CCCCCCCCCC(=O)OC	HSD17B3
SZ38	13719278	Methyl 11-methylhexadecanoate	CCCCCC(C)CCCCCCCCCC(=O)OC	FFAR1
SZ38	13719278	Methyl 11-methylhexadecanoate	CCCCCC(C)CCCCCCCCCC(=O)OC	FABP4
SZ38	13719278	Methyl 11-methylhexadecanoate	CCCCCC(C)CCCCCCCCCC(=O)OC	FABP3
SZ38	13719278	Methyl 11-methylhexadecanoate	CCCCCC(C)CCCCCCCCCC(=O)OC	FABP5
SZ38	13719278	Methyl 11-methylhexadecanoate	CCCCCC(C)CCCCCCCCCC(=O)OC	FABP2
SZ38	13719278	Methyl 11-methylhexadecanoate	CCCCCC(C)CCCCCCCCCC(=O)OC	HSD11B1
SZ38	13719278	Methyl 11-methylhexadecanoate	CCCCCC(C)CCCCCCCCCC(=O)OC	SLC22A6
SZ38	13719278	Methyl 11-methylhexadecanoate	CCCCCC(C)CCCCCCCCCC(=O)OC	NR1H4
SZ38	13719278	Methyl 11-methylhexadecanoate	CCCCCC(C)CCCCCCCCCC(=O)OC	CNR1
SZ38	13719278	Methyl 11-methylhexadecanoate	CCCCCC(C)CCCCCCCCCC(=O)OC	VDR
SZ38	13719278	Methyl 11-methylhexadecanoate	CCCCCC(C)CCCCCCCCCC(=O)OC	CPT1A
SZ38	13719278	Methyl 11-methylhexadecanoate	CCCCCC(C)CCCCCCCCCC(=O)OC	PTPN1
SZ38	13719278	Methyl 11-methylhexadecanoate	CCCCCC(C)CCCCCCCCCC(=O)OC	PPARA
SZ38	13719278	Methyl 11-methylhexadecanoate	CCCCCC(C)CCCCCCCCCC(=O)OC	AR
SZ38	13719278	Methyl 11-methylhexadecanoate	CCCCCC(C)CCCCCCCCCC(=O)OC	ALOX5
SZ38	13719278	Methyl 11-methylhexadecanoate	CCCCCC(C)CCCCCCCCCC(=O)OC	UGT2B7
SZ38	13719278	Methyl 11-methylhexadecanoate	CCCCCC(C)CCCCCCCCCC(=O)OC	AKR1B10
SZ38	13719278	Methyl 11-methylhexadecanoate	CCCCCC(C)CCCCCCCCCC(=O)OC	F2R
SZ38	13719278	Methyl 11-methylhexadecanoate	CCCCCC(C)CCCCCCCCCC(=O)OC	KDM2A
SZ38	13719278	Methyl 11-methylhexadecanoate	CCCCCC(C)CCCCCCCCCC(=O)OC	PHF8
SZ38	13719278	Methyl 11-methylhexadecanoate	CCCCCC(C)CCCCCCCCCC(=O)OC	KDM5C
SZ38	13719278	Methyl 11-methylhexadecanoate	CCCCCC(C)CCCCCCCCCC(=O)OC	PPARD
SZ38	13719278	Methyl 11-methylhexadecanoate	CCCCCC(C)CCCCCCCCCC(=O)OC	HMGCR
SZ38	13719278	Methyl 11-methylhexadecanoate	CCCCCC(C)CCCCCCCCCC(=O)OC	CRHR1
SZ38	13719278	Methyl 11-methylhexadecanoate	CCCCCC(C)CCCCCCCCCC(=O)OC	ROCK2
SZ38	13719278	Methyl 11-methylhexadecanoate	CCCCCC(C)CCCCCCCCCC(=O)OC	CYP19A1
SZ38	13719278	Methyl 11-methylhexadecanoate	CCCCCC(C)CCCCCCCCCC(=O)OC	AURKB
SZ38	13719278	Methyl 11-methylhexadecanoate	CCCCCC(C)CCCCCCCCCC(=O)OC	GSK3B
SZ38	13719278	Methyl 11-methylhexadecanoate	CCCCCC(C)CCCCCCCCCC(=O)OC	JAK2
SZ38	13719278	Methyl 11-methylhexadecanoate	CCCCCC(C)CCCCCCCCCC(=O)OC	SERPINA6
SZ38	13719278	Methyl 11-methylhexadecanoate	CCCCCC(C)CCCCCCCCCC(=O)OC	G6PD
SZ38	13719278	Methyl 11-methylhexadecanoate	CCCCCC(C)CCCCCCCCCC(=O)OC	GABBR1
SZ38	13719278	Methyl 11-methylhexadecanoate	CCCCCC(C)CCCCCCCCCC(=O)OC	DCK
SZ38	13719278	Methyl 11-methylhexadecanoate	CCCCCC(C)CCCCCCCCCC(=O)OC	GRIN2B
SZ38	13719278	Methyl 11-methylhexadecanoate	CCCCCC(C)CCCCCCCCCC(=O)OC	NPY5R
SZ38	13719278	Methyl 11-methylhexadecanoate	CCCCCC(C)CCCCCCCCCC(=O)OC	HCRTR2
SZ38	13719278	Methyl 11-methylhexadecanoate	CCCCCC(C)CCCCCCCCCC(=O)OC	METAP1
SZ38	13719278	Methyl 11-methylhexadecanoate	CCCCCC(C)CCCCCCCCCC(=O)OC	SLC1A1
SZ38	13719278	Methyl 11-methylhexadecanoate	CCCCCC(C)CCCCCCCCCC(=O)OC	HPGD
SZ38	13719278	Methyl 11-methylhexadecanoate	CCCCCC(C)CCCCCCCCCC(=O)OC	CALCRL
SZ38	13719278	Methyl 11-methylhexadecanoate	CCCCCC(C)CCCCCCCCCC(=O)OC	HCRTR1
SZ38	13719278	Methyl 11-methylhexadecanoate	CCCCCC(C)CCCCCCCCCC(=O)OC	SMO
SZ38	13719278	Methyl 11-methylhexadecanoate	CCCCCC(C)CCCCCCCCCC(=O)OC	PTGFR
SZ38	13719278	Methyl 11-methylhexadecanoate	CCCCCC(C)CCCCCCCCCC(=O)OC	ALOX15
SZ38	13719278	Methyl 11-methylhexadecanoate	CCCCCC(C)CCCCCCCCCC(=O)OC	LTB4R
SZ38	13719278	Methyl 11-methylhexadecanoate	CCCCCC(C)CCCCCCCCCC(=O)OC	ALOX5AP
SZ38	13719278	Methyl 11-methylhexadecanoate	CCCCCC(C)CCCCCCCCCC(=O)OC	TRPV1
SZ38	13719278	Methyl 11-methylhexadecanoate	CCCCCC(C)CCCCCCCCCC(=O)OC	SSTR4
SZ38	13719278	Methyl 11-methylhexadecanoate	CCCCCC(C)CCCCCCCCCC(=O)OC	CNR2
SZ38	13719278	Methyl 11-methylhexadecanoate	CCCCCC(C)CCCCCCCCCC(=O)OC	TYMS
SZ38	13719278	Methyl 11-methylhexadecanoate	CCCCCC(C)CCCCCCCCCC(=O)OC	ACACB
SZ38	13719278	Methyl 11-methylhexadecanoate	CCCCCC(C)CCCCCCCCCC(=O)OC	CDC25A
SZ38	13719278	Methyl 11-methylhexadecanoate	CCCCCC(C)CCCCCCCCCC(=O)OC	RORC
SZ38	13719278	Methyl 11-methylhexadecanoate	CCCCCC(C)CCCCCCCCCC(=O)OC	HDAC6
SZ38	13719278	Methyl 11-methylhexadecanoate	CCCCCC(C)CCCCCCCCCC(=O)OC	KDR
SZ38	13719278	Methyl 11-methylhexadecanoate	CCCCCC(C)CCCCCCCCCC(=O)OC	HDAC8
SZ38	13719278	Methyl 11-methylhexadecanoate	CCCCCC(C)CCCCCCCCCC(=O)OC	PLAU
SZ38	13719278	Methyl 11-methylhexadecanoate	CCCCCC(C)CCCCCCCCCC(=O)OC	RAMP1
SZ39	520159	Methyl 14-methylhexadecanoate	CCC(C)CCCCCCCCCCCCC(=O)OC	CA2
SZ39	520159	Methyl 14-methylhexadecanoate	CCC(C)CCCCCCCCCCCCC(=O)OC	CA1
SZ39	520159	Methyl 14-methylhexadecanoate	CCC(C)CCCCCCCCCCCCC(=O)OC	HSD17B3
SZ39	520159	Methyl 14-methylhexadecanoate	CCC(C)CCCCCCCCCCCCC(=O)OC	FABP4
SZ39	520159	Methyl 14-methylhexadecanoate	CCC(C)CCCCCCCCCCCCC(=O)OC	FABP3
SZ39	520159	Methyl 14-methylhexadecanoate	CCC(C)CCCCCCCCCCCCC(=O)OC	FABP5
SZ39	520159	Methyl 14-methylhexadecanoate	CCC(C)CCCCCCCCCCCCC(=O)OC	FABP2
SZ39	520159	Methyl 14-methylhexadecanoate	CCC(C)CCCCCCCCCCCCC(=O)OC	HSD11B1
SZ39	520159	Methyl 14-methylhexadecanoate	CCC(C)CCCCCCCCCCCCC(=O)OC	FFAR1
SZ39	520159	Methyl 14-methylhexadecanoate	CCC(C)CCCCCCCCCCCCC(=O)OC	PPARD
SZ39	520159	Methyl 14-methylhexadecanoate	CCC(C)CCCCCCCCCCCCC(=O)OC	SLC22A6
SZ39	520159	Methyl 14-methylhexadecanoate	CCC(C)CCCCCCCCCCCCC(=O)OC	CNR1
SZ39	520159	Methyl 14-methylhexadecanoate	CCC(C)CCCCCCCCCCCCC(=O)OC	GPBAR1
SZ39	520159	Methyl 14-methylhexadecanoate	CCC(C)CCCCCCCCCCCCC(=O)OC	POLB
SZ39	520159	Methyl 14-methylhexadecanoate	CCC(C)CCCCCCCCCCCCC(=O)OC	PPARA
SZ39	520159	Methyl 14-methylhexadecanoate	CCC(C)CCCCCCCCCCCCC(=O)OC	UGT2B7
SZ39	520159	Methyl 14-methylhexadecanoate	CCC(C)CCCCCCCCCCCCC(=O)OC	GPR119
SZ39	520159	Methyl 14-methylhexadecanoate	CCC(C)CCCCCCCCCCCCC(=O)OC	VDR
SZ39	520159	Methyl 14-methylhexadecanoate	CCC(C)CCCCCCCCCCCCC(=O)OC	KDM2A
SZ39	520159	Methyl 14-methylhexadecanoate	CCC(C)CCCCCCCCCCCCC(=O)OC	PHF8
SZ39	520159	Methyl 14-methylhexadecanoate	CCC(C)CCCCCCCCCCCCC(=O)OC	KDM5C
SZ39	520159	Methyl 14-methylhexadecanoate	CCC(C)CCCCCCCCCCCCC(=O)OC	HMGCR
SZ39	520159	Methyl 14-methylhexadecanoate	CCC(C)CCCCCCCCCCCCC(=O)OC	NR1H4
SZ39	520159	Methyl 14-methylhexadecanoate	CCC(C)CCCCCCCCCCCCC(=O)OC	LDLR
SZ39	520159	Methyl 14-methylhexadecanoate	CCC(C)CCCCCCCCCCCCC(=O)OC	PLA2G4A
SZ39	520159	Methyl 14-methylhexadecanoate	CCC(C)CCCCCCCCCCCCC(=O)OC	AKR1B10
SZ39	520159	Methyl 14-methylhexadecanoate	CCC(C)CCCCCCCCCCCCC(=O)OC	GRIN1
SZ39	520159	Methyl 14-methylhexadecanoate	CCC(C)CCCCCCCCCCCCC(=O)OC	CALCRL
SZ39	520159	Methyl 14-methylhexadecanoate	CCC(C)CCCCCCCCCCCCC(=O)OC	SERPINA6
SZ39	520159	Methyl 14-methylhexadecanoate	CCC(C)CCCCCCCCCCCCC(=O)OC	SHBG
SZ39	520159	Methyl 14-methylhexadecanoate	CCC(C)CCCCCCCCCCCCC(=O)OC	G6PD
SZ39	520159	Methyl 14-methylhexadecanoate	CCC(C)CCCCCCCCCCCCC(=O)OC	GABBR1
SZ39	520159	Methyl 14-methylhexadecanoate	CCC(C)CCCCCCCCCCCCC(=O)OC	TRPV1
SZ39	520159	Methyl 14-methylhexadecanoate	CCC(C)CCCCCCCCCCCCC(=O)OC	ASAH1
SZ39	520159	Methyl 14-methylhexadecanoate	CCC(C)CCCCCCCCCCCCC(=O)OC	SSTR4
SZ39	520159	Methyl 14-methylhexadecanoate	CCC(C)CCCCCCCCCCCCC(=O)OC	ACACB
SZ39	520159	Methyl 14-methylhexadecanoate	CCC(C)CCCCCCCCCCCCC(=O)OC	MTTP
SZ39	520159	Methyl 14-methylhexadecanoate	CCC(C)CCCCCCCCCCCCC(=O)OC	APOB
SZ39	520159	Methyl 14-methylhexadecanoate	CCC(C)CCCCCCCCCCCCC(=O)OC	SLC1A1
SZ39	520159	Methyl 14-methylhexadecanoate	CCC(C)CCCCCCCCCCCCC(=O)OC	SRC
SZ39	520159	Methyl 14-methylhexadecanoate	CCC(C)CCCCCCCCCCCCC(=O)OC	ACACA
SZ39	520159	Methyl 14-methylhexadecanoate	CCC(C)CCCCCCCCCCCCC(=O)OC	NPY5R
SZ39	520159	Methyl 14-methylhexadecanoate	CCC(C)CCCCCCCCCCCCC(=O)OC	F2R
SZ39	520159	Methyl 14-methylhexadecanoate	CCC(C)CCCCCCCCCCCCC(=O)OC	PTGER2
SZ39	520159	Methyl 14-methylhexadecanoate	CCC(C)CCCCCCCCCCCCC(=O)OC	PTGFR
SZ39	520159	Methyl 14-methylhexadecanoate	CCC(C)CCCCCCCCCCCCC(=O)OC	PORCN
SZ39	520159	Methyl 14-methylhexadecanoate	CCC(C)CCCCCCCCCCCCC(=O)OC	STS
SZ39	520159	Methyl 14-methylhexadecanoate	CCC(C)CCCCCCCCCCCCC(=O)OC	TOP2A
SZ39	520159	Methyl 14-methylhexadecanoate	CCC(C)CCCCCCCCCCCCC(=O)OC	MAOB
SZ39	520159	Methyl 14-methylhexadecanoate	CCC(C)CCCCCCCCCCCCC(=O)OC	GRIN2B
SZ39	520159	Methyl 14-methylhexadecanoate	CCC(C)CCCCCCCCCCCCC(=O)OC	RAMP1

## Sheet: Eupolyphaga Steleophaga
ID	PubchemID	compound name	SMILES	Target
TBC01	31404	Butylated Hydroxytoluene	CC1=CC(=C(C(=C1)C(C)(C)C)O)C(C)(C)C	CA2
TBC01	31404	Butylated Hydroxytoluene	CC1=CC(=C(C(=C1)C(C)(C)C)O)C(C)(C)C	GABRA1
TBC01	31404	Butylated Hydroxytoluene	CC1=CC(=C(C(=C1)C(C)(C)C)O)C(C)(C)C	HTR2B
TBC01	31404	Butylated Hydroxytoluene	CC1=CC(=C(C(=C1)C(C)(C)C)O)C(C)(C)C	GABRB3
TBC01	31404	Butylated Hydroxytoluene	CC1=CC(=C(C(=C1)C(C)(C)C)O)C(C)(C)C	PTGS1
TBC01	31404	Butylated Hydroxytoluene	CC1=CC(=C(C(=C1)C(C)(C)C)O)C(C)(C)C	SLC6A2
TBC01	31404	Butylated Hydroxytoluene	CC1=CC(=C(C(=C1)C(C)(C)C)O)C(C)(C)C	HTR2C
TBC01	31404	Butylated Hydroxytoluene	CC1=CC(=C(C(=C1)C(C)(C)C)O)C(C)(C)C	GABRB2
TBC01	31404	Butylated Hydroxytoluene	CC1=CC(=C(C(=C1)C(C)(C)C)O)C(C)(C)C	GABRG2
TBC02	8051	2-Heptanone	CCCCCC(=O)C	CA2
TBC02	8051	2-Heptanone	CCCCCC(=O)C	CA1
TBC02	8051	2-Heptanone	CCCCCC(=O)C	CA4
TBC02	8051	2-Heptanone	CCCCCC(=O)C	CYP19A1
TBC02	8051	2-Heptanone	CCCCCC(=O)C	NR1I3
TBC03	1071	3,7-Dimethyl-9-(2,6,6-trimethylcyclohexen-1-yl)nona-2,4,6,8-tetraen-1-ol	CC1=C(C(CCC1)(C)C)C=CC(=CC=CC(=CCO)C)C	RBP4
TBC03	1071	3,7-Dimethyl-9-(2,6,6-trimethylcyclohexen-1-yl)nona-2,4,6,8-tetraen-1-ol	CC1=C(C(CCC1)(C)C)C=CC(=CC=CC(=CCO)C)C	RXRA
TBC03	1071	3,7-Dimethyl-9-(2,6,6-trimethylcyclohexen-1-yl)nona-2,4,6,8-tetraen-1-ol	CC1=C(C(CCC1)(C)C)C=CC(=CC=CC(=CCO)C)C	RXRB
TBC03	1071	3,7-Dimethyl-9-(2,6,6-trimethylcyclohexen-1-yl)nona-2,4,6,8-tetraen-1-ol	CC1=C(C(CCC1)(C)C)C=CC(=CC=CC(=CCO)C)C	ADRA2B
TBC03	1071	3,7-Dimethyl-9-(2,6,6-trimethylcyclohexen-1-yl)nona-2,4,6,8-tetraen-1-ol	CC1=C(C(CCC1)(C)C)C=CC(=CC=CC(=CCO)C)C	RARG
TBC03	1071	3,7-Dimethyl-9-(2,6,6-trimethylcyclohexen-1-yl)nona-2,4,6,8-tetraen-1-ol	CC1=C(C(CCC1)(C)C)C=CC(=CC=CC(=CCO)C)C	RXRG
TBC03	1071	3,7-Dimethyl-9-(2,6,6-trimethylcyclohexen-1-yl)nona-2,4,6,8-tetraen-1-ol	CC1=C(C(CCC1)(C)C)C=CC(=CC=CC(=CCO)C)C	RARB
TBC03	1071	3,7-Dimethyl-9-(2,6,6-trimethylcyclohexen-1-yl)nona-2,4,6,8-tetraen-1-ol	CC1=C(C(CCC1)(C)C)C=CC(=CC=CC(=CCO)C)C	RARA
TBC03	1071	3,7-Dimethyl-9-(2,6,6-trimethylcyclohexen-1-yl)nona-2,4,6,8-tetraen-1-ol	CC1=C(C(CCC1)(C)C)C=CC(=CC=CC(=CCO)C)C	RORB
TBC03	1071	3,7-Dimethyl-9-(2,6,6-trimethylcyclohexen-1-yl)nona-2,4,6,8-tetraen-1-ol	CC1=C(C(CCC1)(C)C)C=CC(=CC=CC(=CCO)C)C	RORA
TBC04	19819527	Phenyl 2-aminopropanoate	CC(C(=O)OC1=CC=CC=C1)N	DHFR
TBC04	19819527	Phenyl 2-aminopropanoate	CC(C(=O)OC1=CC=CC=C1)N	CCNB3
TBC04	19819527	Phenyl 2-aminopropanoate	CC(C(=O)OC1=CC=CC=C1)N	FDFT1
TBC04	19819527	Phenyl 2-aminopropanoate	CC(C(=O)OC1=CC=CC=C1)N	TAAR1
TBC04	19819527	Phenyl 2-aminopropanoate	CC(C(=O)OC1=CC=CC=C1)N	CDK1
TBC04	19819527	Phenyl 2-aminopropanoate	CC(C(=O)OC1=CC=CC=C1)N	CCNB1
TBC04	19819527	Phenyl 2-aminopropanoate	CC(C(=O)OC1=CC=CC=C1)N	CCNB2
TBC05	996	Phenol	C1=CC=C(C=C1)O	CA2
TBC05	996	Phenol	C1=CC=C(C=C1)O	CA3
TBC05	996	Phenol	C1=CC=C(C=C1)O	CA12
TBC05	996	Phenol	C1=CC=C(C=C1)O	CA9
TBC05	996	Phenol	C1=CC=C(C=C1)O	CA4
TBC05	996	Phenol	C1=CC=C(C=C1)O	CA5B
TBC05	996	Phenol	C1=CC=C(C=C1)O	PTPN22
TBC06	7410	Acetophenone	CC(=O)C1=CC=CC=C1	GSK3B
TBC07	611	DL-Glutamic acid	C(CC(=O)O)C(C(=O)O)N	GRM5
TBC07	611	DL-Glutamic acid	C(CC(=O)O)C(C(=O)O)N	GRM2
TBC07	611	DL-Glutamic acid	C(CC(=O)O)C(C(=O)O)N	GRIK1
TBC07	611	DL-Glutamic acid	C(CC(=O)O)C(C(=O)O)N	GRIA1
TBC07	611	DL-Glutamic acid	C(CC(=O)O)C(C(=O)O)N	ADORA3
TBC07	611	DL-Glutamic acid	C(CC(=O)O)C(C(=O)O)N	GRIK5
TBC07	611	DL-Glutamic acid	C(CC(=O)O)C(C(=O)O)N	SLC1A1
TBC07	611	DL-Glutamic acid	C(CC(=O)O)C(C(=O)O)N	GRM4
TBC07	611	DL-Glutamic acid	C(CC(=O)O)C(C(=O)O)N	GRM3
TBC07	611	DL-Glutamic acid	C(CC(=O)O)C(C(=O)O)N	GRIA4
TBC07	611	DL-Glutamic acid	C(CC(=O)O)C(C(=O)O)N	GRM8
TBC07	611	DL-Glutamic acid	C(CC(=O)O)C(C(=O)O)N	GRIK2
TBC07	611	DL-Glutamic acid	C(CC(=O)O)C(C(=O)O)N	GRIK3
TBC07	611	DL-Glutamic acid	C(CC(=O)O)C(C(=O)O)N	GRM1
TBC07	611	DL-Glutamic acid	C(CC(=O)O)C(C(=O)O)N	GRM7
TBC07	611	DL-Glutamic acid	C(CC(=O)O)C(C(=O)O)N	GRIA2
TBC07	611	DL-Glutamic acid	C(CC(=O)O)C(C(=O)O)N	GRM6
TBC07	611	DL-Glutamic acid	C(CC(=O)O)C(C(=O)O)N	SLC1A2
TBC08	142770	Eicos-11-enoic acid	CCCCCCCCC=CCCCCCCCCCC(=O)O	PPARA
TBC08	142770	Eicos-11-enoic acid	CCCCCCCCC=CCCCCCCCCCC(=O)O	PPARD
TBC08	142770	Eicos-11-enoic acid	CCCCCCCCC=CCCCCCCCCCC(=O)O	FAAH
TBC08	142770	Eicos-11-enoic acid	CCCCCCCCC=CCCCCCCCCCC(=O)O	SCD
TBC08	142770	Eicos-11-enoic acid	CCCCCCCCC=CCCCCCCCCCC(=O)O	PPARG
TBC08	142770	Eicos-11-enoic acid	CCCCCCCCC=CCCCCCCCCCC(=O)O	FABP4
TBC08	142770	Eicos-11-enoic acid	CCCCCCCCC=CCCCCCCCCCC(=O)O	TERT
TBC08	142770	Eicos-11-enoic acid	CCCCCCCCC=CCCCCCCCCCC(=O)O	FABP5
TBC08	142770	Eicos-11-enoic acid	CCCCCCCCC=CCCCCCCCCCC(=O)O	FABP1
TBC08	142770	Eicos-11-enoic acid	CCCCCCCCC=CCCCCCCCCCC(=O)O	FABP3
TBC08	142770	Eicos-11-enoic acid	CCCCCCCCC=CCCCCCCCCCC(=O)O	FFAR1
TBC08	142770	Eicos-11-enoic acid	CCCCCCCCC=CCCCCCCCCCC(=O)O	PTGS1
TBC08	142770	Eicos-11-enoic acid	CCCCCCCCC=CCCCCCCCCCC(=O)O	PREP
TBC08	142770	Eicos-11-enoic acid	CCCCCCCCC=CCCCCCCCCCC(=O)O	PTPN1
TBC08	142770	Eicos-11-enoic acid	CCCCCCCCC=CCCCCCCCCCC(=O)O	PTPN2
TBC08	142770	Eicos-11-enoic acid	CCCCCCCCC=CCCCCCCCCCC(=O)O	PTPN6
TBC08	142770	Eicos-11-enoic acid	CCCCCCCCC=CCCCCCCCCCC(=O)O	HMGCR
TBC08	142770	Eicos-11-enoic acid	CCCCCCCCC=CCCCCCCCCCC(=O)O	PLA2G1B
TBC08	142770	Eicos-11-enoic acid	CCCCCCCCC=CCCCCCCCCCC(=O)O	ACP1
TBC08	142770	Eicos-11-enoic acid	CCCCCCCCC=CCCCCCCCCCC(=O)O	AKR1B10
TBC08	142770	Eicos-11-enoic acid	CCCCCCCCC=CCCCCCCCCCC(=O)O	AR
TBC08	142770	Eicos-11-enoic acid	CCCCCCCCC=CCCCCCCCCCC(=O)O	CNR1
TBC08	142770	Eicos-11-enoic acid	CCCCCCCCC=CCCCCCCCCCC(=O)O	CES2
TBC08	142770	Eicos-11-enoic acid	CCCCCCCCC=CCCCCCCCCCC(=O)O	NR1H3
TBC08	142770	Eicos-11-enoic acid	CCCCCCCCC=CCCCCCCCCCC(=O)O	CYP19A1
TBC08	142770	Eicos-11-enoic acid	CCCCCCCCC=CCCCCCCCCCC(=O)O	CDC25A
TBC08	142770	Eicos-11-enoic acid	CCCCCCCCC=CCCCCCCCCCC(=O)O	CDC25B
TBC08	142770	Eicos-11-enoic acid	CCCCCCCCC=CCCCCCCCCCC(=O)O	CD81
TBC08	142770	Eicos-11-enoic acid	CCCCCCCCC=CCCCCCCCCCC(=O)O	PRKCH
TBC08	142770	Eicos-11-enoic acid	CCCCCCCCC=CCCCCCCCCCC(=O)O	HSD11B2
TBC08	142770	Eicos-11-enoic acid	CCCCCCCCC=CCCCCCCCCCC(=O)O	SERPINA6
TBC08	142770	Eicos-11-enoic acid	CCCCCCCCC=CCCCCCCCCCC(=O)O	SHBG
TBC08	142770	Eicos-11-enoic acid	CCCCCCCCC=CCCCCCCCCCC(=O)O	G6PD
TBC08	142770	Eicos-11-enoic acid	CCCCCCCCC=CCCCCCCCCCC(=O)O	CYP51A1
TBC08	142770	Eicos-11-enoic acid	CCCCCCCCC=CCCCCCCCCCC(=O)O	ALOX5
TBC08	142770	Eicos-11-enoic acid	CCCCCCCCC=CCCCCCCCCCC(=O)O	TOP1
TBC08	142770	Eicos-11-enoic acid	CCCCCCCCC=CCCCCCCCCCC(=O)O	PDE4D
TBC08	142770	Eicos-11-enoic acid	CCCCCCCCC=CCCCCCCCCCC(=O)O	PTPRF
TBC08	142770	Eicos-11-enoic acid	CCCCCCCCC=CCCCCCCCCCC(=O)O	NOS2
TBC08	142770	Eicos-11-enoic acid	CCCCCCCCC=CCCCCCCCCCC(=O)O	PTGES
TBC08	142770	Eicos-11-enoic acid	CCCCCCCCC=CCCCCCCCCCC(=O)O	TRPV1
TBC08	142770	Eicos-11-enoic acid	CCCCCCCCC=CCCCCCCCCCC(=O)O	PTGER2
TBC08	142770	Eicos-11-enoic acid	CCCCCCCCC=CCCCCCCCCCC(=O)O	ESR2
TBC08	142770	Eicos-11-enoic acid	CCCCCCCCC=CCCCCCCCCCC(=O)O	SIGMAR1
TBC08	142770	Eicos-11-enoic acid	CCCCCCCCC=CCCCCCCCCCC(=O)O	CYP17A1
TBC08	142770	Eicos-11-enoic acid	CCCCCCCCC=CCCCCCCCCCC(=O)O	LTB4R
TBC08	142770	Eicos-11-enoic acid	CCCCCCCCC=CCCCCCCCCCC(=O)O	HSD11B1
TBC08	142770	Eicos-11-enoic acid	CCCCCCCCC=CCCCCCCCCCC(=O)O	RORC
TBC08	142770	Eicos-11-enoic acid	CCCCCCCCC=CCCCCCCCCCC(=O)O	SLC6A3
TBC08	142770	Eicos-11-enoic acid	CCCCCCCCC=CCCCCCCCCCC(=O)O	ADORA3
TBC08	142770	Eicos-11-enoic acid	CCCCCCCCC=CCCCCCCCCCC(=O)O	MAPK3
TBC08	142770	Eicos-11-enoic acid	CCCCCCCCC=CCCCCCCCCCC(=O)O	PTPN11
TBC08	142770	Eicos-11-enoic acid	CCCCCCCCC=CCCCCCCCCCC(=O)O	NR3C1
TBC08	142770	Eicos-11-enoic acid	CCCCCCCCC=CCCCCCCCCCC(=O)O	BCHE
TBC08	142770	Eicos-11-enoic acid	CCCCCCCCC=CCCCCCCCCCC(=O)O	BACE1
TBC08	142770	Eicos-11-enoic acid	CCCCCCCCC=CCCCCCCCCCC(=O)O	NR1I3
TBC08	142770	Eicos-11-enoic acid	CCCCCCCCC=CCCCCCCCCCC(=O)O	TOP2A
TBC08	142770	Eicos-11-enoic acid	CCCCCCCCC=CCCCCCCCCCC(=O)O	POLB
TBC08	142770	Eicos-11-enoic acid	CCCCCCCCC=CCCCCCCCCCC(=O)O	SAE1 UBA2
TBC08	142770	Eicos-11-enoic acid	CCCCCCCCC=CCCCCCCCCCC(=O)O	FDFT1
TBC08	142770	Eicos-11-enoic acid	CCCCCCCCC=CCCCCCCCCCC(=O)O	PTGIR
TBC08	142770	Eicos-11-enoic acid	CCCCCCCCC=CCCCCCCCCCC(=O)O	ESR1
TBC08	142770	Eicos-11-enoic acid	CCCCCCCCC=CCCCCCCCCCC(=O)O	CHRM2
TBC08	142770	Eicos-11-enoic acid	CCCCCCCCC=CCCCCCCCCCC(=O)O	ACHE
TBC08	142770	Eicos-11-enoic acid	CCCCCCCCC=CCCCCCCCCCC(=O)O	SLC6A2
TBC08	142770	Eicos-11-enoic acid	CCCCCCCCC=CCCCCCCCCCC(=O)O	SLC6A4
TBC08	142770	Eicos-11-enoic acid	CCCCCCCCC=CCCCCCCCCCC(=O)O	CYP2C19
TBC08	142770	Eicos-11-enoic acid	CCCCCCCCC=CCCCCCCCCCC(=O)O	PTGER1
TBC08	142770	Eicos-11-enoic acid	CCCCCCCCC=CCCCCCCCCCC(=O)O	SRD5A2
TBC08	142770	Eicos-11-enoic acid	CCCCCCCCC=CCCCCCCCCCC(=O)O	PGR
TBC08	142770	Eicos-11-enoic acid	CCCCCCCCC=CCCCCCCCCCC(=O)O	PTGS2
TBC08	142770	Eicos-11-enoic acid	CCCCCCCCC=CCCCCCCCCCC(=O)O	IDO1
TBC08	142770	Eicos-11-enoic acid	CCCCCCCCC=CCCCCCCCCCC(=O)O	RORA
TBC08	142770	Eicos-11-enoic acid	CCCCCCCCC=CCCCCCCCCCC(=O)O	FNTA FNTB
TBC08	142770	Eicos-11-enoic acid	CCCCCCCCC=CCCCCCCCCCC(=O)O	NR1H4
TBC08	142770	Eicos-11-enoic acid	CCCCCCCCC=CCCCCCCCCCC(=O)O	CES1
TBC08	142770	Eicos-11-enoic acid	CCCCCCCCC=CCCCCCCCCCC(=O)O	NPC1L1
TBC08	142770	Eicos-11-enoic acid	CCCCCCCCC=CCCCCCCCCCC(=O)O	PTGER4
TBC08	142770	Eicos-11-enoic acid	CCCCCCCCC=CCCCCCCCCCC(=O)O	NR3C2
TBC08	142770	Eicos-11-enoic acid	CCCCCCCCC=CCCCCCCCCCC(=O)O	SLC22A6
TBC09	23648	Aflatoxin B2 alpha	COC1=C2C3=C(C(=O)CC3)C(=O)OC2=C4C5CCOC5OC4=C1	AURKA
TBC09	23648	Aflatoxin B2 alpha	COC1=C2C3=C(C(=O)CC3)C(=O)OC2=C4C5CCOC5OC4=C1	GSK3B
TBC09	23648	Aflatoxin B2 alpha	COC1=C2C3=C(C(=O)CC3)C(=O)OC2=C4C5CCOC5OC4=C1	KDR
TBC09	23648	Aflatoxin B2 alpha	COC1=C2C3=C(C(=O)CC3)C(=O)OC2=C4C5CCOC5OC4=C1	GSK3A
TBC09	23648	Aflatoxin B2 alpha	COC1=C2C3=C(C(=O)CC3)C(=O)OC2=C4C5CCOC5OC4=C1	FGFR1
TBC09	23648	Aflatoxin B2 alpha	COC1=C2C3=C(C(=O)CC3)C(=O)OC2=C4C5CCOC5OC4=C1	ERBB2
TBC09	23648	Aflatoxin B2 alpha	COC1=C2C3=C(C(=O)CC3)C(=O)OC2=C4C5CCOC5OC4=C1	EGFR
TBC09	23648	Aflatoxin B2 alpha	COC1=C2C3=C(C(=O)CC3)C(=O)OC2=C4C5CCOC5OC4=C1	ABL1
TBC09	23648	Aflatoxin B2 alpha	COC1=C2C3=C(C(=O)CC3)C(=O)OC2=C4C5CCOC5OC4=C1	CDK5R1
TBC09	23648	Aflatoxin B2 alpha	COC1=C2C3=C(C(=O)CC3)C(=O)OC2=C4C5CCOC5OC4=C1	SRC
TBC09	23648	Aflatoxin B2 alpha	COC1=C2C3=C(C(=O)CC3)C(=O)OC2=C4C5CCOC5OC4=C1	MTOR
TBC09	23648	Aflatoxin B2 alpha	COC1=C2C3=C(C(=O)CC3)C(=O)OC2=C4C5CCOC5OC4=C1	PIK3CD
TBC09	23648	Aflatoxin B2 alpha	COC1=C2C3=C(C(=O)CC3)C(=O)OC2=C4C5CCOC5OC4=C1	PRKDC
TBC09	23648	Aflatoxin B2 alpha	COC1=C2C3=C(C(=O)CC3)C(=O)OC2=C4C5CCOC5OC4=C1	HCK
TBC09	23648	Aflatoxin B2 alpha	COC1=C2C3=C(C(=O)CC3)C(=O)OC2=C4C5CCOC5OC4=C1	PIK3CG
TBC09	23648	Aflatoxin B2 alpha	COC1=C2C3=C(C(=O)CC3)C(=O)OC2=C4C5CCOC5OC4=C1	PI4KB
TBC09	23648	Aflatoxin B2 alpha	COC1=C2C3=C(C(=O)CC3)C(=O)OC2=C4C5CCOC5OC4=C1	PIK3CA
TBC09	23648	Aflatoxin B2 alpha	COC1=C2C3=C(C(=O)CC3)C(=O)OC2=C4C5CCOC5OC4=C1	GRK2
TBC09	23648	Aflatoxin B2 alpha	COC1=C2C3=C(C(=O)CC3)C(=O)OC2=C4C5CCOC5OC4=C1	MAPK8
TBC09	23648	Aflatoxin B2 alpha	COC1=C2C3=C(C(=O)CC3)C(=O)OC2=C4C5CCOC5OC4=C1	MAPK10
TBC09	23648	Aflatoxin B2 alpha	COC1=C2C3=C(C(=O)CC3)C(=O)OC2=C4C5CCOC5OC4=C1	MTNR1A
TBC09	23648	Aflatoxin B2 alpha	COC1=C2C3=C(C(=O)CC3)C(=O)OC2=C4C5CCOC5OC4=C1	MTNR1B
TBC09	23648	Aflatoxin B2 alpha	COC1=C2C3=C(C(=O)CC3)C(=O)OC2=C4C5CCOC5OC4=C1	CA6
TBC09	23648	Aflatoxin B2 alpha	COC1=C2C3=C(C(=O)CC3)C(=O)OC2=C4C5CCOC5OC4=C1	CA14
TBC09	23648	Aflatoxin B2 alpha	COC1=C2C3=C(C(=O)CC3)C(=O)OC2=C4C5CCOC5OC4=C1	CA4
TBC09	23648	Aflatoxin B2 alpha	COC1=C2C3=C(C(=O)CC3)C(=O)OC2=C4C5CCOC5OC4=C1	CA5A
TBC09	23648	Aflatoxin B2 alpha	COC1=C2C3=C(C(=O)CC3)C(=O)OC2=C4C5CCOC5OC4=C1	EDNRB
TBC09	23648	Aflatoxin B2 alpha	COC1=C2C3=C(C(=O)CC3)C(=O)OC2=C4C5CCOC5OC4=C1	ADORA2A
TBC09	23648	Aflatoxin B2 alpha	COC1=C2C3=C(C(=O)CC3)C(=O)OC2=C4C5CCOC5OC4=C1	EDNRA
TBC09	23648	Aflatoxin B2 alpha	COC1=C2C3=C(C(=O)CC3)C(=O)OC2=C4C5CCOC5OC4=C1	ADORA2B
TBC09	23648	Aflatoxin B2 alpha	COC1=C2C3=C(C(=O)CC3)C(=O)OC2=C4C5CCOC5OC4=C1	ADORA3
TBC09	23648	Aflatoxin B2 alpha	COC1=C2C3=C(C(=O)CC3)C(=O)OC2=C4C5CCOC5OC4=C1	GLP1R
TBC09	23648	Aflatoxin B2 alpha	COC1=C2C3=C(C(=O)CC3)C(=O)OC2=C4C5CCOC5OC4=C1	FLT1
TBC09	23648	Aflatoxin B2 alpha	COC1=C2C3=C(C(=O)CC3)C(=O)OC2=C4C5CCOC5OC4=C1	KIT
TBC09	23648	Aflatoxin B2 alpha	COC1=C2C3=C(C(=O)CC3)C(=O)OC2=C4C5CCOC5OC4=C1	EPHX1
TBC09	23648	Aflatoxin B2 alpha	COC1=C2C3=C(C(=O)CC3)C(=O)OC2=C4C5CCOC5OC4=C1	OXTR
TBC09	23648	Aflatoxin B2 alpha	COC1=C2C3=C(C(=O)CC3)C(=O)OC2=C4C5CCOC5OC4=C1	BACE1
TBC09	23648	Aflatoxin B2 alpha	COC1=C2C3=C(C(=O)CC3)C(=O)OC2=C4C5CCOC5OC4=C1	JAK3
TBC09	23648	Aflatoxin B2 alpha	COC1=C2C3=C(C(=O)CC3)C(=O)OC2=C4C5CCOC5OC4=C1	NTRK1
TBC09	23648	Aflatoxin B2 alpha	COC1=C2C3=C(C(=O)CC3)C(=O)OC2=C4C5CCOC5OC4=C1	JAK2
TBC09	23648	Aflatoxin B2 alpha	COC1=C2C3=C(C(=O)CC3)C(=O)OC2=C4C5CCOC5OC4=C1	STAT5A
TBC09	23648	Aflatoxin B2 alpha	COC1=C2C3=C(C(=O)CC3)C(=O)OC2=C4C5CCOC5OC4=C1	PKM
TBC09	23648	Aflatoxin B2 alpha	COC1=C2C3=C(C(=O)CC3)C(=O)OC2=C4C5CCOC5OC4=C1	CASP7
TBC09	23648	Aflatoxin B2 alpha	COC1=C2C3=C(C(=O)CC3)C(=O)OC2=C4C5CCOC5OC4=C1	BDKRB1
TBC09	23648	Aflatoxin B2 alpha	COC1=C2C3=C(C(=O)CC3)C(=O)OC2=C4C5CCOC5OC4=C1	IGF1R
TBC09	23648	Aflatoxin B2 alpha	COC1=C2C3=C(C(=O)CC3)C(=O)OC2=C4C5CCOC5OC4=C1	INSR
TBC09	23648	Aflatoxin B2 alpha	COC1=C2C3=C(C(=O)CC3)C(=O)OC2=C4C5CCOC5OC4=C1	CCKAR
TBC09	23648	Aflatoxin B2 alpha	COC1=C2C3=C(C(=O)CC3)C(=O)OC2=C4C5CCOC5OC4=C1	FBP1
TBC09	23648	Aflatoxin B2 alpha	COC1=C2C3=C(C(=O)CC3)C(=O)OC2=C4C5CCOC5OC4=C1	PARP1
TBC09	23648	Aflatoxin B2 alpha	COC1=C2C3=C(C(=O)CC3)C(=O)OC2=C4C5CCOC5OC4=C1	PDE10A
TBC09	23648	Aflatoxin B2 alpha	COC1=C2C3=C(C(=O)CC3)C(=O)OC2=C4C5CCOC5OC4=C1	CSF1R
TBC09	23648	Aflatoxin B2 alpha	COC1=C2C3=C(C(=O)CC3)C(=O)OC2=C4C5CCOC5OC4=C1	IMPDH2
TBC09	23648	Aflatoxin B2 alpha	COC1=C2C3=C(C(=O)CC3)C(=O)OC2=C4C5CCOC5OC4=C1	AURKB
TBC09	23648	Aflatoxin B2 alpha	COC1=C2C3=C(C(=O)CC3)C(=O)OC2=C4C5CCOC5OC4=C1	CDK2
TBC09	23648	Aflatoxin B2 alpha	COC1=C2C3=C(C(=O)CC3)C(=O)OC2=C4C5CCOC5OC4=C1	SCN9A
TBC09	23648	Aflatoxin B2 alpha	COC1=C2C3=C(C(=O)CC3)C(=O)OC2=C4C5CCOC5OC4=C1	STAT5B
TBC09	23648	Aflatoxin B2 alpha	COC1=C2C3=C(C(=O)CC3)C(=O)OC2=C4C5CCOC5OC4=C1	CYP2D6
TBC09	23648	Aflatoxin B2 alpha	COC1=C2C3=C(C(=O)CC3)C(=O)OC2=C4C5CCOC5OC4=C1	MAPK3
TBC09	23648	Aflatoxin B2 alpha	COC1=C2C3=C(C(=O)CC3)C(=O)OC2=C4C5CCOC5OC4=C1	ASAH1
TBC09	23648	Aflatoxin B2 alpha	COC1=C2C3=C(C(=O)CC3)C(=O)OC2=C4C5CCOC5OC4=C1	SLC6A3
TBC09	23648	Aflatoxin B2 alpha	COC1=C2C3=C(C(=O)CC3)C(=O)OC2=C4C5CCOC5OC4=C1	PTGER3
TBC09	23648	Aflatoxin B2 alpha	COC1=C2C3=C(C(=O)CC3)C(=O)OC2=C4C5CCOC5OC4=C1	PTK2B
TBC09	23648	Aflatoxin B2 alpha	COC1=C2C3=C(C(=O)CC3)C(=O)OC2=C4C5CCOC5OC4=C1	PTGS2
TBC09	23648	Aflatoxin B2 alpha	COC1=C2C3=C(C(=O)CC3)C(=O)OC2=C4C5CCOC5OC4=C1	CASP1
TBC09	23648	Aflatoxin B2 alpha	COC1=C2C3=C(C(=O)CC3)C(=O)OC2=C4C5CCOC5OC4=C1	LRRK2
TBC09	23648	Aflatoxin B2 alpha	COC1=C2C3=C(C(=O)CC3)C(=O)OC2=C4C5CCOC5OC4=C1	TGM2
TBC09	23648	Aflatoxin B2 alpha	COC1=C2C3=C(C(=O)CC3)C(=O)OC2=C4C5CCOC5OC4=C1	P2RX3
TBC09	23648	Aflatoxin B2 alpha	COC1=C2C3=C(C(=O)CC3)C(=O)OC2=C4C5CCOC5OC4=C1	CYP51A1
TBC09	23648	Aflatoxin B2 alpha	COC1=C2C3=C(C(=O)CC3)C(=O)OC2=C4C5CCOC5OC4=C1	F13A1
TBC09	23648	Aflatoxin B2 alpha	COC1=C2C3=C(C(=O)CC3)C(=O)OC2=C4C5CCOC5OC4=C1	DHODH
TBC09	23648	Aflatoxin B2 alpha	COC1=C2C3=C(C(=O)CC3)C(=O)OC2=C4C5CCOC5OC4=C1	CCR1
TBC09	23648	Aflatoxin B2 alpha	COC1=C2C3=C(C(=O)CC3)C(=O)OC2=C4C5CCOC5OC4=C1	PYGL
TBC09	23648	Aflatoxin B2 alpha	COC1=C2C3=C(C(=O)CC3)C(=O)OC2=C4C5CCOC5OC4=C1	MAPK14
TBC09	23648	Aflatoxin B2 alpha	COC1=C2C3=C(C(=O)CC3)C(=O)OC2=C4C5CCOC5OC4=C1	CCR2
TBC09	23648	Aflatoxin B2 alpha	COC1=C2C3=C(C(=O)CC3)C(=O)OC2=C4C5CCOC5OC4=C1	ALPL
TBC09	23648	Aflatoxin B2 alpha	COC1=C2C3=C(C(=O)CC3)C(=O)OC2=C4C5CCOC5OC4=C1	DYRK1A
TBC09	23648	Aflatoxin B2 alpha	COC1=C2C3=C(C(=O)CC3)C(=O)OC2=C4C5CCOC5OC4=C1	ESR2
TBC09	23648	Aflatoxin B2 alpha	COC1=C2C3=C(C(=O)CC3)C(=O)OC2=C4C5CCOC5OC4=C1	KDM5C
TBC09	23648	Aflatoxin B2 alpha	COC1=C2C3=C(C(=O)CC3)C(=O)OC2=C4C5CCOC5OC4=C1	CXCR2
TBC09	23648	Aflatoxin B2 alpha	COC1=C2C3=C(C(=O)CC3)C(=O)OC2=C4C5CCOC5OC4=C1	KDM4B
TBC09	23648	Aflatoxin B2 alpha	COC1=C2C3=C(C(=O)CC3)C(=O)OC2=C4C5CCOC5OC4=C1	KDM5B
TBC09	23648	Aflatoxin B2 alpha	COC1=C2C3=C(C(=O)CC3)C(=O)OC2=C4C5CCOC5OC4=C1	KDM4A
TBC09	23648	Aflatoxin B2 alpha	COC1=C2C3=C(C(=O)CC3)C(=O)OC2=C4C5CCOC5OC4=C1	ACPP
TBC09	23648	Aflatoxin B2 alpha	COC1=C2C3=C(C(=O)CC3)C(=O)OC2=C4C5CCOC5OC4=C1	AOC3
TBC09	23648	Aflatoxin B2 alpha	COC1=C2C3=C(C(=O)CC3)C(=O)OC2=C4C5CCOC5OC4=C1	LGMN
TBC09	23648	Aflatoxin B2 alpha	COC1=C2C3=C(C(=O)CC3)C(=O)OC2=C4C5CCOC5OC4=C1	NR3C2
TBC09	23648	Aflatoxin B2 alpha	COC1=C2C3=C(C(=O)CC3)C(=O)OC2=C4C5CCOC5OC4=C1	PGR
TBC09	23648	Aflatoxin B2 alpha	COC1=C2C3=C(C(=O)CC3)C(=O)OC2=C4C5CCOC5OC4=C1	CCNB3
TBC09	23648	Aflatoxin B2 alpha	COC1=C2C3=C(C(=O)CC3)C(=O)OC2=C4C5CCOC5OC4=C1	JAK1
TBC09	23648	Aflatoxin B2 alpha	COC1=C2C3=C(C(=O)CC3)C(=O)OC2=C4C5CCOC5OC4=C1	TYK2
TBC09	23648	Aflatoxin B2 alpha	COC1=C2C3=C(C(=O)CC3)C(=O)OC2=C4C5CCOC5OC4=C1	NQO2
TBC09	23648	Aflatoxin B2 alpha	COC1=C2C3=C(C(=O)CC3)C(=O)OC2=C4C5CCOC5OC4=C1	MAPK1
TBC09	23648	Aflatoxin B2 alpha	COC1=C2C3=C(C(=O)CC3)C(=O)OC2=C4C5CCOC5OC4=C1	P2RX7
TBC09	23648	Aflatoxin B2 alpha	COC1=C2C3=C(C(=O)CC3)C(=O)OC2=C4C5CCOC5OC4=C1	NRP1
TBC09	23648	Aflatoxin B2 alpha	COC1=C2C3=C(C(=O)CC3)C(=O)OC2=C4C5CCOC5OC4=C1	BRS3
TBC09	23648	Aflatoxin B2 alpha	COC1=C2C3=C(C(=O)CC3)C(=O)OC2=C4C5CCOC5OC4=C1	KCNE1
TBC09	23648	Aflatoxin B2 alpha	COC1=C2C3=C(C(=O)CC3)C(=O)OC2=C4C5CCOC5OC4=C1	KIF11
TBC09	23648	Aflatoxin B2 alpha	COC1=C2C3=C(C(=O)CC3)C(=O)OC2=C4C5CCOC5OC4=C1	CCNE2
TBC09	23648	Aflatoxin B2 alpha	COC1=C2C3=C(C(=O)CC3)C(=O)OC2=C4C5CCOC5OC4=C1	FDFT1
TBC09	23648	Aflatoxin B2 alpha	COC1=C2C3=C(C(=O)CC3)C(=O)OC2=C4C5CCOC5OC4=C1	CDK5
TBC09	23648	Aflatoxin B2 alpha	COC1=C2C3=C(C(=O)CC3)C(=O)OC2=C4C5CCOC5OC4=C1	CDK1
TBC09	23648	Aflatoxin B2 alpha	COC1=C2C3=C(C(=O)CC3)C(=O)OC2=C4C5CCOC5OC4=C1	CCNA1
TBC09	23648	Aflatoxin B2 alpha	COC1=C2C3=C(C(=O)CC3)C(=O)OC2=C4C5CCOC5OC4=C1	CCNA2
TBC09	23648	Aflatoxin B2 alpha	COC1=C2C3=C(C(=O)CC3)C(=O)OC2=C4C5CCOC5OC4=C1	CCNB1
TBC09	23648	Aflatoxin B2 alpha	COC1=C2C3=C(C(=O)CC3)C(=O)OC2=C4C5CCOC5OC4=C1	CCNB2
TBC09	23648	Aflatoxin B2 alpha	COC1=C2C3=C(C(=O)CC3)C(=O)OC2=C4C5CCOC5OC4=C1	CCNE1
TBC09	23648	Aflatoxin B2 alpha	COC1=C2C3=C(C(=O)CC3)C(=O)OC2=C4C5CCOC5OC4=C1	KCNQ1
TBC10	14421	Aflatoxin G1	COC1=C2C3=C(C(=O)OCC3)C(=O)OC2=C4C5C=COC5OC4=C1	CCNE1
TBC10	14421	Aflatoxin G1	COC1=C2C3=C(C(=O)OCC3)C(=O)OC2=C4C5C=COC5OC4=C1	MERTK
TBC10	14421	Aflatoxin G1	COC1=C2C3=C(C(=O)OCC3)C(=O)OC2=C4C5C=COC5OC4=C1	HTR6
TBC10	14421	Aflatoxin G1	COC1=C2C3=C(C(=O)OCC3)C(=O)OC2=C4C5C=COC5OC4=C1	CA2
TBC10	14421	Aflatoxin G1	COC1=C2C3=C(C(=O)OCC3)C(=O)OC2=C4C5C=COC5OC4=C1	TYMS
TBC10	14421	Aflatoxin G1	COC1=C2C3=C(C(=O)OCC3)C(=O)OC2=C4C5C=COC5OC4=C1	IRAK4
TBC10	14421	Aflatoxin G1	COC1=C2C3=C(C(=O)OCC3)C(=O)OC2=C4C5C=COC5OC4=C1	GSK3B
TBC10	14421	Aflatoxin G1	COC1=C2C3=C(C(=O)OCC3)C(=O)OC2=C4C5C=COC5OC4=C1	CDK2
TBC10	14421	Aflatoxin G1	COC1=C2C3=C(C(=O)OCC3)C(=O)OC2=C4C5C=COC5OC4=C1	CDK4
TBC10	14421	Aflatoxin G1	COC1=C2C3=C(C(=O)OCC3)C(=O)OC2=C4C5C=COC5OC4=C1	ACHE
TBC10	14421	Aflatoxin G1	COC1=C2C3=C(C(=O)OCC3)C(=O)OC2=C4C5C=COC5OC4=C1	EGLN1
TBC10	14421	Aflatoxin G1	COC1=C2C3=C(C(=O)OCC3)C(=O)OC2=C4C5C=COC5OC4=C1	TAAR1
TBC10	14421	Aflatoxin G1	COC1=C2C3=C(C(=O)OCC3)C(=O)OC2=C4C5C=COC5OC4=C1	RPS6KA5
TBC10	14421	Aflatoxin G1	COC1=C2C3=C(C(=O)OCC3)C(=O)OC2=C4C5C=COC5OC4=C1	NOD1
TBC10	14421	Aflatoxin G1	COC1=C2C3=C(C(=O)OCC3)C(=O)OC2=C4C5C=COC5OC4=C1	NOD2
TBC10	14421	Aflatoxin G1	COC1=C2C3=C(C(=O)OCC3)C(=O)OC2=C4C5C=COC5OC4=C1	ALPL
TBC10	14421	Aflatoxin G1	COC1=C2C3=C(C(=O)OCC3)C(=O)OC2=C4C5C=COC5OC4=C1	ADORA1
TBC10	14421	Aflatoxin G1	COC1=C2C3=C(C(=O)OCC3)C(=O)OC2=C4C5C=COC5OC4=C1	MAPK8
TBC10	14421	Aflatoxin G1	COC1=C2C3=C(C(=O)OCC3)C(=O)OC2=C4C5C=COC5OC4=C1	ADORA2A
TBC10	14421	Aflatoxin G1	COC1=C2C3=C(C(=O)OCC3)C(=O)OC2=C4C5C=COC5OC4=C1	ADORA2B
TBC10	14421	Aflatoxin G1	COC1=C2C3=C(C(=O)OCC3)C(=O)OC2=C4C5C=COC5OC4=C1	MAPK10
TBC10	14421	Aflatoxin G1	COC1=C2C3=C(C(=O)OCC3)C(=O)OC2=C4C5C=COC5OC4=C1	MAPK9
TBC10	14421	Aflatoxin G1	COC1=C2C3=C(C(=O)OCC3)C(=O)OC2=C4C5C=COC5OC4=C1	EGFR
TBC10	14421	Aflatoxin G1	COC1=C2C3=C(C(=O)OCC3)C(=O)OC2=C4C5C=COC5OC4=C1	ABL1
TBC10	14421	Aflatoxin G1	COC1=C2C3=C(C(=O)OCC3)C(=O)OC2=C4C5C=COC5OC4=C1	HTR2C
TBC10	14421	Aflatoxin G1	COC1=C2C3=C(C(=O)OCC3)C(=O)OC2=C4C5C=COC5OC4=C1	SRC
TBC10	14421	Aflatoxin G1	COC1=C2C3=C(C(=O)OCC3)C(=O)OC2=C4C5C=COC5OC4=C1	PIM1
TBC10	14421	Aflatoxin G1	COC1=C2C3=C(C(=O)OCC3)C(=O)OC2=C4C5C=COC5OC4=C1	DYRK1A
TBC10	14421	Aflatoxin G1	COC1=C2C3=C(C(=O)OCC3)C(=O)OC2=C4C5C=COC5OC4=C1	ESR2
TBC10	14421	Aflatoxin G1	COC1=C2C3=C(C(=O)OCC3)C(=O)OC2=C4C5C=COC5OC4=C1	CLK1
TBC10	14421	Aflatoxin G1	COC1=C2C3=C(C(=O)OCC3)C(=O)OC2=C4C5C=COC5OC4=C1	DYRK2
TBC10	14421	Aflatoxin G1	COC1=C2C3=C(C(=O)OCC3)C(=O)OC2=C4C5C=COC5OC4=C1	ABCG2
TBC10	14421	Aflatoxin G1	COC1=C2C3=C(C(=O)OCC3)C(=O)OC2=C4C5C=COC5OC4=C1	XDH
TBC10	14421	Aflatoxin G1	COC1=C2C3=C(C(=O)OCC3)C(=O)OC2=C4C5C=COC5OC4=C1	PRKCA
TBC10	14421	Aflatoxin G1	COC1=C2C3=C(C(=O)OCC3)C(=O)OC2=C4C5C=COC5OC4=C1	BCAT2
TBC10	14421	Aflatoxin G1	COC1=C2C3=C(C(=O)OCC3)C(=O)OC2=C4C5C=COC5OC4=C1	PDE7A
TBC10	14421	Aflatoxin G1	COC1=C2C3=C(C(=O)OCC3)C(=O)OC2=C4C5C=COC5OC4=C1	GRK2
TBC10	14421	Aflatoxin G1	COC1=C2C3=C(C(=O)OCC3)C(=O)OC2=C4C5C=COC5OC4=C1	TGFB1
TBC10	14421	Aflatoxin G1	COC1=C2C3=C(C(=O)OCC3)C(=O)OC2=C4C5C=COC5OC4=C1	JAK3
TBC10	14421	Aflatoxin G1	COC1=C2C3=C(C(=O)OCC3)C(=O)OC2=C4C5C=COC5OC4=C1	GRM4
TBC10	14421	Aflatoxin G1	COC1=C2C3=C(C(=O)OCC3)C(=O)OC2=C4C5C=COC5OC4=C1	NOS2
TBC10	14421	Aflatoxin G1	COC1=C2C3=C(C(=O)OCC3)C(=O)OC2=C4C5C=COC5OC4=C1	ACVRL1
TBC10	14421	Aflatoxin G1	COC1=C2C3=C(C(=O)OCC3)C(=O)OC2=C4C5C=COC5OC4=C1	JAK2
TBC10	14421	Aflatoxin G1	COC1=C2C3=C(C(=O)OCC3)C(=O)OC2=C4C5C=COC5OC4=C1	CCKBR
TBC10	14421	Aflatoxin G1	COC1=C2C3=C(C(=O)OCC3)C(=O)OC2=C4C5C=COC5OC4=C1	MET
TBC10	14421	Aflatoxin G1	COC1=C2C3=C(C(=O)OCC3)C(=O)OC2=C4C5C=COC5OC4=C1	SLC5A2
TBC10	14421	Aflatoxin G1	COC1=C2C3=C(C(=O)OCC3)C(=O)OC2=C4C5C=COC5OC4=C1	TRPV1
TBC10	14421	Aflatoxin G1	COC1=C2C3=C(C(=O)OCC3)C(=O)OC2=C4C5C=COC5OC4=C1	TNNI3K
TBC10	14421	Aflatoxin G1	COC1=C2C3=C(C(=O)OCC3)C(=O)OC2=C4C5C=COC5OC4=C1	SLC29A1
TBC10	14421	Aflatoxin G1	COC1=C2C3=C(C(=O)OCC3)C(=O)OC2=C4C5C=COC5OC4=C1	RET
TBC10	14421	Aflatoxin G1	COC1=C2C3=C(C(=O)OCC3)C(=O)OC2=C4C5C=COC5OC4=C1	KDR
TBC10	14421	Aflatoxin G1	COC1=C2C3=C(C(=O)OCC3)C(=O)OC2=C4C5C=COC5OC4=C1	CHEK1
TBC10	14421	Aflatoxin G1	COC1=C2C3=C(C(=O)OCC3)C(=O)OC2=C4C5C=COC5OC4=C1	GRK3
TBC10	14421	Aflatoxin G1	COC1=C2C3=C(C(=O)OCC3)C(=O)OC2=C4C5C=COC5OC4=C1	RPS6KA3
TBC10	14421	Aflatoxin G1	COC1=C2C3=C(C(=O)OCC3)C(=O)OC2=C4C5C=COC5OC4=C1	PDE2A
TBC10	14421	Aflatoxin G1	COC1=C2C3=C(C(=O)OCC3)C(=O)OC2=C4C5C=COC5OC4=C1	BLM
TBC10	14421	Aflatoxin G1	COC1=C2C3=C(C(=O)OCC3)C(=O)OC2=C4C5C=COC5OC4=C1	CYP19A1
TBC10	14421	Aflatoxin G1	COC1=C2C3=C(C(=O)OCC3)C(=O)OC2=C4C5C=COC5OC4=C1	CCNE2
TBC10	14421	Aflatoxin G1	COC1=C2C3=C(C(=O)OCC3)C(=O)OC2=C4C5C=COC5OC4=C1	PIK3CD
TBC10	14421	Aflatoxin G1	COC1=C2C3=C(C(=O)OCC3)C(=O)OC2=C4C5C=COC5OC4=C1	PRKDC
TBC10	14421	Aflatoxin G1	COC1=C2C3=C(C(=O)OCC3)C(=O)OC2=C4C5C=COC5OC4=C1	PIM2
TBC10	14421	Aflatoxin G1	COC1=C2C3=C(C(=O)OCC3)C(=O)OC2=C4C5C=COC5OC4=C1	HDAC6
TBC10	14421	Aflatoxin G1	COC1=C2C3=C(C(=O)OCC3)C(=O)OC2=C4C5C=COC5OC4=C1	HDAC2
TBC10	14421	Aflatoxin G1	COC1=C2C3=C(C(=O)OCC3)C(=O)OC2=C4C5C=COC5OC4=C1	HDAC8
TBC10	14421	Aflatoxin G1	COC1=C2C3=C(C(=O)OCC3)C(=O)OC2=C4C5C=COC5OC4=C1	HDAC1
TBC10	14421	Aflatoxin G1	COC1=C2C3=C(C(=O)OCC3)C(=O)OC2=C4C5C=COC5OC4=C1	IDO1
TBC10	14421	Aflatoxin G1	COC1=C2C3=C(C(=O)OCC3)C(=O)OC2=C4C5C=COC5OC4=C1	MTOR
TBC10	14421	Aflatoxin G1	COC1=C2C3=C(C(=O)OCC3)C(=O)OC2=C4C5C=COC5OC4=C1	PIK3CB
TBC10	14421	Aflatoxin G1	COC1=C2C3=C(C(=O)OCC3)C(=O)OC2=C4C5C=COC5OC4=C1	HCK
TBC10	14421	Aflatoxin G1	COC1=C2C3=C(C(=O)OCC3)C(=O)OC2=C4C5C=COC5OC4=C1	PIK3CG
TBC10	14421	Aflatoxin G1	COC1=C2C3=C(C(=O)OCC3)C(=O)OC2=C4C5C=COC5OC4=C1	PI4KB
TBC10	14421	Aflatoxin G1	COC1=C2C3=C(C(=O)OCC3)C(=O)OC2=C4C5C=COC5OC4=C1	PIK3CA
TBC10	14421	Aflatoxin G1	COC1=C2C3=C(C(=O)OCC3)C(=O)OC2=C4C5C=COC5OC4=C1	EPHB4
TBC10	14421	Aflatoxin G1	COC1=C2C3=C(C(=O)OCC3)C(=O)OC2=C4C5C=COC5OC4=C1	PIM3
TBC10	14421	Aflatoxin G1	COC1=C2C3=C(C(=O)OCC3)C(=O)OC2=C4C5C=COC5OC4=C1	JAK1
TBC10	14421	Aflatoxin G1	COC1=C2C3=C(C(=O)OCC3)C(=O)OC2=C4C5C=COC5OC4=C1	PLK1
TBC10	14421	Aflatoxin G1	COC1=C2C3=C(C(=O)OCC3)C(=O)OC2=C4C5C=COC5OC4=C1	TLR9
TBC10	14421	Aflatoxin G1	COC1=C2C3=C(C(=O)OCC3)C(=O)OC2=C4C5C=COC5OC4=C1	PIP4K2C
TBC10	14421	Aflatoxin G1	COC1=C2C3=C(C(=O)OCC3)C(=O)OC2=C4C5C=COC5OC4=C1	MMP13
TBC10	14421	Aflatoxin G1	COC1=C2C3=C(C(=O)OCC3)C(=O)OC2=C4C5C=COC5OC4=C1	PARP1
TBC10	14421	Aflatoxin G1	COC1=C2C3=C(C(=O)OCC3)C(=O)OC2=C4C5C=COC5OC4=C1	IKBKE
TBC10	14421	Aflatoxin G1	COC1=C2C3=C(C(=O)OCC3)C(=O)OC2=C4C5C=COC5OC4=C1	ABCB1
TBC10	14421	Aflatoxin G1	COC1=C2C3=C(C(=O)OCC3)C(=O)OC2=C4C5C=COC5OC4=C1	QPCT
TBC10	14421	Aflatoxin G1	COC1=C2C3=C(C(=O)OCC3)C(=O)OC2=C4C5C=COC5OC4=C1	TBK1
TBC10	14421	Aflatoxin G1	COC1=C2C3=C(C(=O)OCC3)C(=O)OC2=C4C5C=COC5OC4=C1	BCHE
TBC10	14421	Aflatoxin G1	COC1=C2C3=C(C(=O)OCC3)C(=O)OC2=C4C5C=COC5OC4=C1	MTNR1A
TBC10	14421	Aflatoxin G1	COC1=C2C3=C(C(=O)OCC3)C(=O)OC2=C4C5C=COC5OC4=C1	CES1
TBC10	14421	Aflatoxin G1	COC1=C2C3=C(C(=O)OCC3)C(=O)OC2=C4C5C=COC5OC4=C1	GAPDH
TBC10	14421	Aflatoxin G1	COC1=C2C3=C(C(=O)OCC3)C(=O)OC2=C4C5C=COC5OC4=C1	CTSL
TBC10	14421	Aflatoxin G1	COC1=C2C3=C(C(=O)OCC3)C(=O)OC2=C4C5C=COC5OC4=C1	TLR4
TBC10	14421	Aflatoxin G1	COC1=C2C3=C(C(=O)OCC3)C(=O)OC2=C4C5C=COC5OC4=C1	AR
TBC10	14421	Aflatoxin G1	COC1=C2C3=C(C(=O)OCC3)C(=O)OC2=C4C5C=COC5OC4=C1	KDM1A
TBC10	14421	Aflatoxin G1	COC1=C2C3=C(C(=O)OCC3)C(=O)OC2=C4C5C=COC5OC4=C1	ADRA1D
TBC10	14421	Aflatoxin G1	COC1=C2C3=C(C(=O)OCC3)C(=O)OC2=C4C5C=COC5OC4=C1	CASP3
TBC10	14421	Aflatoxin G1	COC1=C2C3=C(C(=O)OCC3)C(=O)OC2=C4C5C=COC5OC4=C1	CASP7
TBC10	14421	Aflatoxin G1	COC1=C2C3=C(C(=O)OCC3)C(=O)OC2=C4C5C=COC5OC4=C1	BRD4
TBC10	14421	Aflatoxin G1	COC1=C2C3=C(C(=O)OCC3)C(=O)OC2=C4C5C=COC5OC4=C1	CDK5R1
TBC10	14421	Aflatoxin G1	COC1=C2C3=C(C(=O)OCC3)C(=O)OC2=C4C5C=COC5OC4=C1	NR3C2
TBC10	14421	Aflatoxin G1	COC1=C2C3=C(C(=O)OCC3)C(=O)OC2=C4C5C=COC5OC4=C1	MAPKAPK2
TBC10	14421	Aflatoxin G1	COC1=C2C3=C(C(=O)OCC3)C(=O)OC2=C4C5C=COC5OC4=C1	CCNA1
TBC10	14421	Aflatoxin G1	COC1=C2C3=C(C(=O)OCC3)C(=O)OC2=C4C5C=COC5OC4=C1	CCNA2
TBC10	14421	Aflatoxin G1	COC1=C2C3=C(C(=O)OCC3)C(=O)OC2=C4C5C=COC5OC4=C1	CDK5
TBC11	23670	Dihydroaflatoxin G1	COC1=C2C3=C(C(=O)OCC3)C(=O)OC2=C4C5CCOC5OC4=C1	GSK3B
TBC11	23670	Dihydroaflatoxin G1	COC1=C2C3=C(C(=O)OCC3)C(=O)OC2=C4C5CCOC5OC4=C1	GSK3A
TBC11	23670	Dihydroaflatoxin G1	COC1=C2C3=C(C(=O)OCC3)C(=O)OC2=C4C5CCOC5OC4=C1	MAPK8
TBC11	23670	Dihydroaflatoxin G1	COC1=C2C3=C(C(=O)OCC3)C(=O)OC2=C4C5CCOC5OC4=C1	MAPK10
TBC11	23670	Dihydroaflatoxin G1	COC1=C2C3=C(C(=O)OCC3)C(=O)OC2=C4C5CCOC5OC4=C1	KDR
TBC11	23670	Dihydroaflatoxin G1	COC1=C2C3=C(C(=O)OCC3)C(=O)OC2=C4C5CCOC5OC4=C1	FGFR1
TBC11	23670	Dihydroaflatoxin G1	COC1=C2C3=C(C(=O)OCC3)C(=O)OC2=C4C5CCOC5OC4=C1	ERBB2
TBC11	23670	Dihydroaflatoxin G1	COC1=C2C3=C(C(=O)OCC3)C(=O)OC2=C4C5CCOC5OC4=C1	CDK5R1
TBC11	23670	Dihydroaflatoxin G1	COC1=C2C3=C(C(=O)OCC3)C(=O)OC2=C4C5CCOC5OC4=C1	EGFR
TBC11	23670	Dihydroaflatoxin G1	COC1=C2C3=C(C(=O)OCC3)C(=O)OC2=C4C5CCOC5OC4=C1	ABL1
TBC11	23670	Dihydroaflatoxin G1	COC1=C2C3=C(C(=O)OCC3)C(=O)OC2=C4C5CCOC5OC4=C1	SRC
TBC11	23670	Dihydroaflatoxin G1	COC1=C2C3=C(C(=O)OCC3)C(=O)OC2=C4C5CCOC5OC4=C1	MTOR
TBC11	23670	Dihydroaflatoxin G1	COC1=C2C3=C(C(=O)OCC3)C(=O)OC2=C4C5CCOC5OC4=C1	PIK3CD
TBC11	23670	Dihydroaflatoxin G1	COC1=C2C3=C(C(=O)OCC3)C(=O)OC2=C4C5CCOC5OC4=C1	PRKDC
TBC11	23670	Dihydroaflatoxin G1	COC1=C2C3=C(C(=O)OCC3)C(=O)OC2=C4C5CCOC5OC4=C1	HCK
TBC11	23670	Dihydroaflatoxin G1	COC1=C2C3=C(C(=O)OCC3)C(=O)OC2=C4C5CCOC5OC4=C1	PIK3CG
TBC11	23670	Dihydroaflatoxin G1	COC1=C2C3=C(C(=O)OCC3)C(=O)OC2=C4C5CCOC5OC4=C1	PI4KB
TBC11	23670	Dihydroaflatoxin G1	COC1=C2C3=C(C(=O)OCC3)C(=O)OC2=C4C5CCOC5OC4=C1	PIK3CA
TBC11	23670	Dihydroaflatoxin G1	COC1=C2C3=C(C(=O)OCC3)C(=O)OC2=C4C5CCOC5OC4=C1	GRK2
TBC11	23670	Dihydroaflatoxin G1	COC1=C2C3=C(C(=O)OCC3)C(=O)OC2=C4C5CCOC5OC4=C1	AURKA
TBC11	23670	Dihydroaflatoxin G1	COC1=C2C3=C(C(=O)OCC3)C(=O)OC2=C4C5CCOC5OC4=C1	EDNRB
TBC11	23670	Dihydroaflatoxin G1	COC1=C2C3=C(C(=O)OCC3)C(=O)OC2=C4C5CCOC5OC4=C1	ADORA1
TBC11	23670	Dihydroaflatoxin G1	COC1=C2C3=C(C(=O)OCC3)C(=O)OC2=C4C5CCOC5OC4=C1	ADORA2A
TBC11	23670	Dihydroaflatoxin G1	COC1=C2C3=C(C(=O)OCC3)C(=O)OC2=C4C5CCOC5OC4=C1	EDNRA
TBC11	23670	Dihydroaflatoxin G1	COC1=C2C3=C(C(=O)OCC3)C(=O)OC2=C4C5CCOC5OC4=C1	ADORA3
TBC11	23670	Dihydroaflatoxin G1	COC1=C2C3=C(C(=O)OCC3)C(=O)OC2=C4C5CCOC5OC4=C1	BACE1
TBC11	23670	Dihydroaflatoxin G1	COC1=C2C3=C(C(=O)OCC3)C(=O)OC2=C4C5CCOC5OC4=C1	GLP1R
TBC11	23670	Dihydroaflatoxin G1	COC1=C2C3=C(C(=O)OCC3)C(=O)OC2=C4C5CCOC5OC4=C1	BCHE
TBC11	23670	Dihydroaflatoxin G1	COC1=C2C3=C(C(=O)OCC3)C(=O)OC2=C4C5CCOC5OC4=C1	ACHE
TBC11	23670	Dihydroaflatoxin G1	COC1=C2C3=C(C(=O)OCC3)C(=O)OC2=C4C5CCOC5OC4=C1	FBP1
TBC11	23670	Dihydroaflatoxin G1	COC1=C2C3=C(C(=O)OCC3)C(=O)OC2=C4C5CCOC5OC4=C1	HDAC6
TBC11	23670	Dihydroaflatoxin G1	COC1=C2C3=C(C(=O)OCC3)C(=O)OC2=C4C5CCOC5OC4=C1	HDAC1
TBC11	23670	Dihydroaflatoxin G1	COC1=C2C3=C(C(=O)OCC3)C(=O)OC2=C4C5CCOC5OC4=C1	CCNB3
TBC11	23670	Dihydroaflatoxin G1	COC1=C2C3=C(C(=O)OCC3)C(=O)OC2=C4C5CCOC5OC4=C1	CCNE2
TBC11	23670	Dihydroaflatoxin G1	COC1=C2C3=C(C(=O)OCC3)C(=O)OC2=C4C5CCOC5OC4=C1	JAK3
TBC11	23670	Dihydroaflatoxin G1	COC1=C2C3=C(C(=O)OCC3)C(=O)OC2=C4C5CCOC5OC4=C1	NTRK1
TBC11	23670	Dihydroaflatoxin G1	COC1=C2C3=C(C(=O)OCC3)C(=O)OC2=C4C5CCOC5OC4=C1	JAK2
TBC11	23670	Dihydroaflatoxin G1	COC1=C2C3=C(C(=O)OCC3)C(=O)OC2=C4C5CCOC5OC4=C1	STAT5A
TBC11	23670	Dihydroaflatoxin G1	COC1=C2C3=C(C(=O)OCC3)C(=O)OC2=C4C5CCOC5OC4=C1	SMO
TBC11	23670	Dihydroaflatoxin G1	COC1=C2C3=C(C(=O)OCC3)C(=O)OC2=C4C5CCOC5OC4=C1	SHH
TBC11	23670	Dihydroaflatoxin G1	COC1=C2C3=C(C(=O)OCC3)C(=O)OC2=C4C5CCOC5OC4=C1	CA5A
TBC11	23670	Dihydroaflatoxin G1	COC1=C2C3=C(C(=O)OCC3)C(=O)OC2=C4C5CCOC5OC4=C1	ESR2
TBC11	23670	Dihydroaflatoxin G1	COC1=C2C3=C(C(=O)OCC3)C(=O)OC2=C4C5CCOC5OC4=C1	CASP1
TBC11	23670	Dihydroaflatoxin G1	COC1=C2C3=C(C(=O)OCC3)C(=O)OC2=C4C5CCOC5OC4=C1	ALPL
TBC11	23670	Dihydroaflatoxin G1	COC1=C2C3=C(C(=O)OCC3)C(=O)OC2=C4C5CCOC5OC4=C1	ADORA2B
TBC11	23670	Dihydroaflatoxin G1	COC1=C2C3=C(C(=O)OCC3)C(=O)OC2=C4C5CCOC5OC4=C1	P2RX3
TBC11	23670	Dihydroaflatoxin G1	COC1=C2C3=C(C(=O)OCC3)C(=O)OC2=C4C5CCOC5OC4=C1	BDKRB1
TBC11	23670	Dihydroaflatoxin G1	COC1=C2C3=C(C(=O)OCC3)C(=O)OC2=C4C5CCOC5OC4=C1	TACR1
TBC11	23670	Dihydroaflatoxin G1	COC1=C2C3=C(C(=O)OCC3)C(=O)OC2=C4C5CCOC5OC4=C1	IRAK4
TBC11	23670	Dihydroaflatoxin G1	COC1=C2C3=C(C(=O)OCC3)C(=O)OC2=C4C5CCOC5OC4=C1	NRP1
TBC11	23670	Dihydroaflatoxin G1	COC1=C2C3=C(C(=O)OCC3)C(=O)OC2=C4C5CCOC5OC4=C1	IGF1R
TBC11	23670	Dihydroaflatoxin G1	COC1=C2C3=C(C(=O)OCC3)C(=O)OC2=C4C5CCOC5OC4=C1	INSR
TBC11	23670	Dihydroaflatoxin G1	COC1=C2C3=C(C(=O)OCC3)C(=O)OC2=C4C5CCOC5OC4=C1	JAK1
TBC11	23670	Dihydroaflatoxin G1	COC1=C2C3=C(C(=O)OCC3)C(=O)OC2=C4C5CCOC5OC4=C1	TYK2
TBC11	23670	Dihydroaflatoxin G1	COC1=C2C3=C(C(=O)OCC3)C(=O)OC2=C4C5CCOC5OC4=C1	SCN9A
TBC11	23670	Dihydroaflatoxin G1	COC1=C2C3=C(C(=O)OCC3)C(=O)OC2=C4C5CCOC5OC4=C1	AURKB
TBC11	23670	Dihydroaflatoxin G1	COC1=C2C3=C(C(=O)OCC3)C(=O)OC2=C4C5CCOC5OC4=C1	TGM2
TBC11	23670	Dihydroaflatoxin G1	COC1=C2C3=C(C(=O)OCC3)C(=O)OC2=C4C5CCOC5OC4=C1	F13A1
TBC11	23670	Dihydroaflatoxin G1	COC1=C2C3=C(C(=O)OCC3)C(=O)OC2=C4C5CCOC5OC4=C1	LGMN
TBC11	23670	Dihydroaflatoxin G1	COC1=C2C3=C(C(=O)OCC3)C(=O)OC2=C4C5CCOC5OC4=C1	NFKBIA
TBC11	23670	Dihydroaflatoxin G1	COC1=C2C3=C(C(=O)OCC3)C(=O)OC2=C4C5CCOC5OC4=C1	CHEK1
TBC11	23670	Dihydroaflatoxin G1	COC1=C2C3=C(C(=O)OCC3)C(=O)OC2=C4C5CCOC5OC4=C1	CDK2
TBC11	23670	Dihydroaflatoxin G1	COC1=C2C3=C(C(=O)OCC3)C(=O)OC2=C4C5CCOC5OC4=C1	TBXA2R
TBC11	23670	Dihydroaflatoxin G1	COC1=C2C3=C(C(=O)OCC3)C(=O)OC2=C4C5CCOC5OC4=C1	PYGL
TBC11	23670	Dihydroaflatoxin G1	COC1=C2C3=C(C(=O)OCC3)C(=O)OC2=C4C5CCOC5OC4=C1	OXTR
TBC11	23670	Dihydroaflatoxin G1	COC1=C2C3=C(C(=O)OCC3)C(=O)OC2=C4C5CCOC5OC4=C1	CASP7
TBC11	23670	Dihydroaflatoxin G1	COC1=C2C3=C(C(=O)OCC3)C(=O)OC2=C4C5CCOC5OC4=C1	NQO2
TBC11	23670	Dihydroaflatoxin G1	COC1=C2C3=C(C(=O)OCC3)C(=O)OC2=C4C5CCOC5OC4=C1	PTK2B
TBC11	23670	Dihydroaflatoxin G1	COC1=C2C3=C(C(=O)OCC3)C(=O)OC2=C4C5CCOC5OC4=C1	IMPDH2
TBC11	23670	Dihydroaflatoxin G1	COC1=C2C3=C(C(=O)OCC3)C(=O)OC2=C4C5CCOC5OC4=C1	ITGB7
TBC11	23670	Dihydroaflatoxin G1	COC1=C2C3=C(C(=O)OCC3)C(=O)OC2=C4C5CCOC5OC4=C1	SLC6A3
TBC11	23670	Dihydroaflatoxin G1	COC1=C2C3=C(C(=O)OCC3)C(=O)OC2=C4C5CCOC5OC4=C1	BRD4
TBC11	23670	Dihydroaflatoxin G1	COC1=C2C3=C(C(=O)OCC3)C(=O)OC2=C4C5CCOC5OC4=C1	RORC
TBC11	23670	Dihydroaflatoxin G1	COC1=C2C3=C(C(=O)OCC3)C(=O)OC2=C4C5CCOC5OC4=C1	CASP8
TBC11	23670	Dihydroaflatoxin G1	COC1=C2C3=C(C(=O)OCC3)C(=O)OC2=C4C5CCOC5OC4=C1	PDE10A
TBC11	23670	Dihydroaflatoxin G1	COC1=C2C3=C(C(=O)OCC3)C(=O)OC2=C4C5CCOC5OC4=C1	KIF11
TBC11	23670	Dihydroaflatoxin G1	COC1=C2C3=C(C(=O)OCC3)C(=O)OC2=C4C5CCOC5OC4=C1	CSF1R
TBC11	23670	Dihydroaflatoxin G1	COC1=C2C3=C(C(=O)OCC3)C(=O)OC2=C4C5CCOC5OC4=C1	CCKAR
TBC11	23670	Dihydroaflatoxin G1	COC1=C2C3=C(C(=O)OCC3)C(=O)OC2=C4C5CCOC5OC4=C1	EPHX1
TBC11	23670	Dihydroaflatoxin G1	COC1=C2C3=C(C(=O)OCC3)C(=O)OC2=C4C5CCOC5OC4=C1	PKM
TBC11	23670	Dihydroaflatoxin G1	COC1=C2C3=C(C(=O)OCC3)C(=O)OC2=C4C5CCOC5OC4=C1	MTNR1A
TBC11	23670	Dihydroaflatoxin G1	COC1=C2C3=C(C(=O)OCC3)C(=O)OC2=C4C5CCOC5OC4=C1	MTNR1B
TBC11	23670	Dihydroaflatoxin G1	COC1=C2C3=C(C(=O)OCC3)C(=O)OC2=C4C5CCOC5OC4=C1	NR3C2
TBC11	23670	Dihydroaflatoxin G1	COC1=C2C3=C(C(=O)OCC3)C(=O)OC2=C4C5CCOC5OC4=C1	PGR
TBC11	23670	Dihydroaflatoxin G1	COC1=C2C3=C(C(=O)OCC3)C(=O)OC2=C4C5CCOC5OC4=C1	CCR1
TBC11	23670	Dihydroaflatoxin G1	COC1=C2C3=C(C(=O)OCC3)C(=O)OC2=C4C5CCOC5OC4=C1	MMP13
TBC11	23670	Dihydroaflatoxin G1	COC1=C2C3=C(C(=O)OCC3)C(=O)OC2=C4C5CCOC5OC4=C1	PTGER3
TBC11	23670	Dihydroaflatoxin G1	COC1=C2C3=C(C(=O)OCC3)C(=O)OC2=C4C5CCOC5OC4=C1	CCR2
TBC11	23670	Dihydroaflatoxin G1	COC1=C2C3=C(C(=O)OCC3)C(=O)OC2=C4C5CCOC5OC4=C1	CMA1
TBC11	23670	Dihydroaflatoxin G1	COC1=C2C3=C(C(=O)OCC3)C(=O)OC2=C4C5CCOC5OC4=C1	CXCR2
TBC11	23670	Dihydroaflatoxin G1	COC1=C2C3=C(C(=O)OCC3)C(=O)OC2=C4C5CCOC5OC4=C1	STAT5B
TBC11	23670	Dihydroaflatoxin G1	COC1=C2C3=C(C(=O)OCC3)C(=O)OC2=C4C5CCOC5OC4=C1	PTGER1
TBC11	23670	Dihydroaflatoxin G1	COC1=C2C3=C(C(=O)OCC3)C(=O)OC2=C4C5CCOC5OC4=C1	PTGER2
TBC11	23670	Dihydroaflatoxin G1	COC1=C2C3=C(C(=O)OCC3)C(=O)OC2=C4C5CCOC5OC4=C1	PTGIR
TBC11	23670	Dihydroaflatoxin G1	COC1=C2C3=C(C(=O)OCC3)C(=O)OC2=C4C5CCOC5OC4=C1	ACPP
TBC11	23670	Dihydroaflatoxin G1	COC1=C2C3=C(C(=O)OCC3)C(=O)OC2=C4C5CCOC5OC4=C1	GCK
TBC11	23670	Dihydroaflatoxin G1	COC1=C2C3=C(C(=O)OCC3)C(=O)OC2=C4C5CCOC5OC4=C1	P2RX7
TBC11	23670	Dihydroaflatoxin G1	COC1=C2C3=C(C(=O)OCC3)C(=O)OC2=C4C5CCOC5OC4=C1	MAPK14
TBC11	23670	Dihydroaflatoxin G1	COC1=C2C3=C(C(=O)OCC3)C(=O)OC2=C4C5CCOC5OC4=C1	PARP1
TBC11	23670	Dihydroaflatoxin G1	COC1=C2C3=C(C(=O)OCC3)C(=O)OC2=C4C5CCOC5OC4=C1	LRRK2
TBC11	23670	Dihydroaflatoxin G1	COC1=C2C3=C(C(=O)OCC3)C(=O)OC2=C4C5CCOC5OC4=C1	ITGA4
TBC11	23670	Dihydroaflatoxin G1	COC1=C2C3=C(C(=O)OCC3)C(=O)OC2=C4C5CCOC5OC4=C1	CDK1
TBC11	23670	Dihydroaflatoxin G1	COC1=C2C3=C(C(=O)OCC3)C(=O)OC2=C4C5CCOC5OC4=C1	CDK5
TBC11	23670	Dihydroaflatoxin G1	COC1=C2C3=C(C(=O)OCC3)C(=O)OC2=C4C5CCOC5OC4=C1	CCNB1
TBC11	23670	Dihydroaflatoxin G1	COC1=C2C3=C(C(=O)OCC3)C(=O)OC2=C4C5CCOC5OC4=C1	CCNE1
TBC11	23670	Dihydroaflatoxin G1	COC1=C2C3=C(C(=O)OCC3)C(=O)OC2=C4C5CCOC5OC4=C1	CCNB2
TBC12	6184	Hexanal	CCCCCC=O	CA2
TBC12	6184	Hexanal	CCCCCC=O	CA1
TBC12	6184	Hexanal	CCCCCC=O	CA4
TBC13	2879	P-Cresol	CC1=CC=C(C=C1)O	ACHE
TBC14	12101	3-Ethylphenol	CCC1=CC(=CC=C1)O	PTGS1
TBC14	12101	3-Ethylphenol	CCC1=CC(=CC=C1)O	HTR2B
TBC14	12101	3-Ethylphenol	CCC1=CC(=CC=C1)O	ACHE
TBC15	866	DL-Lysine	C(CCN)CC(C(=O)O)N	LTA4H
TBC15	866	DL-Lysine	C(CCN)CC(C(=O)O)N	GRM5
TBC16	1153	DL-Tyrosine	C1=CC(=CC=C1CC(C(=O)O)N)O	KDM4E
TBC16	1153	DL-Tyrosine	C1=CC(=CC=C1CC(C(=O)O)N)O	FYN
TBC16	1153	DL-Tyrosine	C1=CC(=CC=C1CC(C(=O)O)N)O	EGFR
TBC16	1153	DL-Tyrosine	C1=CC(=CC=C1CC(C(=O)O)N)O	LCK
TBC16	1153	DL-Tyrosine	C1=CC(=CC=C1CC(C(=O)O)N)O	TH
TBC16	1153	DL-Tyrosine	C1=CC(=CC=C1CC(C(=O)O)N)O	CACNA2D1
TBC17	14403	4-(Methyloxy)-2,3,6a,9a-tetrahydrocyclopenta[c]furo[3',2':4,5]furo[2,3-h]chromene-1,11-dione	COC1=C2C3=C(C(=O)CC3)C(=O)OC2=C4C5C=COC5OC4=C1	GRK2
TBC17	14403	4-(Methyloxy)-2,3,6a,9a-tetrahydrocyclopenta[c]furo[3',2':4,5]furo[2,3-h]chromene-1,11-dione	COC1=C2C3=C(C(=O)CC3)C(=O)OC2=C4C5C=COC5OC4=C1	MAPK1
TBC17	14403	4-(Methyloxy)-2,3,6a,9a-tetrahydrocyclopenta[c]furo[3',2':4,5]furo[2,3-h]chromene-1,11-dione	COC1=C2C3=C(C(=O)CC3)C(=O)OC2=C4C5C=COC5OC4=C1	PDPK1
TBC17	14403	4-(Methyloxy)-2,3,6a,9a-tetrahydrocyclopenta[c]furo[3',2':4,5]furo[2,3-h]chromene-1,11-dione	COC1=C2C3=C(C(=O)CC3)C(=O)OC2=C4C5C=COC5OC4=C1	TAAR1
TBC17	14403	4-(Methyloxy)-2,3,6a,9a-tetrahydrocyclopenta[c]furo[3',2':4,5]furo[2,3-h]chromene-1,11-dione	COC1=C2C3=C(C(=O)CC3)C(=O)OC2=C4C5C=COC5OC4=C1	CA2
TBC17	14403	4-(Methyloxy)-2,3,6a,9a-tetrahydrocyclopenta[c]furo[3',2':4,5]furo[2,3-h]chromene-1,11-dione	COC1=C2C3=C(C(=O)CC3)C(=O)OC2=C4C5C=COC5OC4=C1	CCNE1
TBC17	14403	4-(Methyloxy)-2,3,6a,9a-tetrahydrocyclopenta[c]furo[3',2':4,5]furo[2,3-h]chromene-1,11-dione	COC1=C2C3=C(C(=O)CC3)C(=O)OC2=C4C5C=COC5OC4=C1	FLT3
TBC17	14403	4-(Methyloxy)-2,3,6a,9a-tetrahydrocyclopenta[c]furo[3',2':4,5]furo[2,3-h]chromene-1,11-dione	COC1=C2C3=C(C(=O)CC3)C(=O)OC2=C4C5C=COC5OC4=C1	TNNI3K
TBC17	14403	4-(Methyloxy)-2,3,6a,9a-tetrahydrocyclopenta[c]furo[3',2':4,5]furo[2,3-h]chromene-1,11-dione	COC1=C2C3=C(C(=O)CC3)C(=O)OC2=C4C5C=COC5OC4=C1	XDH
TBC17	14403	4-(Methyloxy)-2,3,6a,9a-tetrahydrocyclopenta[c]furo[3',2':4,5]furo[2,3-h]chromene-1,11-dione	COC1=C2C3=C(C(=O)CC3)C(=O)OC2=C4C5C=COC5OC4=C1	CCND1
TBC17	14403	4-(Methyloxy)-2,3,6a,9a-tetrahydrocyclopenta[c]furo[3',2':4,5]furo[2,3-h]chromene-1,11-dione	COC1=C2C3=C(C(=O)CC3)C(=O)OC2=C4C5C=COC5OC4=C1	CCNE2
TBC17	14403	4-(Methyloxy)-2,3,6a,9a-tetrahydrocyclopenta[c]furo[3',2':4,5]furo[2,3-h]chromene-1,11-dione	COC1=C2C3=C(C(=O)CC3)C(=O)OC2=C4C5C=COC5OC4=C1	GSK3B
TBC17	14403	4-(Methyloxy)-2,3,6a,9a-tetrahydrocyclopenta[c]furo[3',2':4,5]furo[2,3-h]chromene-1,11-dione	COC1=C2C3=C(C(=O)CC3)C(=O)OC2=C4C5C=COC5OC4=C1	PRKCG
TBC17	14403	4-(Methyloxy)-2,3,6a,9a-tetrahydrocyclopenta[c]furo[3',2':4,5]furo[2,3-h]chromene-1,11-dione	COC1=C2C3=C(C(=O)CC3)C(=O)OC2=C4C5C=COC5OC4=C1	CHEK1
TBC17	14403	4-(Methyloxy)-2,3,6a,9a-tetrahydrocyclopenta[c]furo[3',2':4,5]furo[2,3-h]chromene-1,11-dione	COC1=C2C3=C(C(=O)CC3)C(=O)OC2=C4C5C=COC5OC4=C1	ABL1
TBC17	14403	4-(Methyloxy)-2,3,6a,9a-tetrahydrocyclopenta[c]furo[3',2':4,5]furo[2,3-h]chromene-1,11-dione	COC1=C2C3=C(C(=O)CC3)C(=O)OC2=C4C5C=COC5OC4=C1	PIM1
TBC17	14403	4-(Methyloxy)-2,3,6a,9a-tetrahydrocyclopenta[c]furo[3',2':4,5]furo[2,3-h]chromene-1,11-dione	COC1=C2C3=C(C(=O)CC3)C(=O)OC2=C4C5C=COC5OC4=C1	MET
TBC17	14403	4-(Methyloxy)-2,3,6a,9a-tetrahydrocyclopenta[c]furo[3',2':4,5]furo[2,3-h]chromene-1,11-dione	COC1=C2C3=C(C(=O)CC3)C(=O)OC2=C4C5C=COC5OC4=C1	PIM3
TBC17	14403	4-(Methyloxy)-2,3,6a,9a-tetrahydrocyclopenta[c]furo[3',2':4,5]furo[2,3-h]chromene-1,11-dione	COC1=C2C3=C(C(=O)CC3)C(=O)OC2=C4C5C=COC5OC4=C1	TTR
TBC17	14403	4-(Methyloxy)-2,3,6a,9a-tetrahydrocyclopenta[c]furo[3',2':4,5]furo[2,3-h]chromene-1,11-dione	COC1=C2C3=C(C(=O)CC3)C(=O)OC2=C4C5C=COC5OC4=C1	ABCG2
TBC17	14403	4-(Methyloxy)-2,3,6a,9a-tetrahydrocyclopenta[c]furo[3',2':4,5]furo[2,3-h]chromene-1,11-dione	COC1=C2C3=C(C(=O)CC3)C(=O)OC2=C4C5C=COC5OC4=C1	CDK2
TBC17	14403	4-(Methyloxy)-2,3,6a,9a-tetrahydrocyclopenta[c]furo[3',2':4,5]furo[2,3-h]chromene-1,11-dione	COC1=C2C3=C(C(=O)CC3)C(=O)OC2=C4C5C=COC5OC4=C1	LRRK2
TBC17	14403	4-(Methyloxy)-2,3,6a,9a-tetrahydrocyclopenta[c]furo[3',2':4,5]furo[2,3-h]chromene-1,11-dione	COC1=C2C3=C(C(=O)CC3)C(=O)OC2=C4C5C=COC5OC4=C1	CPT1A
TBC17	14403	4-(Methyloxy)-2,3,6a,9a-tetrahydrocyclopenta[c]furo[3',2':4,5]furo[2,3-h]chromene-1,11-dione	COC1=C2C3=C(C(=O)CC3)C(=O)OC2=C4C5C=COC5OC4=C1	DYRK1A
TBC17	14403	4-(Methyloxy)-2,3,6a,9a-tetrahydrocyclopenta[c]furo[3',2':4,5]furo[2,3-h]chromene-1,11-dione	COC1=C2C3=C(C(=O)CC3)C(=O)OC2=C4C5C=COC5OC4=C1	CLK4
TBC17	14403	4-(Methyloxy)-2,3,6a,9a-tetrahydrocyclopenta[c]furo[3',2':4,5]furo[2,3-h]chromene-1,11-dione	COC1=C2C3=C(C(=O)CC3)C(=O)OC2=C4C5C=COC5OC4=C1	CLK1
TBC17	14403	4-(Methyloxy)-2,3,6a,9a-tetrahydrocyclopenta[c]furo[3',2':4,5]furo[2,3-h]chromene-1,11-dione	COC1=C2C3=C(C(=O)CC3)C(=O)OC2=C4C5C=COC5OC4=C1	CLK2
TBC17	14403	4-(Methyloxy)-2,3,6a,9a-tetrahydrocyclopenta[c]furo[3',2':4,5]furo[2,3-h]chromene-1,11-dione	COC1=C2C3=C(C(=O)CC3)C(=O)OC2=C4C5C=COC5OC4=C1	DYRK1B
TBC17	14403	4-(Methyloxy)-2,3,6a,9a-tetrahydrocyclopenta[c]furo[3',2':4,5]furo[2,3-h]chromene-1,11-dione	COC1=C2C3=C(C(=O)CC3)C(=O)OC2=C4C5C=COC5OC4=C1	FLT1
TBC17	14403	4-(Methyloxy)-2,3,6a,9a-tetrahydrocyclopenta[c]furo[3',2':4,5]furo[2,3-h]chromene-1,11-dione	COC1=C2C3=C(C(=O)CC3)C(=O)OC2=C4C5C=COC5OC4=C1	KIT
TBC17	14403	4-(Methyloxy)-2,3,6a,9a-tetrahydrocyclopenta[c]furo[3',2':4,5]furo[2,3-h]chromene-1,11-dione	COC1=C2C3=C(C(=O)CC3)C(=O)OC2=C4C5C=COC5OC4=C1	KDR
TBC17	14403	4-(Methyloxy)-2,3,6a,9a-tetrahydrocyclopenta[c]furo[3',2':4,5]furo[2,3-h]chromene-1,11-dione	COC1=C2C3=C(C(=O)CC3)C(=O)OC2=C4C5C=COC5OC4=C1	CDK4
TBC17	14403	4-(Methyloxy)-2,3,6a,9a-tetrahydrocyclopenta[c]furo[3',2':4,5]furo[2,3-h]chromene-1,11-dione	COC1=C2C3=C(C(=O)CC3)C(=O)OC2=C4C5C=COC5OC4=C1	PTPN1
TBC17	14403	4-(Methyloxy)-2,3,6a,9a-tetrahydrocyclopenta[c]furo[3',2':4,5]furo[2,3-h]chromene-1,11-dione	COC1=C2C3=C(C(=O)CC3)C(=O)OC2=C4C5C=COC5OC4=C1	IRAK4
TBC17	14403	4-(Methyloxy)-2,3,6a,9a-tetrahydrocyclopenta[c]furo[3',2':4,5]furo[2,3-h]chromene-1,11-dione	COC1=C2C3=C(C(=O)CC3)C(=O)OC2=C4C5C=COC5OC4=C1	RAF1
TBC17	14403	4-(Methyloxy)-2,3,6a,9a-tetrahydrocyclopenta[c]furo[3',2':4,5]furo[2,3-h]chromene-1,11-dione	COC1=C2C3=C(C(=O)CC3)C(=O)OC2=C4C5C=COC5OC4=C1	ADRA1D
TBC17	14403	4-(Methyloxy)-2,3,6a,9a-tetrahydrocyclopenta[c]furo[3',2':4,5]furo[2,3-h]chromene-1,11-dione	COC1=C2C3=C(C(=O)CC3)C(=O)OC2=C4C5C=COC5OC4=C1	GUSB
TBC17	14403	4-(Methyloxy)-2,3,6a,9a-tetrahydrocyclopenta[c]furo[3',2':4,5]furo[2,3-h]chromene-1,11-dione	COC1=C2C3=C(C(=O)CC3)C(=O)OC2=C4C5C=COC5OC4=C1	MMP13
TBC17	14403	4-(Methyloxy)-2,3,6a,9a-tetrahydrocyclopenta[c]furo[3',2':4,5]furo[2,3-h]chromene-1,11-dione	COC1=C2C3=C(C(=O)CC3)C(=O)OC2=C4C5C=COC5OC4=C1	CCNB3
TBC17	14403	4-(Methyloxy)-2,3,6a,9a-tetrahydrocyclopenta[c]furo[3',2':4,5]furo[2,3-h]chromene-1,11-dione	COC1=C2C3=C(C(=O)CC3)C(=O)OC2=C4C5C=COC5OC4=C1	CA14
TBC17	14403	4-(Methyloxy)-2,3,6a,9a-tetrahydrocyclopenta[c]furo[3',2':4,5]furo[2,3-h]chromene-1,11-dione	COC1=C2C3=C(C(=O)CC3)C(=O)OC2=C4C5C=COC5OC4=C1	HTR2B
TBC17	14403	4-(Methyloxy)-2,3,6a,9a-tetrahydrocyclopenta[c]furo[3',2':4,5]furo[2,3-h]chromene-1,11-dione	COC1=C2C3=C(C(=O)CC3)C(=O)OC2=C4C5C=COC5OC4=C1	NTRK1
TBC17	14403	4-(Methyloxy)-2,3,6a,9a-tetrahydrocyclopenta[c]furo[3',2':4,5]furo[2,3-h]chromene-1,11-dione	COC1=C2C3=C(C(=O)CC3)C(=O)OC2=C4C5C=COC5OC4=C1	DYRK2
TBC17	14403	4-(Methyloxy)-2,3,6a,9a-tetrahydrocyclopenta[c]furo[3',2':4,5]furo[2,3-h]chromene-1,11-dione	COC1=C2C3=C(C(=O)CC3)C(=O)OC2=C4C5C=COC5OC4=C1	PPIA
TBC17	14403	4-(Methyloxy)-2,3,6a,9a-tetrahydrocyclopenta[c]furo[3',2':4,5]furo[2,3-h]chromene-1,11-dione	COC1=C2C3=C(C(=O)CC3)C(=O)OC2=C4C5C=COC5OC4=C1	GABRA1
TBC17	14403	4-(Methyloxy)-2,3,6a,9a-tetrahydrocyclopenta[c]furo[3',2':4,5]furo[2,3-h]chromene-1,11-dione	COC1=C2C3=C(C(=O)CC3)C(=O)OC2=C4C5C=COC5OC4=C1	ALOX5
TBC17	14403	4-(Methyloxy)-2,3,6a,9a-tetrahydrocyclopenta[c]furo[3',2':4,5]furo[2,3-h]chromene-1,11-dione	COC1=C2C3=C(C(=O)CC3)C(=O)OC2=C4C5C=COC5OC4=C1	GABRA5
TBC17	14403	4-(Methyloxy)-2,3,6a,9a-tetrahydrocyclopenta[c]furo[3',2':4,5]furo[2,3-h]chromene-1,11-dione	COC1=C2C3=C(C(=O)CC3)C(=O)OC2=C4C5C=COC5OC4=C1	MME
TBC17	14403	4-(Methyloxy)-2,3,6a,9a-tetrahydrocyclopenta[c]furo[3',2':4,5]furo[2,3-h]chromene-1,11-dione	COC1=C2C3=C(C(=O)CC3)C(=O)OC2=C4C5C=COC5OC4=C1	TRHR
TBC17	14403	4-(Methyloxy)-2,3,6a,9a-tetrahydrocyclopenta[c]furo[3',2':4,5]furo[2,3-h]chromene-1,11-dione	COC1=C2C3=C(C(=O)CC3)C(=O)OC2=C4C5C=COC5OC4=C1	JAK3
TBC17	14403	4-(Methyloxy)-2,3,6a,9a-tetrahydrocyclopenta[c]furo[3',2':4,5]furo[2,3-h]chromene-1,11-dione	COC1=C2C3=C(C(=O)CC3)C(=O)OC2=C4C5C=COC5OC4=C1	MAPK8
TBC17	14403	4-(Methyloxy)-2,3,6a,9a-tetrahydrocyclopenta[c]furo[3',2':4,5]furo[2,3-h]chromene-1,11-dione	COC1=C2C3=C(C(=O)CC3)C(=O)OC2=C4C5C=COC5OC4=C1	MAPK10
TBC17	14403	4-(Methyloxy)-2,3,6a,9a-tetrahydrocyclopenta[c]furo[3',2':4,5]furo[2,3-h]chromene-1,11-dione	COC1=C2C3=C(C(=O)CC3)C(=O)OC2=C4C5C=COC5OC4=C1	JAK2
TBC17	14403	4-(Methyloxy)-2,3,6a,9a-tetrahydrocyclopenta[c]furo[3',2':4,5]furo[2,3-h]chromene-1,11-dione	COC1=C2C3=C(C(=O)CC3)C(=O)OC2=C4C5C=COC5OC4=C1	TTK
TBC17	14403	4-(Methyloxy)-2,3,6a,9a-tetrahydrocyclopenta[c]furo[3',2':4,5]furo[2,3-h]chromene-1,11-dione	COC1=C2C3=C(C(=O)CC3)C(=O)OC2=C4C5C=COC5OC4=C1	MAPK9
TBC17	14403	4-(Methyloxy)-2,3,6a,9a-tetrahydrocyclopenta[c]furo[3',2':4,5]furo[2,3-h]chromene-1,11-dione	COC1=C2C3=C(C(=O)CC3)C(=O)OC2=C4C5C=COC5OC4=C1	MKNK1
TBC17	14403	4-(Methyloxy)-2,3,6a,9a-tetrahydrocyclopenta[c]furo[3',2':4,5]furo[2,3-h]chromene-1,11-dione	COC1=C2C3=C(C(=O)CC3)C(=O)OC2=C4C5C=COC5OC4=C1	MMP16
TBC17	14403	4-(Methyloxy)-2,3,6a,9a-tetrahydrocyclopenta[c]furo[3',2':4,5]furo[2,3-h]chromene-1,11-dione	COC1=C2C3=C(C(=O)CC3)C(=O)OC2=C4C5C=COC5OC4=C1	MMP3
TBC17	14403	4-(Methyloxy)-2,3,6a,9a-tetrahydrocyclopenta[c]furo[3',2':4,5]furo[2,3-h]chromene-1,11-dione	COC1=C2C3=C(C(=O)CC3)C(=O)OC2=C4C5C=COC5OC4=C1	MMP9
TBC17	14403	4-(Methyloxy)-2,3,6a,9a-tetrahydrocyclopenta[c]furo[3',2':4,5]furo[2,3-h]chromene-1,11-dione	COC1=C2C3=C(C(=O)CC3)C(=O)OC2=C4C5C=COC5OC4=C1	MMP1
TBC17	14403	4-(Methyloxy)-2,3,6a,9a-tetrahydrocyclopenta[c]furo[3',2':4,5]furo[2,3-h]chromene-1,11-dione	COC1=C2C3=C(C(=O)CC3)C(=O)OC2=C4C5C=COC5OC4=C1	MMP2
TBC17	14403	4-(Methyloxy)-2,3,6a,9a-tetrahydrocyclopenta[c]furo[3',2':4,5]furo[2,3-h]chromene-1,11-dione	COC1=C2C3=C(C(=O)CC3)C(=O)OC2=C4C5C=COC5OC4=C1	MMP14
TBC17	14403	4-(Methyloxy)-2,3,6a,9a-tetrahydrocyclopenta[c]furo[3',2':4,5]furo[2,3-h]chromene-1,11-dione	COC1=C2C3=C(C(=O)CC3)C(=O)OC2=C4C5C=COC5OC4=C1	MMP12
TBC17	14403	4-(Methyloxy)-2,3,6a,9a-tetrahydrocyclopenta[c]furo[3',2':4,5]furo[2,3-h]chromene-1,11-dione	COC1=C2C3=C(C(=O)CC3)C(=O)OC2=C4C5C=COC5OC4=C1	MMP8
TBC17	14403	4-(Methyloxy)-2,3,6a,9a-tetrahydrocyclopenta[c]furo[3',2':4,5]furo[2,3-h]chromene-1,11-dione	COC1=C2C3=C(C(=O)CC3)C(=O)OC2=C4C5C=COC5OC4=C1	CDK5R1
TBC17	14403	4-(Methyloxy)-2,3,6a,9a-tetrahydrocyclopenta[c]furo[3',2':4,5]furo[2,3-h]chromene-1,11-dione	COC1=C2C3=C(C(=O)CC3)C(=O)OC2=C4C5C=COC5OC4=C1	PDGFRB
TBC17	14403	4-(Methyloxy)-2,3,6a,9a-tetrahydrocyclopenta[c]furo[3',2':4,5]furo[2,3-h]chromene-1,11-dione	COC1=C2C3=C(C(=O)CC3)C(=O)OC2=C4C5C=COC5OC4=C1	PDGFRA
TBC17	14403	4-(Methyloxy)-2,3,6a,9a-tetrahydrocyclopenta[c]furo[3',2':4,5]furo[2,3-h]chromene-1,11-dione	COC1=C2C3=C(C(=O)CC3)C(=O)OC2=C4C5C=COC5OC4=C1	RET
TBC17	14403	4-(Methyloxy)-2,3,6a,9a-tetrahydrocyclopenta[c]furo[3',2':4,5]furo[2,3-h]chromene-1,11-dione	COC1=C2C3=C(C(=O)CC3)C(=O)OC2=C4C5C=COC5OC4=C1	AURKB
TBC17	14403	4-(Methyloxy)-2,3,6a,9a-tetrahydrocyclopenta[c]furo[3',2':4,5]furo[2,3-h]chromene-1,11-dione	COC1=C2C3=C(C(=O)CC3)C(=O)OC2=C4C5C=COC5OC4=C1	RPS6KA3
TBC17	14403	4-(Methyloxy)-2,3,6a,9a-tetrahydrocyclopenta[c]furo[3',2':4,5]furo[2,3-h]chromene-1,11-dione	COC1=C2C3=C(C(=O)CC3)C(=O)OC2=C4C5C=COC5OC4=C1	LCK
TBC17	14403	4-(Methyloxy)-2,3,6a,9a-tetrahydrocyclopenta[c]furo[3',2':4,5]furo[2,3-h]chromene-1,11-dione	COC1=C2C3=C(C(=O)CC3)C(=O)OC2=C4C5C=COC5OC4=C1	MAPK14
TBC17	14403	4-(Methyloxy)-2,3,6a,9a-tetrahydrocyclopenta[c]furo[3',2':4,5]furo[2,3-h]chromene-1,11-dione	COC1=C2C3=C(C(=O)CC3)C(=O)OC2=C4C5C=COC5OC4=C1	SRC
TBC17	14403	4-(Methyloxy)-2,3,6a,9a-tetrahydrocyclopenta[c]furo[3',2':4,5]furo[2,3-h]chromene-1,11-dione	COC1=C2C3=C(C(=O)CC3)C(=O)OC2=C4C5C=COC5OC4=C1	FGFR3
TBC17	14403	4-(Methyloxy)-2,3,6a,9a-tetrahydrocyclopenta[c]furo[3',2':4,5]furo[2,3-h]chromene-1,11-dione	COC1=C2C3=C(C(=O)CC3)C(=O)OC2=C4C5C=COC5OC4=C1	PRKCA
TBC17	14403	4-(Methyloxy)-2,3,6a,9a-tetrahydrocyclopenta[c]furo[3',2':4,5]furo[2,3-h]chromene-1,11-dione	COC1=C2C3=C(C(=O)CC3)C(=O)OC2=C4C5C=COC5OC4=C1	PARP1
TBC17	14403	4-(Methyloxy)-2,3,6a,9a-tetrahydrocyclopenta[c]furo[3',2':4,5]furo[2,3-h]chromene-1,11-dione	COC1=C2C3=C(C(=O)CC3)C(=O)OC2=C4C5C=COC5OC4=C1	PIK3CD
TBC17	14403	4-(Methyloxy)-2,3,6a,9a-tetrahydrocyclopenta[c]furo[3',2':4,5]furo[2,3-h]chromene-1,11-dione	COC1=C2C3=C(C(=O)CC3)C(=O)OC2=C4C5C=COC5OC4=C1	PRKDC
TBC17	14403	4-(Methyloxy)-2,3,6a,9a-tetrahydrocyclopenta[c]furo[3',2':4,5]furo[2,3-h]chromene-1,11-dione	COC1=C2C3=C(C(=O)CC3)C(=O)OC2=C4C5C=COC5OC4=C1	MAPK3
TBC17	14403	4-(Methyloxy)-2,3,6a,9a-tetrahydrocyclopenta[c]furo[3',2':4,5]furo[2,3-h]chromene-1,11-dione	COC1=C2C3=C(C(=O)CC3)C(=O)OC2=C4C5C=COC5OC4=C1	FGFR1
TBC17	14403	4-(Methyloxy)-2,3,6a,9a-tetrahydrocyclopenta[c]furo[3',2':4,5]furo[2,3-h]chromene-1,11-dione	COC1=C2C3=C(C(=O)CC3)C(=O)OC2=C4C5C=COC5OC4=C1	LYN
TBC17	14403	4-(Methyloxy)-2,3,6a,9a-tetrahydrocyclopenta[c]furo[3',2':4,5]furo[2,3-h]chromene-1,11-dione	COC1=C2C3=C(C(=O)CC3)C(=O)OC2=C4C5C=COC5OC4=C1	RPS6KA5
TBC17	14403	4-(Methyloxy)-2,3,6a,9a-tetrahydrocyclopenta[c]furo[3',2':4,5]furo[2,3-h]chromene-1,11-dione	COC1=C2C3=C(C(=O)CC3)C(=O)OC2=C4C5C=COC5OC4=C1	AKT1
TBC17	14403	4-(Methyloxy)-2,3,6a,9a-tetrahydrocyclopenta[c]furo[3',2':4,5]furo[2,3-h]chromene-1,11-dione	COC1=C2C3=C(C(=O)CC3)C(=O)OC2=C4C5C=COC5OC4=C1	RPS6KB1
TBC17	14403	4-(Methyloxy)-2,3,6a,9a-tetrahydrocyclopenta[c]furo[3',2':4,5]furo[2,3-h]chromene-1,11-dione	COC1=C2C3=C(C(=O)CC3)C(=O)OC2=C4C5C=COC5OC4=C1	PDK1
TBC17	14403	4-(Methyloxy)-2,3,6a,9a-tetrahydrocyclopenta[c]furo[3',2':4,5]furo[2,3-h]chromene-1,11-dione	COC1=C2C3=C(C(=O)CC3)C(=O)OC2=C4C5C=COC5OC4=C1	NAAA
TBC17	14403	4-(Methyloxy)-2,3,6a,9a-tetrahydrocyclopenta[c]furo[3',2':4,5]furo[2,3-h]chromene-1,11-dione	COC1=C2C3=C(C(=O)CC3)C(=O)OC2=C4C5C=COC5OC4=C1	SIRT3
TBC17	14403	4-(Methyloxy)-2,3,6a,9a-tetrahydrocyclopenta[c]furo[3',2':4,5]furo[2,3-h]chromene-1,11-dione	COC1=C2C3=C(C(=O)CC3)C(=O)OC2=C4C5C=COC5OC4=C1	SIRT2
TBC17	14403	4-(Methyloxy)-2,3,6a,9a-tetrahydrocyclopenta[c]furo[3',2':4,5]furo[2,3-h]chromene-1,11-dione	COC1=C2C3=C(C(=O)CC3)C(=O)OC2=C4C5C=COC5OC4=C1	SIRT1
TBC17	14403	4-(Methyloxy)-2,3,6a,9a-tetrahydrocyclopenta[c]furo[3',2':4,5]furo[2,3-h]chromene-1,11-dione	COC1=C2C3=C(C(=O)CC3)C(=O)OC2=C4C5C=COC5OC4=C1	TYK2
TBC17	14403	4-(Methyloxy)-2,3,6a,9a-tetrahydrocyclopenta[c]furo[3',2':4,5]furo[2,3-h]chromene-1,11-dione	COC1=C2C3=C(C(=O)CC3)C(=O)OC2=C4C5C=COC5OC4=C1	HSD11B1
TBC17	14403	4-(Methyloxy)-2,3,6a,9a-tetrahydrocyclopenta[c]furo[3',2':4,5]furo[2,3-h]chromene-1,11-dione	COC1=C2C3=C(C(=O)CC3)C(=O)OC2=C4C5C=COC5OC4=C1	AKR1B1
TBC17	14403	4-(Methyloxy)-2,3,6a,9a-tetrahydrocyclopenta[c]furo[3',2':4,5]furo[2,3-h]chromene-1,11-dione	COC1=C2C3=C(C(=O)CC3)C(=O)OC2=C4C5C=COC5OC4=C1	MTNR1A
TBC17	14403	4-(Methyloxy)-2,3,6a,9a-tetrahydrocyclopenta[c]furo[3',2':4,5]furo[2,3-h]chromene-1,11-dione	COC1=C2C3=C(C(=O)CC3)C(=O)OC2=C4C5C=COC5OC4=C1	MTNR1B
TBC17	14403	4-(Methyloxy)-2,3,6a,9a-tetrahydrocyclopenta[c]furo[3',2':4,5]furo[2,3-h]chromene-1,11-dione	COC1=C2C3=C(C(=O)CC3)C(=O)OC2=C4C5C=COC5OC4=C1	NQO2
TBC17	14403	4-(Methyloxy)-2,3,6a,9a-tetrahydrocyclopenta[c]furo[3',2':4,5]furo[2,3-h]chromene-1,11-dione	COC1=C2C3=C(C(=O)CC3)C(=O)OC2=C4C5C=COC5OC4=C1	AURKA
TBC17	14403	4-(Methyloxy)-2,3,6a,9a-tetrahydrocyclopenta[c]furo[3',2':4,5]furo[2,3-h]chromene-1,11-dione	COC1=C2C3=C(C(=O)CC3)C(=O)OC2=C4C5C=COC5OC4=C1	ERN1
TBC17	14403	4-(Methyloxy)-2,3,6a,9a-tetrahydrocyclopenta[c]furo[3',2':4,5]furo[2,3-h]chromene-1,11-dione	COC1=C2C3=C(C(=O)CC3)C(=O)OC2=C4C5C=COC5OC4=C1	PIK3CB
TBC17	14403	4-(Methyloxy)-2,3,6a,9a-tetrahydrocyclopenta[c]furo[3',2':4,5]furo[2,3-h]chromene-1,11-dione	COC1=C2C3=C(C(=O)CC3)C(=O)OC2=C4C5C=COC5OC4=C1	PIK3CA
TBC17	14403	4-(Methyloxy)-2,3,6a,9a-tetrahydrocyclopenta[c]furo[3',2':4,5]furo[2,3-h]chromene-1,11-dione	COC1=C2C3=C(C(=O)CC3)C(=O)OC2=C4C5C=COC5OC4=C1	CDK5
TBC17	14403	4-(Methyloxy)-2,3,6a,9a-tetrahydrocyclopenta[c]furo[3',2':4,5]furo[2,3-h]chromene-1,11-dione	COC1=C2C3=C(C(=O)CC3)C(=O)OC2=C4C5C=COC5OC4=C1	CDK1
TBC17	14403	4-(Methyloxy)-2,3,6a,9a-tetrahydrocyclopenta[c]furo[3',2':4,5]furo[2,3-h]chromene-1,11-dione	COC1=C2C3=C(C(=O)CC3)C(=O)OC2=C4C5C=COC5OC4=C1	CCNA1
TBC17	14403	4-(Methyloxy)-2,3,6a,9a-tetrahydrocyclopenta[c]furo[3',2':4,5]furo[2,3-h]chromene-1,11-dione	COC1=C2C3=C(C(=O)CC3)C(=O)OC2=C4C5C=COC5OC4=C1	CCNA2
TBC17	14403	4-(Methyloxy)-2,3,6a,9a-tetrahydrocyclopenta[c]furo[3',2':4,5]furo[2,3-h]chromene-1,11-dione	COC1=C2C3=C(C(=O)CC3)C(=O)OC2=C4C5C=COC5OC4=C1	CCNB1
TBC17	14403	4-(Methyloxy)-2,3,6a,9a-tetrahydrocyclopenta[c]furo[3',2':4,5]furo[2,3-h]chromene-1,11-dione	COC1=C2C3=C(C(=O)CC3)C(=O)OC2=C4C5C=COC5OC4=C1	CCNB2
TBC18	96645	2-(Dimethylamino)ethyl myristate	CCCCCCCCCCCCCC(=O)OCCN(C)C	HTR6
TBC18	96645	2-(Dimethylamino)ethyl myristate	CCCCCCCCCCCCCC(=O)OCCN(C)C	SIGMAR1
TBC18	96645	2-(Dimethylamino)ethyl myristate	CCCCCCCCCCCCCC(=O)OCCN(C)C	HTR2A
TBC18	96645	2-(Dimethylamino)ethyl myristate	CCCCCCCCCCCCCC(=O)OCCN(C)C	HTR2C
TBC18	96645	2-(Dimethylamino)ethyl myristate	CCCCCCCCCCCCCC(=O)OCCN(C)C	DRD3
TBC18	96645	2-(Dimethylamino)ethyl myristate	CCCCCCCCCCCCCC(=O)OCCN(C)C	CHRM1
TBC18	96645	2-(Dimethylamino)ethyl myristate	CCCCCCCCCCCCCC(=O)OCCN(C)C	HTR2B
TBC18	96645	2-(Dimethylamino)ethyl myristate	CCCCCCCCCCCCCC(=O)OCCN(C)C	CHRM2
TBC18	96645	2-(Dimethylamino)ethyl myristate	CCCCCCCCCCCCCC(=O)OCCN(C)C	CHRM4
TBC18	96645	2-(Dimethylamino)ethyl myristate	CCCCCCCCCCCCCC(=O)OCCN(C)C	CHRM5
TBC18	96645	2-(Dimethylamino)ethyl myristate	CCCCCCCCCCCCCC(=O)OCCN(C)C	CHRM3
TBC18	96645	2-(Dimethylamino)ethyl myristate	CCCCCCCCCCCCCC(=O)OCCN(C)C	HRH2
TBC19	985	Palmitic Acid	CCCCCCCCCCCCCCCC(=O)O	FABP4
TBC19	985	Palmitic Acid	CCCCCCCCCCCCCCCC(=O)O	PPARA
TBC19	985	Palmitic Acid	CCCCCCCCCCCCCCCC(=O)O	FABP3
TBC19	985	Palmitic Acid	CCCCCCCCCCCCCCCC(=O)O	FABP5
TBC19	985	Palmitic Acid	CCCCCCCCCCCCCCCC(=O)O	PPARD
TBC19	985	Palmitic Acid	CCCCCCCCCCCCCCCC(=O)O	FABP2
TBC19	985	Palmitic Acid	CCCCCCCCCCCCCCCC(=O)O	FFAR1
TBC19	985	Palmitic Acid	CCCCCCCCCCCCCCCC(=O)O	SLC22A6
TBC19	985	Palmitic Acid	CCCCCCCCCCCCCCCC(=O)O	CDC25A
TBC19	985	Palmitic Acid	CCCCCCCCCCCCCCCC(=O)O	HSD11B1
TBC19	985	Palmitic Acid	CCCCCCCCCCCCCCCC(=O)O	AKR1B10
TBC19	985	Palmitic Acid	CCCCCCCCCCCCCCCC(=O)O	POLB
TBC20	3893	Lauric Acid	CCCCCCCCCCCC(=O)O	FFAR1
TBC20	3893	Lauric Acid	CCCCCCCCCCCC(=O)O	PPARA
TBC20	3893	Lauric Acid	CCCCCCCCCCCC(=O)O	FABP4
TBC20	3893	Lauric Acid	CCCCCCCCCCCC(=O)O	FABP5
TBC20	3893	Lauric Acid	CCCCCCCCCCCC(=O)O	PPARD
TBC20	3893	Lauric Acid	CCCCCCCCCCCC(=O)O	FABP3
TBC20	3893	Lauric Acid	CCCCCCCCCCCC(=O)O	HSD11B1
TBC20	3893	Lauric Acid	CCCCCCCCCCCC(=O)O	SLC22A6
TBC20	3893	Lauric Acid	CCCCCCCCCCCC(=O)O	AKR1B10
TBC20	3893	Lauric Acid	CCCCCCCCCCCC(=O)O	FABP2
TBC20	3893	Lauric Acid	CCCCCCCCCCCC(=O)O	VDR
TBC21	3015085	Hexadec-9,12-dienoic acid	CCCC=CCC=CCCCCCCCC(=O)O	PTGS1
TBC21	3015085	Hexadec-9,12-dienoic acid	CCCC=CCC=CCCCCCCCC(=O)O	PPARG
TBC21	3015085	Hexadec-9,12-dienoic acid	CCCC=CCC=CCCCCCCCC(=O)O	PPARA
TBC21	3015085	Hexadec-9,12-dienoic acid	CCCC=CCC=CCCCCCCCC(=O)O	FABP3
TBC21	3015085	Hexadec-9,12-dienoic acid	CCCC=CCC=CCCCCCCCC(=O)O	FFAR1
TBC21	3015085	Hexadec-9,12-dienoic acid	CCCC=CCC=CCCCCCCCC(=O)O	PPARD
TBC21	3015085	Hexadec-9,12-dienoic acid	CCCC=CCC=CCCCCCCCC(=O)O	FABP4
TBC21	3015085	Hexadec-9,12-dienoic acid	CCCC=CCC=CCCCCCCCC(=O)O	FABP5
TBC21	3015085	Hexadec-9,12-dienoic acid	CCCC=CCC=CCCCCCCCC(=O)O	CNR1
TBC21	3015085	Hexadec-9,12-dienoic acid	CCCC=CCC=CCCCCCCCC(=O)O	PTPN1
TBC21	3015085	Hexadec-9,12-dienoic acid	CCCC=CCC=CCCCCCCCC(=O)O	FAAH
TBC21	3015085	Hexadec-9,12-dienoic acid	CCCC=CCC=CCCCCCCCC(=O)O	TERT
TBC21	3015085	Hexadec-9,12-dienoic acid	CCCC=CCC=CCCCCCCCC(=O)O	FABP1
TBC21	3015085	Hexadec-9,12-dienoic acid	CCCC=CCC=CCCCCCCCC(=O)O	PTPN2
TBC22	11005	Myristic Acid	CCCCCCCCCCCCCC(=O)O	PPARA
TBC22	11005	Myristic Acid	CCCCCCCCCCCCCC(=O)O	FABP3
TBC22	11005	Myristic Acid	CCCCCCCCCCCCCC(=O)O	FFAR1
TBC22	11005	Myristic Acid	CCCCCCCCCCCCCC(=O)O	PPARD
TBC22	11005	Myristic Acid	CCCCCCCCCCCCCC(=O)O	FABP4
TBC22	11005	Myristic Acid	CCCCCCCCCCCCCC(=O)O	FABP5
TBC22	11005	Myristic Acid	CCCCCCCCCCCCCC(=O)O	FABP2
TBC22	11005	Myristic Acid	CCCCCCCCCCCCCC(=O)O	HSD11B1
TBC22	11005	Myristic Acid	CCCCCCCCCCCCCC(=O)O	SLC22A6
TBC22	11005	Myristic Acid	CCCCCCCCCCCCCC(=O)O	CDC25A
TBC22	11005	Myristic Acid	CCCCCCCCCCCCCC(=O)O	POLB
TBC22	11005	Myristic Acid	CCCCCCCCCCCCCC(=O)O	AKR1B10
TBC23	162384	Tetradecenic acid	CCCCCCCCCCCC=CC(=O)O	UGT2B7
TBC23	162384	Tetradecenic acid	CCCCCCCCCCCC=CC(=O)O	CDC25A
TBC23	162384	Tetradecenic acid	CCCCCCCCCCCC=CC(=O)O	CDC25B
TBC24	13849	Pentadecanoic acid	CCCCCCCCCCCCCCC(=O)O	FABP4
TBC24	13849	Pentadecanoic acid	CCCCCCCCCCCCCCC(=O)O	PPARA
TBC24	13849	Pentadecanoic acid	CCCCCCCCCCCCCCC(=O)O	FABP3
TBC24	13849	Pentadecanoic acid	CCCCCCCCCCCCCCC(=O)O	FFAR1
TBC24	13849	Pentadecanoic acid	CCCCCCCCCCCCCCC(=O)O	FABP5
TBC24	13849	Pentadecanoic acid	CCCCCCCCCCCCCCC(=O)O	PPARD
TBC24	13849	Pentadecanoic acid	CCCCCCCCCCCCCCC(=O)O	FABP2
TBC24	13849	Pentadecanoic acid	CCCCCCCCCCCCCCC(=O)O	SLC22A6
TBC24	13849	Pentadecanoic acid	CCCCCCCCCCCCCCC(=O)O	HSD11B1
TBC24	13849	Pentadecanoic acid	CCCCCCCCCCCCCCC(=O)O	CDC25A
TBC24	13849	Pentadecanoic acid	CCCCCCCCCCCCCCC(=O)O	POLB
TBC25	18405	Dibutyl isophthalate	CCCCOC(=O)C1=CC(=CC=C1)C(=O)OCCCC	PRKCD
TBC25	18405	Dibutyl isophthalate	CCCCOC(=O)C1=CC(=CC=C1)C(=O)OCCCC	PRKCA
TBC25	18405	Dibutyl isophthalate	CCCCOC(=O)C1=CC(=CC=C1)C(=O)OCCCC	TYMS
TBC25	18405	Dibutyl isophthalate	CCCCOC(=O)C1=CC(=CC=C1)C(=O)OCCCC	CES1
TBC25	18405	Dibutyl isophthalate	CCCCOC(=O)C1=CC(=CC=C1)C(=O)OCCCC	CES2
TBC25	18405	Dibutyl isophthalate	CCCCOC(=O)C1=CC(=CC=C1)C(=O)OCCCC	GRM5
TBC25	18405	Dibutyl isophthalate	CCCCOC(=O)C1=CC(=CC=C1)C(=O)OCCCC	MEN1
TBC25	18405	Dibutyl isophthalate	CCCCOC(=O)C1=CC(=CC=C1)C(=O)OCCCC	CDK4
TBC25	18405	Dibutyl isophthalate	CCCCOC(=O)C1=CC(=CC=C1)C(=O)OCCCC	HSD17B2
TBC25	18405	Dibutyl isophthalate	CCCCOC(=O)C1=CC(=CC=C1)C(=O)OCCCC	HSD17B1
TBC25	18405	Dibutyl isophthalate	CCCCOC(=O)C1=CC(=CC=C1)C(=O)OCCCC	FYN
TBC25	18405	Dibutyl isophthalate	CCCCOC(=O)C1=CC(=CC=C1)C(=O)OCCCC	FLT3
TBC25	18405	Dibutyl isophthalate	CCCCOC(=O)C1=CC(=CC=C1)C(=O)OCCCC	IDH1
TBC25	18405	Dibutyl isophthalate	CCCCOC(=O)C1=CC(=CC=C1)C(=O)OCCCC	RET
TBC25	18405	Dibutyl isophthalate	CCCCOC(=O)C1=CC(=CC=C1)C(=O)OCCCC	YES1
TBC25	18405	Dibutyl isophthalate	CCCCOC(=O)C1=CC(=CC=C1)C(=O)OCCCC	FAAH
TBC25	18405	Dibutyl isophthalate	CCCCOC(=O)C1=CC(=CC=C1)C(=O)OCCCC	LCK
TBC25	18405	Dibutyl isophthalate	CCCCOC(=O)C1=CC(=CC=C1)C(=O)OCCCC	LYN
TBC25	18405	Dibutyl isophthalate	CCCCOC(=O)C1=CC(=CC=C1)C(=O)OCCCC	AURKC
TBC25	18405	Dibutyl isophthalate	CCCCOC(=O)C1=CC(=CC=C1)C(=O)OCCCC	BRSK2
TBC25	18405	Dibutyl isophthalate	CCCCOC(=O)C1=CC(=CC=C1)C(=O)OCCCC	STK3
TBC25	18405	Dibutyl isophthalate	CCCCOC(=O)C1=CC(=CC=C1)C(=O)OCCCC	GABRB3
TBC25	18405	Dibutyl isophthalate	CCCCOC(=O)C1=CC(=CC=C1)C(=O)OCCCC	GABRG2
TBC25	18405	Dibutyl isophthalate	CCCCOC(=O)C1=CC(=CC=C1)C(=O)OCCCC	GRM4
TBC25	18405	Dibutyl isophthalate	CCCCOC(=O)C1=CC(=CC=C1)C(=O)OCCCC	GABRA3
TBC25	18405	Dibutyl isophthalate	CCCCOC(=O)C1=CC(=CC=C1)C(=O)OCCCC	GABRA1
TBC25	18405	Dibutyl isophthalate	CCCCOC(=O)C1=CC(=CC=C1)C(=O)OCCCC	GABRA5
TBC25	18405	Dibutyl isophthalate	CCCCOC(=O)C1=CC(=CC=C1)C(=O)OCCCC	GABRA6
TBC26	1182	DL-Valine	CC(C)C(C(=O)O)N	GABBR2
TBC26	1182	DL-Valine	CC(C)C(C(=O)O)N	GABBR1
TBC27	3931	9,12-Octadecadienoic acid	CCCCCC=CCC=CCCCCCCCC(=O)O	PPARG
TBC27	3931	9,12-Octadecadienoic acid	CCCCCC=CCC=CCCCCCCCC(=O)O	PPARA
TBC27	3931	9,12-Octadecadienoic acid	CCCCCC=CCC=CCCCCCCCC(=O)O	PPARD
TBC27	3931	9,12-Octadecadienoic acid	CCCCCC=CCC=CCCCCCCCC(=O)O	FFAR1
TBC27	3931	9,12-Octadecadienoic acid	CCCCCC=CCC=CCCCCCCCC(=O)O	FABP4
TBC27	3931	9,12-Octadecadienoic acid	CCCCCC=CCC=CCCCCCCCC(=O)O	FABP3
TBC27	3931	9,12-Octadecadienoic acid	CCCCCC=CCC=CCCCCCCCC(=O)O	PTGS1
TBC27	3931	9,12-Octadecadienoic acid	CCCCCC=CCC=CCCCCCCCC(=O)O	SCD
TBC27	3931	9,12-Octadecadienoic acid	CCCCCC=CCC=CCCCCCCCC(=O)O	FABP5
TBC27	3931	9,12-Octadecadienoic acid	CCCCCC=CCC=CCCCCCCCC(=O)O	FAAH
TBC27	3931	9,12-Octadecadienoic acid	CCCCCC=CCC=CCCCCCCCC(=O)O	TERT
TBC27	3931	9,12-Octadecadienoic acid	CCCCCC=CCC=CCCCCCCCC(=O)O	FABP1
TBC27	3931	9,12-Octadecadienoic acid	CCCCCC=CCC=CCCCCCCCC(=O)O	CNR1
TBC27	3931	9,12-Octadecadienoic acid	CCCCCC=CCC=CCCCCCCCC(=O)O	ALOX5
TBC27	3931	9,12-Octadecadienoic acid	CCCCCC=CCC=CCCCCCCCC(=O)O	PTPN1
TBC27	3931	9,12-Octadecadienoic acid	CCCCCC=CCC=CCCCCCCCC(=O)O	PTPN2
TBC27	3931	9,12-Octadecadienoic acid	CCCCCC=CCC=CCCCCCCCC(=O)O	POLB
TBC27	3931	9,12-Octadecadienoic acid	CCCCCC=CCC=CCCCCCCCC(=O)O	PTGES
TBC27	3931	9,12-Octadecadienoic acid	CCCCCC=CCC=CCCCCCCCC(=O)O	ESR2
TBC27	3931	9,12-Octadecadienoic acid	CCCCCC=CCC=CCCCCCCCC(=O)O	LTB4R
TBC27	3931	9,12-Octadecadienoic acid	CCCCCC=CCC=CCCCCCCCC(=O)O	CES2
TBC27	3931	9,12-Octadecadienoic acid	CCCCCC=CCC=CCCCCCCCC(=O)O	PTPN6
TBC27	3931	9,12-Octadecadienoic acid	CCCCCC=CCC=CCCCCCCCC(=O)O	CDC25A
TBC27	3931	9,12-Octadecadienoic acid	CCCCCC=CCC=CCCCCCCCC(=O)O	HSD11B1
TBC27	3931	9,12-Octadecadienoic acid	CCCCCC=CCC=CCCCCCCCC(=O)O	NR3C1
TBC27	3931	9,12-Octadecadienoic acid	CCCCCC=CCC=CCCCCCCCC(=O)O	HMGCR
TBC27	3931	9,12-Octadecadienoic acid	CCCCCC=CCC=CCCCCCCCC(=O)O	TOP1
TBC27	3931	9,12-Octadecadienoic acid	CCCCCC=CCC=CCCCCCCCC(=O)O	CDC25B
TBC27	3931	9,12-Octadecadienoic acid	CCCCCC=CCC=CCCCCCCCC(=O)O	RORC
TBC27	3931	9,12-Octadecadienoic acid	CCCCCC=CCC=CCCCCCCCC(=O)O	PDE4D
TBC27	3931	9,12-Octadecadienoic acid	CCCCCC=CCC=CCCCCCCCC(=O)O	ALOX12
TBC27	3931	9,12-Octadecadienoic acid	CCCCCC=CCC=CCCCCCCCC(=O)O	PTGER2
TBC27	3931	9,12-Octadecadienoic acid	CCCCCC=CCC=CCCCCCCCC(=O)O	SRD5A2
TBC27	3931	9,12-Octadecadienoic acid	CCCCCC=CCC=CCCCCCCCC(=O)O	PTGS2
TBC27	3931	9,12-Octadecadienoic acid	CCCCCC=CCC=CCCCCCCCC(=O)O	SLC22A12
TBC27	3931	9,12-Octadecadienoic acid	CCCCCC=CCC=CCCCCCCCC(=O)O	PGR
TBC27	3931	9,12-Octadecadienoic acid	CCCCCC=CCC=CCCCCCCCC(=O)O	NOS2
TBC27	3931	9,12-Octadecadienoic acid	CCCCCC=CCC=CCCCCCCCC(=O)O	PLA2G1B
TBC27	3931	9,12-Octadecadienoic acid	CCCCCC=CCC=CCCCCCCCC(=O)O	PTGER1
TBC27	3931	9,12-Octadecadienoic acid	CCCCCC=CCC=CCCCCCCCC(=O)O	CYP19A1
TBC27	3931	9,12-Octadecadienoic acid	CCCCCC=CCC=CCCCCCCCC(=O)O	RXRB
TBC27	3931	9,12-Octadecadienoic acid	CCCCCC=CCC=CCCCCCCCC(=O)O	PTGIR
TBC27	3931	9,12-Octadecadienoic acid	CCCCCC=CCC=CCCCCCCCC(=O)O	HSD11B2
TBC27	3931	9,12-Octadecadienoic acid	CCCCCC=CCC=CCCCCCCCC(=O)O	PTGDR2
TBC27	3931	9,12-Octadecadienoic acid	CCCCCC=CCC=CCCCCCCCC(=O)O	ADORA3
TBC27	3931	9,12-Octadecadienoic acid	CCCCCC=CCC=CCCCCCCCC(=O)O	PTPRF
TBC27	3931	9,12-Octadecadienoic acid	CCCCCC=CCC=CCCCCCCCC(=O)O	FNTA
TBC27	3931	9,12-Octadecadienoic acid	CCCCCC=CCC=CCCCCCCCC(=O)O	TRPV1
TBC27	3931	9,12-Octadecadienoic acid	CCCCCC=CCC=CCCCCCCCC(=O)O	CD81
TBC27	3931	9,12-Octadecadienoic acid	CCCCCC=CCC=CCCCCCCCC(=O)O	PRKCH
TBC27	3931	9,12-Octadecadienoic acid	CCCCCC=CCC=CCCCCCCCC(=O)O	ESR1
TBC27	3931	9,12-Octadecadienoic acid	CCCCCC=CCC=CCCCCCCCC(=O)O	CYP26B1
TBC27	3931	9,12-Octadecadienoic acid	CCCCCC=CCC=CCCCCCCCC(=O)O	CYP26A1
TBC27	3931	9,12-Octadecadienoic acid	CCCCCC=CCC=CCCCCCCCC(=O)O	SERPINA6
TBC27	3931	9,12-Octadecadienoic acid	CCCCCC=CCC=CCCCCCCCC(=O)O	SHBG
TBC27	3931	9,12-Octadecadienoic acid	CCCCCC=CCC=CCCCCCCCC(=O)O	G6PD
TBC27	3931	9,12-Octadecadienoic acid	CCCCCC=CCC=CCCCCCCCC(=O)O	CYP51A1
TBC27	3931	9,12-Octadecadienoic acid	CCCCCC=CCC=CCCCCCCCC(=O)O	ACP1
TBC27	3931	9,12-Octadecadienoic acid	CCCCCC=CCC=CCCCCCCCC(=O)O	PTGER4
TBC27	3931	9,12-Octadecadienoic acid	CCCCCC=CCC=CCCCCCCCC(=O)O	NR1H3
TBC27	3931	9,12-Octadecadienoic acid	CCCCCC=CCC=CCCCCCCCC(=O)O	OXER1
TBC27	3931	9,12-Octadecadienoic acid	CCCCCC=CCC=CCCCCCCCC(=O)O	AR
TBC27	3931	9,12-Octadecadienoic acid	CCCCCC=CCC=CCCCCCCCC(=O)O	FFAR4
TBC27	3931	9,12-Octadecadienoic acid	CCCCCC=CCC=CCCCCCCCC(=O)O	PREP
TBC27	3931	9,12-Octadecadienoic acid	CCCCCC=CCC=CCCCCCCCC(=O)O	NR3C2
TBC27	3931	9,12-Octadecadienoic acid	CCCCCC=CCC=CCCCCCCCC(=O)O	NPC1L1
TBC27	3931	9,12-Octadecadienoic acid	CCCCCC=CCC=CCCCCCCCC(=O)O	SIGMAR1
TBC27	3931	9,12-Octadecadienoic acid	CCCCCC=CCC=CCCCCCCCC(=O)O	CYP17A1
TBC27	3931	9,12-Octadecadienoic acid	CCCCCC=CCC=CCCCCCCCC(=O)O	TRPM8
TBC27	3931	9,12-Octadecadienoic acid	CCCCCC=CCC=CCCCCCCCC(=O)O	HTR2B
TBC27	3931	9,12-Octadecadienoic acid	CCCCCC=CCC=CCCCCCCCC(=O)O	ADRA2B
TBC27	3931	9,12-Octadecadienoic acid	CCCCCC=CCC=CCCCCCCCC(=O)O	MAPK14
TBC27	3931	9,12-Octadecadienoic acid	CCCCCC=CCC=CCCCCCCCC(=O)O	MAPK1
TBC27	3931	9,12-Octadecadienoic acid	CCCCCC=CCC=CCCCCCCCC(=O)O	IL6
TBC27	3931	9,12-Octadecadienoic acid	CCCCCC=CCC=CCCCCCCCC(=O)O	GLUL
TBC27	3931	9,12-Octadecadienoic acid	CCCCCC=CCC=CCCCCCCCC(=O)O	PTPN11
TBC27	3931	9,12-Octadecadienoic acid	CCCCCC=CCC=CCCCCCCCC(=O)O	PLA2G4A
TBC27	3931	9,12-Octadecadienoic acid	CCCCCC=CCC=CCCCCCCCC(=O)O	SLC16A1
TBC27	3931	9,12-Octadecadienoic acid	CCCCCC=CCC=CCCCCCCCC(=O)O	EDNRA
TBC27	3931	9,12-Octadecadienoic acid	CCCCCC=CCC=CCCCCCCCC(=O)O	MAPK3
TBC27	3931	9,12-Octadecadienoic acid	CCCCCC=CCC=CCCCCCCCC(=O)O	MDM2
TBC27	3931	9,12-Octadecadienoic acid	CCCCCC=CCC=CCCCCCCCC(=O)O	AKR1B10
TBC27	3931	9,12-Octadecadienoic acid	CCCCCC=CCC=CCCCCCCCC(=O)O	CMA1
TBC27	3931	9,12-Octadecadienoic acid	CCCCCC=CCC=CCCCCCCCC(=O)O	CTSG
TBC27	3931	9,12-Octadecadienoic acid	CCCCCC=CCC=CCCCCCCCC(=O)O	PSEN2
TBC27	3931	9,12-Octadecadienoic acid	CCCCCC=CCC=CCCCCCCCC(=O)O	CCKBR
TBC27	3931	9,12-Octadecadienoic acid	CCCCCC=CCC=CCCCCCCCC(=O)O	ENPP2
TBC27	3931	9,12-Octadecadienoic acid	CCCCCC=CCC=CCCCCCCCC(=O)O	GRM2
TBC27	3931	9,12-Octadecadienoic acid	CCCCCC=CCC=CCCCCCCCC(=O)O	GPBAR1
TBC27	3931	9,12-Octadecadienoic acid	CCCCCC=CCC=CCCCCCCCC(=O)O	HNF4A
TBC27	3931	9,12-Octadecadienoic acid	CCCCCC=CCC=CCCCCCCCC(=O)O	PDE4A
TBC27	3931	9,12-Octadecadienoic acid	CCCCCC=CCC=CCCCCCCCC(=O)O	RBP4
TBC27	3931	9,12-Octadecadienoic acid	CCCCCC=CCC=CCCCCCCCC(=O)O	BCHE
TBC27	3931	9,12-Octadecadienoic acid	CCCCCC=CCC=CCCCCCCCC(=O)O	PTGDR
TBC27	3931	9,12-Octadecadienoic acid	CCCCCC=CCC=CCCCCCCCC(=O)O	IMPDH2
TBC27	3931	9,12-Octadecadienoic acid	CCCCCC=CCC=CCCCCCCCC(=O)O	MMP2
TBC27	3931	9,12-Octadecadienoic acid	CCCCCC=CCC=CCCCCCCCC(=O)O	MCL1
TBC27	3931	9,12-Octadecadienoic acid	CCCCCC=CCC=CCCCCCCCC(=O)O	BCL2
TBC27	3931	9,12-Octadecadienoic acid	CCCCCC=CCC=CCCCCCCCC(=O)O	TOP2A
TBC27	3931	9,12-Octadecadienoic acid	CCCCCC=CCC=CCCCCCCCC(=O)O	PRKAG1
TBC27	3931	9,12-Octadecadienoic acid	CCCCCC=CCC=CCCCCCCCC(=O)O	PRKAB1
TBC27	3931	9,12-Octadecadienoic acid	CCCCCC=CCC=CCCCCCCCC(=O)O	PSENEN
TBC27	3931	9,12-Octadecadienoic acid	CCCCCC=CCC=CCCCCCCCC(=O)O	FNTB
TBC27	3931	9,12-Octadecadienoic acid	CCCCCC=CCC=CCCCCCCCC(=O)O	NCSTN
TBC27	3931	9,12-Octadecadienoic acid	CCCCCC=CCC=CCCCCCCCC(=O)O	APH1A
TBC27	3931	9,12-Octadecadienoic acid	CCCCCC=CCC=CCCCCCCCC(=O)O	PSEN1
TBC27	3931	9,12-Octadecadienoic acid	CCCCCC=CCC=CCCCCCCCC(=O)O	APH1B
TBC27	3931	9,12-Octadecadienoic acid	CCCCCC=CCC=CCCCCCCCC(=O)O	PRKAA2
TBC28	5281	Stearic Acid	CCCCCCCCCCCCCCCCCC(=O)O	PPARA
TBC28	5281	Stearic Acid	CCCCCCCCCCCCCCCCCC(=O)O	PPARD
TBC28	5281	Stearic Acid	CCCCCCCCCCCCCCCCCC(=O)O	FABP4
TBC28	5281	Stearic Acid	CCCCCCCCCCCCCCCCCC(=O)O	FABP5
TBC28	5281	Stearic Acid	CCCCCCCCCCCCCCCCCC(=O)O	FABP3
TBC28	5281	Stearic Acid	CCCCCCCCCCCCCCCCCC(=O)O	FABP2
TBC28	5281	Stearic Acid	CCCCCCCCCCCCCCCCCC(=O)O	FFAR1
TBC28	5281	Stearic Acid	CCCCCCCCCCCCCCCCCC(=O)O	SLC22A6
TBC28	5281	Stearic Acid	CCCCCCCCCCCCCCCCCC(=O)O	CDC25A
TBC28	5281	Stearic Acid	CCCCCCCCCCCCCCCCCC(=O)O	AKR1B10
TBC28	5281	Stearic Acid	CCCCCCCCCCCCCCCCCC(=O)O	HSD11B1
TBC28	5281	Stearic Acid	CCCCCCCCCCCCCCCCCC(=O)O	NR1H4
TBC28	5281	Stearic Acid	CCCCCCCCCCCCCCCCCC(=O)O	UGT2B7
TBC28	5281	Stearic Acid	CCCCCCCCCCCCCCCCCC(=O)O	PTGER2
TBC28	5281	Stearic Acid	CCCCCCCCCCCCCCCCCC(=O)O	POLB
TBC28	5281	Stearic Acid	CCCCCCCCCCCCCCCCCC(=O)O	CYP19A1
TBC28	5281	Stearic Acid	CCCCCCCCCCCCCCCCCC(=O)O	SERPINA6
TBC28	5281	Stearic Acid	CCCCCCCCCCCCCCCCCC(=O)O	SHBG
TBC28	5281	Stearic Acid	CCCCCCCCCCCCCCCCCC(=O)O	HSD17B3
TBC28	5281	Stearic Acid	CCCCCCCCCCCCCCCCCC(=O)O	G6PD
TBC28	5281	Stearic Acid	CCCCCCCCCCCCCCCCCC(=O)O	GABBR1
TBC28	5281	Stearic Acid	CCCCCCCCCCCCCCCCCC(=O)O	GPBAR1
TBC28	5281	Stearic Acid	CCCCCCCCCCCCCCCCCC(=O)O	NPC1L1
TBC28	5281	Stearic Acid	CCCCCCCCCCCCCCCCCC(=O)O	GABRA2
TBC28	5281	Stearic Acid	CCCCCCCCCCCCCCCCCC(=O)O	KDM2A
TBC28	5281	Stearic Acid	CCCCCCCCCCCCCCCCCC(=O)O	KDM5C
TBC28	5281	Stearic Acid	CCCCCCCCCCCCCCCCCC(=O)O	VDR
TBC28	5281	Stearic Acid	CCCCCCCCCCCCCCCCCC(=O)O	AR
TBC28	5281	Stearic Acid	CCCCCCCCCCCCCCCCCC(=O)O	FNTA
TBC28	5281	Stearic Acid	CCCCCCCCCCCCCCCCCC(=O)O	PHF8
TBC28	5281	Stearic Acid	CCCCCCCCCCCCCCCCCC(=O)O	PLG
TBC28	5281	Stearic Acid	CCCCCCCCCCCCCCCCCC(=O)O	GSTK1
TBC28	5281	Stearic Acid	CCCCCCCCCCCCCCCCCC(=O)O	PTPN1
TBC28	5281	Stearic Acid	CCCCCCCCCCCCCCCCCC(=O)O	FAAH
TBC28	5281	Stearic Acid	CCCCCCCCCCCCCCCCCC(=O)O	PPARG
TBC28	5281	Stearic Acid	CCCCCCCCCCCCCCCCCC(=O)O	TERT
TBC28	5281	Stearic Acid	CCCCCCCCCCCCCCCCCC(=O)O	FABP1
TBC28	5281	Stearic Acid	CCCCCCCCCCCCCCCCCC(=O)O	RARG
TBC28	5281	Stearic Acid	CCCCCCCCCCCCCCCCCC(=O)O	RARB
TBC28	5281	Stearic Acid	CCCCCCCCCCCCCCCCCC(=O)O	RARA
TBC28	5281	Stearic Acid	CCCCCCCCCCCCCCCCCC(=O)O	GLRA1
TBC28	5281	Stearic Acid	CCCCCCCCCCCCCCCCCC(=O)O	HSD11B2
TBC28	5281	Stearic Acid	CCCCCCCCCCCCCCCCCC(=O)O	PTGFR
TBC28	5281	Stearic Acid	CCCCCCCCCCCCCCCCCC(=O)O	CDC45
TBC28	5281	Stearic Acid	CCCCCCCCCCCCCCCCCC(=O)O	PTPRC
TBC28	5281	Stearic Acid	CCCCCCCCCCCCCCCCCC(=O)O	HAO1
TBC28	5281	Stearic Acid	CCCCCCCCCCCCCCCCCC(=O)O	NR0B2
TBC28	5281	Stearic Acid	CCCCCCCCCCCCCCCCCC(=O)O	CYP26B1
TBC28	5281	Stearic Acid	CCCCCCCCCCCCCCCCCC(=O)O	CYP26A1
TBC28	5281	Stearic Acid	CCCCCCCCCCCCCCCCCC(=O)O	SCD
TBC28	5281	Stearic Acid	CCCCCCCCCCCCCCCCCC(=O)O	RXRB
TBC28	5281	Stearic Acid	CCCCCCCCCCCCCCCCCC(=O)O	RXRG
TBC28	5281	Stearic Acid	CCCCCCCCCCCCCCCCCC(=O)O	RXRA
TBC28	5281	Stearic Acid	CCCCCCCCCCCCCCCCCC(=O)O	CACNA2D1
TBC28	5281	Stearic Acid	CCCCCCCCCCCCCCCCCC(=O)O	HMGCR
TBC28	5281	Stearic Acid	CCCCCCCCCCCCCCCCCC(=O)O	PTGER4
TBC28	5281	Stearic Acid	CCCCCCCCCCCCCCCCCC(=O)O	CHRNA7
TBC28	5281	Stearic Acid	CCCCCCCCCCCCCCCCCC(=O)O	CA2
TBC28	5281	Stearic Acid	CCCCCCCCCCCCCCCCCC(=O)O	CA1
TBC28	5281	Stearic Acid	CCCCCCCCCCCCCCCCCC(=O)O	GCG
TBC28	5281	Stearic Acid	CCCCCCCCCCCCCCCCCC(=O)O	SAE1
TBC28	5281	Stearic Acid	CCCCCCCCCCCCCCCCCC(=O)O	GRM5
TBC28	5281	Stearic Acid	CCCCCCCCCCCCCCCCCC(=O)O	PDE4A
TBC28	5281	Stearic Acid	CCCCCCCCCCCCCCCCCC(=O)O	PDE4B
TBC28	5281	Stearic Acid	CCCCCCCCCCCCCCCCCC(=O)O	UBA2
TBC28	5281	Stearic Acid	CCCCCCCCCCCCCCCCCC(=O)O	FNTB
TBC28	5281	Stearic Acid	CCCCCCCCCCCCCCCCCC(=O)O	GABRB2
TBC28	5281	Stearic Acid	CCCCCCCCCCCCCCCCCC(=O)O	GABRG2
TBC29	965	9-Octadecenoic acid	CCCCCCCCC=CCCCCCCCC(=O)O	FABP4
TBC29	965	9-Octadecenoic acid	CCCCCCCCC=CCCCCCCCC(=O)O	FAAH
TBC29	965	9-Octadecenoic acid	CCCCCCCCC=CCCCCCCCC(=O)O	PPARG
TBC29	965	9-Octadecenoic acid	CCCCCCCCC=CCCCCCCCC(=O)O	PPARA
TBC29	965	9-Octadecenoic acid	CCCCCCCCC=CCCCCCCCC(=O)O	TERT
TBC29	965	9-Octadecenoic acid	CCCCCCCCC=CCCCCCCCC(=O)O	FABP5
TBC29	965	9-Octadecenoic acid	CCCCCCCCC=CCCCCCCCC(=O)O	PPARD
TBC29	965	9-Octadecenoic acid	CCCCCCCCC=CCCCCCCCC(=O)O	FABP1
TBC29	965	9-Octadecenoic acid	CCCCCCCCC=CCCCCCCCC(=O)O	SCD
TBC29	965	9-Octadecenoic acid	CCCCCCCCC=CCCCCCCCC(=O)O	FABP3
TBC29	965	9-Octadecenoic acid	CCCCCCCCC=CCCCCCCCC(=O)O	PTPN1
TBC29	965	9-Octadecenoic acid	CCCCCCCCC=CCCCCCCCC(=O)O	PTPN2
TBC29	965	9-Octadecenoic acid	CCCCCCCCC=CCCCCCCCC(=O)O	PTGS1
TBC29	965	9-Octadecenoic acid	CCCCCCCCC=CCCCCCCCC(=O)O	FFAR1
TBC29	965	9-Octadecenoic acid	CCCCCCCCC=CCCCCCCCC(=O)O	TOP1
TBC29	965	9-Octadecenoic acid	CCCCCCCCC=CCCCCCCCC(=O)O	HMGCR
TBC29	965	9-Octadecenoic acid	CCCCCCCCC=CCCCCCCCC(=O)O	PREP
TBC29	965	9-Octadecenoic acid	CCCCCCCCC=CCCCCCCCC(=O)O	PTPN6
TBC29	965	9-Octadecenoic acid	CCCCCCCCC=CCCCCCCCC(=O)O	ALOX5
TBC29	965	9-Octadecenoic acid	CCCCCCCCC=CCCCCCCCC(=O)O	PTGES
TBC29	965	9-Octadecenoic acid	CCCCCCCCC=CCCCCCCCC(=O)O	PDE4D
TBC29	965	9-Octadecenoic acid	CCCCCCCCC=CCCCCCCCC(=O)O	RORC
TBC29	965	9-Octadecenoic acid	CCCCCCCCC=CCCCCCCCC(=O)O	AKR1B10
TBC29	965	9-Octadecenoic acid	CCCCCCCCC=CCCCCCCCC(=O)O	CDC25B
TBC29	965	9-Octadecenoic acid	CCCCCCCCC=CCCCCCCCC(=O)O	PTGER2
TBC29	965	9-Octadecenoic acid	CCCCCCCCC=CCCCCCCCC(=O)O	LTB4R
TBC29	965	9-Octadecenoic acid	CCCCCCCCC=CCCCCCCCC(=O)O	HSD11B1
TBC29	965	9-Octadecenoic acid	CCCCCCCCC=CCCCCCCCC(=O)O	CYP19A1
TBC29	965	9-Octadecenoic acid	CCCCCCCCC=CCCCCCCCC(=O)O	CD81
TBC29	965	9-Octadecenoic acid	CCCCCCCCC=CCCCCCCCC(=O)O	PRKCH
TBC29	965	9-Octadecenoic acid	CCCCCCCCC=CCCCCCCCC(=O)O	NR1H3
TBC29	965	9-Octadecenoic acid	CCCCCCCCC=CCCCCCCCC(=O)O	PTGS2
TBC29	965	9-Octadecenoic acid	CCCCCCCCC=CCCCCCCCC(=O)O	CDC25A
TBC29	965	9-Octadecenoic acid	CCCCCCCCC=CCCCCCCCC(=O)O	SERPINA6
TBC29	965	9-Octadecenoic acid	CCCCCCCCC=CCCCCCCCC(=O)O	SHBG
TBC29	965	9-Octadecenoic acid	CCCCCCCCC=CCCCCCCCC(=O)O	G6PD
TBC29	965	9-Octadecenoic acid	CCCCCCCCC=CCCCCCCCC(=O)O	CYP51A1
TBC29	965	9-Octadecenoic acid	CCCCCCCCC=CCCCCCCCC(=O)O	CES2
TBC29	965	9-Octadecenoic acid	CCCCCCCCC=CCCCCCCCC(=O)O	POLB
TBC29	965	9-Octadecenoic acid	CCCCCCCCC=CCCCCCCCC(=O)O	PTPRF
TBC29	965	9-Octadecenoic acid	CCCCCCCCC=CCCCCCCCC(=O)O	PTPN11
TBC29	965	9-Octadecenoic acid	CCCCCCCCC=CCCCCCCCC(=O)O	TRPV1
TBC29	965	9-Octadecenoic acid	CCCCCCCCC=CCCCCCCCC(=O)O	NR3C1
TBC29	965	9-Octadecenoic acid	CCCCCCCCC=CCCCCCCCC(=O)O	FNTA
TBC29	965	9-Octadecenoic acid	CCCCCCCCC=CCCCCCCCC(=O)O	NPC1L1
TBC29	965	9-Octadecenoic acid	CCCCCCCCC=CCCCCCCCC(=O)O	SIGMAR1
TBC29	965	9-Octadecenoic acid	CCCCCCCCC=CCCCCCCCC(=O)O	CYP17A1
TBC29	965	9-Octadecenoic acid	CCCCCCCCC=CCCCCCCCC(=O)O	ACP1
TBC29	965	9-Octadecenoic acid	CCCCCCCCC=CCCCCCCCC(=O)O	PTGIR
TBC29	965	9-Octadecenoic acid	CCCCCCCCC=CCCCCCCCC(=O)O	AR
TBC29	965	9-Octadecenoic acid	CCCCCCCCC=CCCCCCCCC(=O)O	PLA2G1B
TBC29	965	9-Octadecenoic acid	CCCCCCCCC=CCCCCCCCC(=O)O	SLC6A3
TBC29	965	9-Octadecenoic acid	CCCCCCCCC=CCCCCCCCC(=O)O	ADORA3
TBC29	965	9-Octadecenoic acid	CCCCCCCCC=CCCCCCCCC(=O)O	MAPK3
TBC29	965	9-Octadecenoic acid	CCCCCCCCC=CCCCCCCCC(=O)O	PTGER1
TBC29	965	9-Octadecenoic acid	CCCCCCCCC=CCCCCCCCC(=O)O	BCHE
TBC29	965	9-Octadecenoic acid	CCCCCCCCC=CCCCCCCCC(=O)O	BACE1
TBC29	965	9-Octadecenoic acid	CCCCCCCCC=CCCCCCCCC(=O)O	NR1I3
TBC29	965	9-Octadecenoic acid	CCCCCCCCC=CCCCCCCCC(=O)O	TOP2A
TBC29	965	9-Octadecenoic acid	CCCCCCCCC=CCCCCCCCC(=O)O	CNR1
TBC29	965	9-Octadecenoic acid	CCCCCCCCC=CCCCCCCCC(=O)O	HSD11B2
TBC29	965	9-Octadecenoic acid	CCCCCCCCC=CCCCCCCCC(=O)O	CHRM2
TBC29	965	9-Octadecenoic acid	CCCCCCCCC=CCCCCCCCC(=O)O	ACHE
TBC29	965	9-Octadecenoic acid	CCCCCCCCC=CCCCCCCCC(=O)O	SLC6A2
TBC29	965	9-Octadecenoic acid	CCCCCCCCC=CCCCCCCCC(=O)O	SLC6A4
TBC29	965	9-Octadecenoic acid	CCCCCCCCC=CCCCCCCCC(=O)O	CYP2C19
TBC29	965	9-Octadecenoic acid	CCCCCCCCC=CCCCCCCCC(=O)O	PGR
TBC29	965	9-Octadecenoic acid	CCCCCCCCC=CCCCCCCCC(=O)O	PTGER4
TBC29	965	9-Octadecenoic acid	CCCCCCCCC=CCCCCCCCC(=O)O	SRD5A2
TBC29	965	9-Octadecenoic acid	CCCCCCCCC=CCCCCCCCC(=O)O	NR1H4
TBC29	965	9-Octadecenoic acid	CCCCCCCCC=CCCCCCCCC(=O)O	IDO1
TBC29	965	9-Octadecenoic acid	CCCCCCCCC=CCCCCCCCC(=O)O	RORA
TBC29	965	9-Octadecenoic acid	CCCCCCCCC=CCCCCCCCC(=O)O	NOS2
TBC29	965	9-Octadecenoic acid	CCCCCCCCC=CCCCCCCCC(=O)O	FABP2
TBC29	965	9-Octadecenoic acid	CCCCCCCCC=CCCCCCCCC(=O)O	NR3C2
TBC29	965	9-Octadecenoic acid	CCCCCCCCC=CCCCCCCCC(=O)O	CES1
TBC29	965	9-Octadecenoic acid	CCCCCCCCC=CCCCCCCCC(=O)O	FFAR4
TBC29	965	9-Octadecenoic acid	CCCCCCCCC=CCCCCCCCC(=O)O	PDE4A
TBC29	965	9-Octadecenoic acid	CCCCCCCCC=CCCCCCCCC(=O)O	PDE4B
TBC29	965	9-Octadecenoic acid	CCCCCCCCC=CCCCCCCCC(=O)O	SLC22A6
TBC29	965	9-Octadecenoic acid	CCCCCCCCC=CCCCCCCCC(=O)O	ESR2
TBC29	965	9-Octadecenoic acid	CCCCCCCCC=CCCCCCCCC(=O)O	FDFT1
TBC29	965	9-Octadecenoic acid	CCCCCCCCC=CCCCCCCCC(=O)O	FNTB
TBC30	2537	Camphor	CC1(C2CCC1(C(=O)C2)C)C	NR1I3
TBC30	2537	Camphor	CC1(C2CCC1(C(=O)C2)C)C	CYP19A1
TBC30	2537	Camphor	CC1(C2CCC1(C(=O)C2)C)C	CA2
TBC30	2537	Camphor	CC1(C2CCC1(C(=O)C2)C)C	CA1
TBC30	2537	Camphor	CC1(C2CCC1(C(=O)C2)C)C	CA4
TBC30	2537	Camphor	CC1(C2CCC1(C(=O)C2)C)C	AR
TBC31	4668	9-trans-Hexadecenoic acid;trans-Palmitoleic acid	CCCCCCC=CCCCCCCCC(=O)O	PPARG
TBC31	4668	9-trans-Hexadecenoic acid;trans-Palmitoleic acid	CCCCCCC=CCCCCCCCC(=O)O	PPARA
TBC31	4668	9-trans-Hexadecenoic acid;trans-Palmitoleic acid	CCCCCCC=CCCCCCCCC(=O)O	PPARD
TBC31	4668	9-trans-Hexadecenoic acid;trans-Palmitoleic acid	CCCCCCC=CCCCCCCCC(=O)O	FABP4
TBC31	4668	9-trans-Hexadecenoic acid;trans-Palmitoleic acid	CCCCCCC=CCCCCCCCC(=O)O	FABP3
TBC31	4668	9-trans-Hexadecenoic acid;trans-Palmitoleic acid	CCCCCCC=CCCCCCCCC(=O)O	FABP5
TBC31	4668	9-trans-Hexadecenoic acid;trans-Palmitoleic acid	CCCCCCC=CCCCCCCCC(=O)O	FAAH
TBC31	4668	9-trans-Hexadecenoic acid;trans-Palmitoleic acid	CCCCCCC=CCCCCCCCC(=O)O	TERT
TBC31	4668	9-trans-Hexadecenoic acid;trans-Palmitoleic acid	CCCCCCC=CCCCCCCCC(=O)O	FABP1
TBC31	4668	9-trans-Hexadecenoic acid;trans-Palmitoleic acid	CCCCCCC=CCCCCCCCC(=O)O	SCD
TBC31	4668	9-trans-Hexadecenoic acid;trans-Palmitoleic acid	CCCCCCC=CCCCCCCCC(=O)O	FFAR1
TBC31	4668	9-trans-Hexadecenoic acid;trans-Palmitoleic acid	CCCCCCC=CCCCCCCCC(=O)O	PTGS1
TBC31	4668	9-trans-Hexadecenoic acid;trans-Palmitoleic acid	CCCCCCC=CCCCCCCCC(=O)O	PTPN1
TBC31	4668	9-trans-Hexadecenoic acid;trans-Palmitoleic acid	CCCCCCC=CCCCCCCCC(=O)O	PTPN2
TBC31	4668	9-trans-Hexadecenoic acid;trans-Palmitoleic acid	CCCCCCC=CCCCCCCCC(=O)O	PTGES
TBC31	4668	9-trans-Hexadecenoic acid;trans-Palmitoleic acid	CCCCCCC=CCCCCCCCC(=O)O	PTPN6
TBC31	4668	9-trans-Hexadecenoic acid;trans-Palmitoleic acid	CCCCCCC=CCCCCCCCC(=O)O	CES2
TBC31	4668	9-trans-Hexadecenoic acid;trans-Palmitoleic acid	CCCCCCC=CCCCCCCCC(=O)O	PREP
TBC32	16213579	Hexadecanoic acid-2-13C	CCCCCCCCCCCCCCCC(=O)O	FABP4
TBC32	16213579	Hexadecanoic acid-2-13C	CCCCCCCCCCCCCCCC(=O)O	PPARA
TBC32	16213579	Hexadecanoic acid-2-13C	CCCCCCCCCCCCCCCC(=O)O	FABP3
TBC32	16213579	Hexadecanoic acid-2-13C	CCCCCCCCCCCCCCCC(=O)O	FABP5
TBC32	16213579	Hexadecanoic acid-2-13C	CCCCCCCCCCCCCCCC(=O)O	PPARD
TBC32	16213579	Hexadecanoic acid-2-13C	CCCCCCCCCCCCCCCC(=O)O	FABP2
TBC32	16213579	Hexadecanoic acid-2-13C	CCCCCCCCCCCCCCCC(=O)O	FFAR1
TBC32	16213579	Hexadecanoic acid-2-13C	CCCCCCCCCCCCCCCC(=O)O	SLC22A6
TBC32	16213579	Hexadecanoic acid-2-13C	CCCCCCCCCCCCCCCC(=O)O	CDC25A
TBC32	16213579	Hexadecanoic acid-2-13C	CCCCCCCCCCCCCCCC(=O)O	HSD11B1
TBC32	16213579	Hexadecanoic acid-2-13C	CCCCCCCCCCCCCCCC(=O)O	AKR1B10
TBC32	16213579	Hexadecanoic acid-2-13C	CCCCCCCCCCCCCCCC(=O)O	POLB
TBC33	5281617	Genkwanin	COC1=CC(=C2C(=C1)OC(=CC2=O)C3=CC=C(C=C3)O)O	ADORA1
TBC33	5281617	Genkwanin	COC1=CC(=C2C(=C1)OC(=CC2=O)C3=CC=C(C=C3)O)O	ADORA2A
TBC33	5281617	Genkwanin	COC1=CC(=C2C(=C1)OC(=CC2=O)C3=CC=C(C=C3)O)O	ESR2
TBC33	5281617	Genkwanin	COC1=CC(=C2C(=C1)OC(=CC2=O)C3=CC=C(C=C3)O)O	PIM1
TBC33	5281617	Genkwanin	COC1=CC(=C2C(=C1)OC(=CC2=O)C3=CC=C(C=C3)O)O	ESR1
TBC33	5281617	Genkwanin	COC1=CC(=C2C(=C1)OC(=CC2=O)C3=CC=C(C=C3)O)O	ABCB1
TBC33	5281617	Genkwanin	COC1=CC(=C2C(=C1)OC(=CC2=O)C3=CC=C(C=C3)O)O	AKR1B1
TBC33	5281617	Genkwanin	COC1=CC(=C2C(=C1)OC(=CC2=O)C3=CC=C(C=C3)O)O	HSD17B1
TBC33	5281617	Genkwanin	COC1=CC(=C2C(=C1)OC(=CC2=O)C3=CC=C(C=C3)O)O	CYP1B1
TBC33	5281617	Genkwanin	COC1=CC(=C2C(=C1)OC(=CC2=O)C3=CC=C(C=C3)O)O	FLT3
TBC33	5281617	Genkwanin	COC1=CC(=C2C(=C1)OC(=CC2=O)C3=CC=C(C=C3)O)O	ABCG2
TBC33	5281617	Genkwanin	COC1=CC(=C2C(=C1)OC(=CC2=O)C3=CC=C(C=C3)O)O	PTGS2
TBC33	5281617	Genkwanin	COC1=CC(=C2C(=C1)OC(=CC2=O)C3=CC=C(C=C3)O)O	CDK5R1
TBC33	5281617	Genkwanin	COC1=CC(=C2C(=C1)OC(=CC2=O)C3=CC=C(C=C3)O)O	XDH
TBC33	5281617	Genkwanin	COC1=CC(=C2C(=C1)OC(=CC2=O)C3=CC=C(C=C3)O)O	CYP19A1
TBC33	5281617	Genkwanin	COC1=CC(=C2C(=C1)OC(=CC2=O)C3=CC=C(C=C3)O)O	CCNB3
TBC33	5281617	Genkwanin	COC1=CC(=C2C(=C1)OC(=CC2=O)C3=CC=C(C=C3)O)O	CDK6
TBC33	5281617	Genkwanin	COC1=CC(=C2C(=C1)OC(=CC2=O)C3=CC=C(C=C3)O)O	NOX4
TBC33	5281617	Genkwanin	COC1=CC(=C2C(=C1)OC(=CC2=O)C3=CC=C(C=C3)O)O	ABCC1
TBC33	5281617	Genkwanin	COC1=CC(=C2C(=C1)OC(=CC2=O)C3=CC=C(C=C3)O)O	PLG
TBC33	5281617	Genkwanin	COC1=CC(=C2C(=C1)OC(=CC2=O)C3=CC=C(C=C3)O)O	PTPRS
TBC33	5281617	Genkwanin	COC1=CC(=C2C(=C1)OC(=CC2=O)C3=CC=C(C=C3)O)O	AMY1A
TBC33	5281617	Genkwanin	COC1=CC(=C2C(=C1)OC(=CC2=O)C3=CC=C(C=C3)O)O	GRK6
TBC33	5281617	Genkwanin	COC1=CC(=C2C(=C1)OC(=CC2=O)C3=CC=C(C=C3)O)O	TNKS2
TBC33	5281617	Genkwanin	COC1=CC(=C2C(=C1)OC(=CC2=O)C3=CC=C(C=C3)O)O	TNKS
TBC33	5281617	Genkwanin	COC1=CC(=C2C(=C1)OC(=CC2=O)C3=CC=C(C=C3)O)O	MAOA
TBC33	5281617	Genkwanin	COC1=CC(=C2C(=C1)OC(=CC2=O)C3=CC=C(C=C3)O)O	ACHE
TBC33	5281617	Genkwanin	COC1=CC(=C2C(=C1)OC(=CC2=O)C3=CC=C(C=C3)O)O	SYK
TBC33	5281617	Genkwanin	COC1=CC(=C2C(=C1)OC(=CC2=O)C3=CC=C(C=C3)O)O	GSK3B
TBC33	5281617	Genkwanin	COC1=CC(=C2C(=C1)OC(=CC2=O)C3=CC=C(C=C3)O)O	TTR
TBC33	5281617	Genkwanin	COC1=CC(=C2C(=C1)OC(=CC2=O)C3=CC=C(C=C3)O)O	CSNK2A1
TBC33	5281617	Genkwanin	COC1=CC(=C2C(=C1)OC(=CC2=O)C3=CC=C(C=C3)O)O	CFTR
TBC33	5281617	Genkwanin	COC1=CC(=C2C(=C1)OC(=CC2=O)C3=CC=C(C=C3)O)O	AKR1B10
TBC33	5281617	Genkwanin	COC1=CC(=C2C(=C1)OC(=CC2=O)C3=CC=C(C=C3)O)O	CA2
TBC33	5281617	Genkwanin	COC1=CC(=C2C(=C1)OC(=CC2=O)C3=CC=C(C=C3)O)O	CA1
TBC33	5281617	Genkwanin	COC1=CC(=C2C(=C1)OC(=CC2=O)C3=CC=C(C=C3)O)O	CA12
TBC33	5281617	Genkwanin	COC1=CC(=C2C(=C1)OC(=CC2=O)C3=CC=C(C=C3)O)O	CA9
TBC33	5281617	Genkwanin	COC1=CC(=C2C(=C1)OC(=CC2=O)C3=CC=C(C=C3)O)O	AR
TBC33	5281617	Genkwanin	COC1=CC(=C2C(=C1)OC(=CC2=O)C3=CC=C(C=C3)O)O	CA7
TBC33	5281617	Genkwanin	COC1=CC(=C2C(=C1)OC(=CC2=O)C3=CC=C(C=C3)O)O	CA4
TBC33	5281617	Genkwanin	COC1=CC(=C2C(=C1)OC(=CC2=O)C3=CC=C(C=C3)O)O	CBR1
TBC33	5281617	Genkwanin	COC1=CC(=C2C(=C1)OC(=CC2=O)C3=CC=C(C=C3)O)O	TERT
TBC33	5281617	Genkwanin	COC1=CC(=C2C(=C1)OC(=CC2=O)C3=CC=C(C=C3)O)O	SLC22A12
TBC33	5281617	Genkwanin	COC1=CC(=C2C(=C1)OC(=CC2=O)C3=CC=C(C=C3)O)O	APP
TBC33	5281617	Genkwanin	COC1=CC(=C2C(=C1)OC(=CC2=O)C3=CC=C(C=C3)O)O	HSD17B2
TBC33	5281617	Genkwanin	COC1=CC(=C2C(=C1)OC(=CC2=O)C3=CC=C(C=C3)O)O	ADORA3
TBC33	5281617	Genkwanin	COC1=CC(=C2C(=C1)OC(=CC2=O)C3=CC=C(C=C3)O)O	KIT
TBC33	5281617	Genkwanin	COC1=CC(=C2C(=C1)OC(=CC2=O)C3=CC=C(C=C3)O)O	OPRD1
TBC33	5281617	Genkwanin	COC1=CC(=C2C(=C1)OC(=CC2=O)C3=CC=C(C=C3)O)O	EGFR
TBC33	5281617	Genkwanin	COC1=CC(=C2C(=C1)OC(=CC2=O)C3=CC=C(C=C3)O)O	KDM4E
TBC33	5281617	Genkwanin	COC1=CC(=C2C(=C1)OC(=CC2=O)C3=CC=C(C=C3)O)O	ALOX15
TBC33	5281617	Genkwanin	COC1=CC(=C2C(=C1)OC(=CC2=O)C3=CC=C(C=C3)O)O	CDK1
TBC33	5281617	Genkwanin	COC1=CC(=C2C(=C1)OC(=CC2=O)C3=CC=C(C=C3)O)O	ALOX12
TBC33	5281617	Genkwanin	COC1=CC(=C2C(=C1)OC(=CC2=O)C3=CC=C(C=C3)O)O	NOS2
TBC33	5281617	Genkwanin	COC1=CC(=C2C(=C1)OC(=CC2=O)C3=CC=C(C=C3)O)O	ALOX5
TBC33	5281617	Genkwanin	COC1=CC(=C2C(=C1)OC(=CC2=O)C3=CC=C(C=C3)O)O	MCL1
TBC33	5281617	Genkwanin	COC1=CC(=C2C(=C1)OC(=CC2=O)C3=CC=C(C=C3)O)O	NAE1
TBC33	5281617	Genkwanin	COC1=CC(=C2C(=C1)OC(=CC2=O)C3=CC=C(C=C3)O)O	PARP1
TBC33	5281617	Genkwanin	COC1=CC(=C2C(=C1)OC(=CC2=O)C3=CC=C(C=C3)O)O	LCK
TBC33	5281617	Genkwanin	COC1=CC(=C2C(=C1)OC(=CC2=O)C3=CC=C(C=C3)O)O	CDK5
TBC33	5281617	Genkwanin	COC1=CC(=C2C(=C1)OC(=CC2=O)C3=CC=C(C=C3)O)O	CCNB1
TBC33	5281617	Genkwanin	COC1=CC(=C2C(=C1)OC(=CC2=O)C3=CC=C(C=C3)O)O	CCNB2

## Sheet: Pheretima
ID	PubchemID	compound name	SMILES	Target
DL01	190	Adenine	C1=NC2=NC=NC(=C2N1)N	ADORA2A
DL02	135398634	Guanine	C1=NC2=C(N1)C(=O)NC(=N2)N	PNP
DL03	2033102	3-Benzyl-1H-purine-2,6(3H,7H)-dione	C1=CC=C(C=C1)CN2C3=C(C(=O)NC2=O)NC=N3	ADORA1
DL03	2033102	3-Benzyl-1H-purine-2,6(3H,7H)-dione	C1=CC=C(C=C1)CN2C3=C(C(=O)NC2=O)NC=N3	ADORA3
DL03	2033102	3-Benzyl-1H-purine-2,6(3H,7H)-dione	C1=CC=C(C=C1)CN2C3=C(C(=O)NC2=O)NC=N3	ADORA2A
DL03	2033102	3-Benzyl-1H-purine-2,6(3H,7H)-dione	C1=CC=C(C=C1)CN2C3=C(C(=O)NC2=O)NC=N3	BRD4
DL03	2033102	3-Benzyl-1H-purine-2,6(3H,7H)-dione	C1=CC=C(C=C1)CN2C3=C(C(=O)NC2=O)NC=N3	ADORA2B
DL03	2033102	3-Benzyl-1H-purine-2,6(3H,7H)-dione	C1=CC=C(C=C1)CN2C3=C(C(=O)NC2=O)NC=N3	BRD2
DL03	2033102	3-Benzyl-1H-purine-2,6(3H,7H)-dione	C1=CC=C(C=C1)CN2C3=C(C(=O)NC2=O)NC=N3	BRDT
DL03	2033102	3-Benzyl-1H-purine-2,6(3H,7H)-dione	C1=CC=C(C=C1)CN2C3=C(C(=O)NC2=O)NC=N3	BRD3
DL04	1188	Xanthine	C1=NC2=C(N1)C(=O)NC(=O)N2	ACHE
DL04	1188	Xanthine	C1=NC2=C(N1)C(=O)NC(=O)N2	GDA
DL05	938	Nicotinic acid	C1=CC(=CN=C1)C(=O)O	HCAR2
DL06	1110	Succinic Acid	C(CC(=O)O)C(=O)O	EGLN1
DL07	866	DL-Lysine	C(CCN)CC(C(=O)O)N	LTA4H
DL07	866	DL-Lysine	C(CCN)CC(C(=O)O)N	GRM5
DL08	239955	5-Guanidino-2-hydroxypentanoic acid	C(CC(C(=O)O)O)CN=C(N)N	TYMP
DL09	119	Gamma-Aminobutyric Acid	C(CC(=O)O)CN	SLC6A1
DL09	119	Gamma-Aminobutyric Acid	C(CC(=O)O)CN	GABRA1
DL09	119	Gamma-Aminobutyric Acid	C(CC(=O)O)CN	GABRA3
DL09	119	Gamma-Aminobutyric Acid	C(CC(=O)O)CN	GABRA2
DL09	119	Gamma-Aminobutyric Acid	C(CC(=O)O)CN	GABBR2
DL09	119	Gamma-Aminobutyric Acid	C(CC(=O)O)CN	GABRR1
DL09	119	Gamma-Aminobutyric Acid	C(CC(=O)O)CN	SLC6A11
DL09	119	Gamma-Aminobutyric Acid	C(CC(=O)O)CN	SLC6A13
DL09	119	Gamma-Aminobutyric Acid	C(CC(=O)O)CN	SLC6A12
DL09	119	Gamma-Aminobutyric Acid	C(CC(=O)O)CN	GABRB2
DL09	119	Gamma-Aminobutyric Acid	C(CC(=O)O)CN	GABRG2
DL09	119	Gamma-Aminobutyric Acid	C(CC(=O)O)CN	GABBR1
DL10	1182	DL-Valine	CC(C)C(C(=O)O)N	GABBR2
DL10	1182	DL-Valine	CC(C)C(C(=O)O)N	GABBR1
DL11	611	DL-Glutamic acid	C(CC(=O)O)C(C(=O)O)N	GRM5
DL11	611	DL-Glutamic acid	C(CC(=O)O)C(C(=O)O)N	GRM2
DL11	611	DL-Glutamic acid	C(CC(=O)O)C(C(=O)O)N	GRIK1
DL11	611	DL-Glutamic acid	C(CC(=O)O)C(C(=O)O)N	GRIA1
DL11	611	DL-Glutamic acid	C(CC(=O)O)C(C(=O)O)N	ADORA3
DL11	611	DL-Glutamic acid	C(CC(=O)O)C(C(=O)O)N	GRIK5
DL11	611	DL-Glutamic acid	C(CC(=O)O)C(C(=O)O)N	SLC1A1
DL11	611	DL-Glutamic acid	C(CC(=O)O)C(C(=O)O)N	GRM4
DL11	611	DL-Glutamic acid	C(CC(=O)O)C(C(=O)O)N	GRM3
DL11	611	DL-Glutamic acid	C(CC(=O)O)C(C(=O)O)N	GRIA4
DL11	611	DL-Glutamic acid	C(CC(=O)O)C(C(=O)O)N	GRM8
DL11	611	DL-Glutamic acid	C(CC(=O)O)C(C(=O)O)N	GRIK2
DL11	611	DL-Glutamic acid	C(CC(=O)O)C(C(=O)O)N	GRIK3
DL11	611	DL-Glutamic acid	C(CC(=O)O)C(C(=O)O)N	GRM1
DL11	611	DL-Glutamic acid	C(CC(=O)O)C(C(=O)O)N	GRM7
DL11	611	DL-Glutamic acid	C(CC(=O)O)C(C(=O)O)N	GRIA2
DL11	611	DL-Glutamic acid	C(CC(=O)O)C(C(=O)O)N	GRM6
DL11	611	DL-Glutamic acid	C(CC(=O)O)C(C(=O)O)N	SLC1A2
DL12	876	DL-Methionine	CSCCC(C(=O)O)N	CACNA2D1
DL13	1153	DL-Tyrosine	C1=CC(=CC=C1CC(C(=O)O)N)O	KDM4E
DL13	1153	DL-Tyrosine	C1=CC(=CC=C1CC(C(=O)O)N)O	FYN
DL13	1153	DL-Tyrosine	C1=CC(=CC=C1CC(C(=O)O)N)O	EGFR
DL13	1153	DL-Tyrosine	C1=CC(=CC=C1CC(C(=O)O)N)O	LCK
DL13	1153	DL-Tyrosine	C1=CC(=CC=C1CC(C(=O)O)N)O	TH
DL13	1153	DL-Tyrosine	C1=CC(=CC=C1CC(C(=O)O)N)O	CACNA2D1
DL14	19819527	Phenyl 2-aminopropanoate	CC(C(=O)OC1=CC=CC=C1)N	DHFR
DL14	19819527	Phenyl 2-aminopropanoate	CC(C(=O)OC1=CC=CC=C1)N	CCNB3
DL14	19819527	Phenyl 2-aminopropanoate	CC(C(=O)OC1=CC=CC=C1)N	FDFT1
DL14	19819527	Phenyl 2-aminopropanoate	CC(C(=O)OC1=CC=CC=C1)N	TAAR1
DL14	19819527	Phenyl 2-aminopropanoate	CC(C(=O)OC1=CC=CC=C1)N	CDK1
DL14	19819527	Phenyl 2-aminopropanoate	CC(C(=O)OC1=CC=CC=C1)N	CCNB1
DL14	19819527	Phenyl 2-aminopropanoate	CC(C(=O)OC1=CC=CC=C1)N	CCNB2
DL15	1148	DL-Tryptophan	C1=CC=C2C(=C1)C(=CN2)CC(C(=O)O)N	HTR2B
DL15	1148	DL-Tryptophan	C1=CC=C2C(=C1)C(=CN2)CC(C(=O)O)N	HTR1A
DL15	1148	DL-Tryptophan	C1=CC=C2C(=C1)C(=CN2)CC(C(=O)O)N	HTR2A
DL15	1148	DL-Tryptophan	C1=CC=C2C(=C1)C(=CN2)CC(C(=O)O)N	HTR2C
DL15	1148	DL-Tryptophan	C1=CC=C2C(=C1)C(=CN2)CC(C(=O)O)N	HTR7
DL15	1148	DL-Tryptophan	C1=CC=C2C(=C1)C(=CN2)CC(C(=O)O)N	IDO1
DL16	558649	(S)-2-Amino-5-(((S)-1-carboxy-2-phenylethyl)amino)-5-oxopentanoic acid	C1=CC=C(C=C1)CC(C(=O)O)NC(=O)CCC(C(=O)O)N	MME
DL16	558649	(S)-2-Amino-5-(((S)-1-carboxy-2-phenylethyl)amino)-5-oxopentanoic acid	C1=CC=C(C=C1)CC(C(=O)O)NC(=O)CCC(C(=O)O)N	SLC22A6
DL16	558649	(S)-2-Amino-5-(((S)-1-carboxy-2-phenylethyl)amino)-5-oxopentanoic acid	C1=CC=C(C=C1)CC(C(=O)O)NC(=O)CCC(C(=O)O)N	ACE
DL16	558649	(S)-2-Amino-5-(((S)-1-carboxy-2-phenylethyl)amino)-5-oxopentanoic acid	C1=CC=C(C=C1)CC(C(=O)O)NC(=O)CCC(C(=O)O)N	EPHA2
DL16	558649	(S)-2-Amino-5-(((S)-1-carboxy-2-phenylethyl)amino)-5-oxopentanoic acid	C1=CC=C(C=C1)CC(C(=O)O)NC(=O)CCC(C(=O)O)N	ANPEP
DL17	259325	DL-Leucyl-DL-phenylalanine	CC(C)CC(C(=O)NC(CC1=CC=CC=C1)C(=O)O)N	CAPN1
DL17	259325	DL-Leucyl-DL-phenylalanine	CC(C)CC(C(=O)NC(CC1=CC=CC=C1)C(=O)O)N	ACE
DL17	259325	DL-Leucyl-DL-phenylalanine	CC(C)CC(C(=O)NC(CC1=CC=CC=C1)C(=O)O)N	XIAP
DL17	259325	DL-Leucyl-DL-phenylalanine	CC(C)CC(C(=O)NC(CC1=CC=CC=C1)C(=O)O)N	OPRM1
DL17	259325	DL-Leucyl-DL-phenylalanine	CC(C)CC(C(=O)NC(CC1=CC=CC=C1)C(=O)O)N	YARS
DL17	259325	DL-Leucyl-DL-phenylalanine	CC(C)CC(C(=O)NC(CC1=CC=CC=C1)C(=O)O)N	OPRD1
DL17	259325	DL-Leucyl-DL-phenylalanine	CC(C)CC(C(=O)NC(CC1=CC=CC=C1)C(=O)O)N	PTGS2
DL17	259325	DL-Leucyl-DL-phenylalanine	CC(C)CC(C(=O)NC(CC1=CC=CC=C1)C(=O)O)N	HLA-A
DL17	259325	DL-Leucyl-DL-phenylalanine	CC(C)CC(C(=O)NC(CC1=CC=CC=C1)C(=O)O)N	OPRK1
DL17	259325	DL-Leucyl-DL-phenylalanine	CC(C)CC(C(=O)NC(CC1=CC=CC=C1)C(=O)O)N	MME
DL17	259325	DL-Leucyl-DL-phenylalanine	CC(C)CC(C(=O)NC(CC1=CC=CC=C1)C(=O)O)N	RNPEP
DL17	259325	DL-Leucyl-DL-phenylalanine	CC(C)CC(C(=O)NC(CC1=CC=CC=C1)C(=O)O)N	FNTA
DL17	259325	DL-Leucyl-DL-phenylalanine	CC(C)CC(C(=O)NC(CC1=CC=CC=C1)C(=O)O)N	LTA4H
DL17	259325	DL-Leucyl-DL-phenylalanine	CC(C)CC(C(=O)NC(CC1=CC=CC=C1)C(=O)O)N	LAP3
DL17	259325	DL-Leucyl-DL-phenylalanine	CC(C)CC(C(=O)NC(CC1=CC=CC=C1)C(=O)O)N	FPR1
DL17	259325	DL-Leucyl-DL-phenylalanine	CC(C)CC(C(=O)NC(CC1=CC=CC=C1)C(=O)O)N	ITGB1
DL17	259325	DL-Leucyl-DL-phenylalanine	CC(C)CC(C(=O)NC(CC1=CC=CC=C1)C(=O)O)N	SLC22A6
DL17	259325	DL-Leucyl-DL-phenylalanine	CC(C)CC(C(=O)NC(CC1=CC=CC=C1)C(=O)O)N	GALR2
DL17	259325	DL-Leucyl-DL-phenylalanine	CC(C)CC(C(=O)NC(CC1=CC=CC=C1)C(=O)O)N	TACR1
DL17	259325	DL-Leucyl-DL-phenylalanine	CC(C)CC(C(=O)NC(CC1=CC=CC=C1)C(=O)O)N	EPHA2
DL17	259325	DL-Leucyl-DL-phenylalanine	CC(C)CC(C(=O)NC(CC1=CC=CC=C1)C(=O)O)N	SRC
DL17	259325	DL-Leucyl-DL-phenylalanine	CC(C)CC(C(=O)NC(CC1=CC=CC=C1)C(=O)O)N	CBX7
DL17	259325	DL-Leucyl-DL-phenylalanine	CC(C)CC(C(=O)NC(CC1=CC=CC=C1)C(=O)O)N	CBX4
DL17	259325	DL-Leucyl-DL-phenylalanine	CC(C)CC(C(=O)NC(CC1=CC=CC=C1)C(=O)O)N	ANPEP
DL17	259325	DL-Leucyl-DL-phenylalanine	CC(C)CC(C(=O)NC(CC1=CC=CC=C1)C(=O)O)N	MMP2
DL17	259325	DL-Leucyl-DL-phenylalanine	CC(C)CC(C(=O)NC(CC1=CC=CC=C1)C(=O)O)N	SLC15A1
DL17	259325	DL-Leucyl-DL-phenylalanine	CC(C)CC(C(=O)NC(CC1=CC=CC=C1)C(=O)O)N	PDYN
DL17	259325	DL-Leucyl-DL-phenylalanine	CC(C)CC(C(=O)NC(CC1=CC=CC=C1)C(=O)O)N	CCND1
DL17	259325	DL-Leucyl-DL-phenylalanine	CC(C)CC(C(=O)NC(CC1=CC=CC=C1)C(=O)O)N	CCNA2
DL17	259325	DL-Leucyl-DL-phenylalanine	CC(C)CC(C(=O)NC(CC1=CC=CC=C1)C(=O)O)N	HMGCR
DL17	259325	DL-Leucyl-DL-phenylalanine	CC(C)CC(C(=O)NC(CC1=CC=CC=C1)C(=O)O)N	SLC6A3
DL17	259325	DL-Leucyl-DL-phenylalanine	CC(C)CC(C(=O)NC(CC1=CC=CC=C1)C(=O)O)N	CPA1
DL17	259325	DL-Leucyl-DL-phenylalanine	CC(C)CC(C(=O)NC(CC1=CC=CC=C1)C(=O)O)N	BACE1
DL17	259325	DL-Leucyl-DL-phenylalanine	CC(C)CC(C(=O)NC(CC1=CC=CC=C1)C(=O)O)N	ACE2
DL17	259325	DL-Leucyl-DL-phenylalanine	CC(C)CC(C(=O)NC(CC1=CC=CC=C1)C(=O)O)N	DPP4
DL17	259325	DL-Leucyl-DL-phenylalanine	CC(C)CC(C(=O)NC(CC1=CC=CC=C1)C(=O)O)N	NTSR2
DL17	259325	DL-Leucyl-DL-phenylalanine	CC(C)CC(C(=O)NC(CC1=CC=CC=C1)C(=O)O)N	ITGA2B
DL17	259325	DL-Leucyl-DL-phenylalanine	CC(C)CC(C(=O)NC(CC1=CC=CC=C1)C(=O)O)N	ITGAV
DL17	259325	DL-Leucyl-DL-phenylalanine	CC(C)CC(C(=O)NC(CC1=CC=CC=C1)C(=O)O)N	F2
DL17	259325	DL-Leucyl-DL-phenylalanine	CC(C)CC(C(=O)NC(CC1=CC=CC=C1)C(=O)O)N	RRM1
DL17	259325	DL-Leucyl-DL-phenylalanine	CC(C)CC(C(=O)NC(CC1=CC=CC=C1)C(=O)O)N	PPIA
DL17	259325	DL-Leucyl-DL-phenylalanine	CC(C)CC(C(=O)NC(CC1=CC=CC=C1)C(=O)O)N	ECE1
DL17	259325	DL-Leucyl-DL-phenylalanine	CC(C)CC(C(=O)NC(CC1=CC=CC=C1)C(=O)O)N	TACR2
DL17	259325	DL-Leucyl-DL-phenylalanine	CC(C)CC(C(=O)NC(CC1=CC=CC=C1)C(=O)O)N	MAPK1
DL17	259325	DL-Leucyl-DL-phenylalanine	CC(C)CC(C(=O)NC(CC1=CC=CC=C1)C(=O)O)N	EDNRA
DL17	259325	DL-Leucyl-DL-phenylalanine	CC(C)CC(C(=O)NC(CC1=CC=CC=C1)C(=O)O)N	NPPA
DL17	259325	DL-Leucyl-DL-phenylalanine	CC(C)CC(C(=O)NC(CC1=CC=CC=C1)C(=O)O)N	HLA-DRB1
DL17	259325	DL-Leucyl-DL-phenylalanine	CC(C)CC(C(=O)NC(CC1=CC=CC=C1)C(=O)O)N	CTSE
DL17	259325	DL-Leucyl-DL-phenylalanine	CC(C)CC(C(=O)NC(CC1=CC=CC=C1)C(=O)O)N	SIGMAR1
DL17	259325	DL-Leucyl-DL-phenylalanine	CC(C)CC(C(=O)NC(CC1=CC=CC=C1)C(=O)O)N	NOS2
DL17	259325	DL-Leucyl-DL-phenylalanine	CC(C)CC(C(=O)NC(CC1=CC=CC=C1)C(=O)O)N	CALCRL
DL17	259325	DL-Leucyl-DL-phenylalanine	CC(C)CC(C(=O)NC(CC1=CC=CC=C1)C(=O)O)N	DPP8
DL17	259325	DL-Leucyl-DL-phenylalanine	CC(C)CC(C(=O)NC(CC1=CC=CC=C1)C(=O)O)N	DPP9
DL17	259325	DL-Leucyl-DL-phenylalanine	CC(C)CC(C(=O)NC(CC1=CC=CC=C1)C(=O)O)N	CPB2
DL17	259325	DL-Leucyl-DL-phenylalanine	CC(C)CC(C(=O)NC(CC1=CC=CC=C1)C(=O)O)N	HDAC1
DL17	259325	DL-Leucyl-DL-phenylalanine	CC(C)CC(C(=O)NC(CC1=CC=CC=C1)C(=O)O)N	GPR142
DL17	259325	DL-Leucyl-DL-phenylalanine	CC(C)CC(C(=O)NC(CC1=CC=CC=C1)C(=O)O)N	REN
DL17	259325	DL-Leucyl-DL-phenylalanine	CC(C)CC(C(=O)NC(CC1=CC=CC=C1)C(=O)O)N	PGGT1B
DL17	259325	DL-Leucyl-DL-phenylalanine	CC(C)CC(C(=O)NC(CC1=CC=CC=C1)C(=O)O)N	FAP
DL17	259325	DL-Leucyl-DL-phenylalanine	CC(C)CC(C(=O)NC(CC1=CC=CC=C1)C(=O)O)N	CPB1
DL17	259325	DL-Leucyl-DL-phenylalanine	CC(C)CC(C(=O)NC(CC1=CC=CC=C1)C(=O)O)N	AVPR1A
DL17	259325	DL-Leucyl-DL-phenylalanine	CC(C)CC(C(=O)NC(CC1=CC=CC=C1)C(=O)O)N	GHRL
DL17	259325	DL-Leucyl-DL-phenylalanine	CC(C)CC(C(=O)NC(CC1=CC=CC=C1)C(=O)O)N	OXTR
DL17	259325	DL-Leucyl-DL-phenylalanine	CC(C)CC(C(=O)NC(CC1=CC=CC=C1)C(=O)O)N	PEPD
DL17	259325	DL-Leucyl-DL-phenylalanine	CC(C)CC(C(=O)NC(CC1=CC=CC=C1)C(=O)O)N	ITGA4
DL17	259325	DL-Leucyl-DL-phenylalanine	CC(C)CC(C(=O)NC(CC1=CC=CC=C1)C(=O)O)N	NPFFR1
DL17	259325	DL-Leucyl-DL-phenylalanine	CC(C)CC(C(=O)NC(CC1=CC=CC=C1)C(=O)O)N	NPFFR2
DL17	259325	DL-Leucyl-DL-phenylalanine	CC(C)CC(C(=O)NC(CC1=CC=CC=C1)C(=O)O)N	PIN1
DL17	259325	DL-Leucyl-DL-phenylalanine	CC(C)CC(C(=O)NC(CC1=CC=CC=C1)C(=O)O)N	MMP1
DL17	259325	DL-Leucyl-DL-phenylalanine	CC(C)CC(C(=O)NC(CC1=CC=CC=C1)C(=O)O)N	HCAR2
DL17	259325	DL-Leucyl-DL-phenylalanine	CC(C)CC(C(=O)NC(CC1=CC=CC=C1)C(=O)O)N	BACE2
DL17	259325	DL-Leucyl-DL-phenylalanine	CC(C)CC(C(=O)NC(CC1=CC=CC=C1)C(=O)O)N	PAM
DL17	259325	DL-Leucyl-DL-phenylalanine	CC(C)CC(C(=O)NC(CC1=CC=CC=C1)C(=O)O)N	SPHK1
DL17	259325	DL-Leucyl-DL-phenylalanine	CC(C)CC(C(=O)NC(CC1=CC=CC=C1)C(=O)O)N	LCK
DL17	259325	DL-Leucyl-DL-phenylalanine	CC(C)CC(C(=O)NC(CC1=CC=CC=C1)C(=O)O)N	ACER2
DL17	259325	DL-Leucyl-DL-phenylalanine	CC(C)CC(C(=O)NC(CC1=CC=CC=C1)C(=O)O)N	ASAH1
DL17	259325	DL-Leucyl-DL-phenylalanine	CC(C)CC(C(=O)NC(CC1=CC=CC=C1)C(=O)O)N	STK3
DL17	259325	DL-Leucyl-DL-phenylalanine	CC(C)CC(C(=O)NC(CC1=CC=CC=C1)C(=O)O)N	AURKA
DL17	259325	DL-Leucyl-DL-phenylalanine	CC(C)CC(C(=O)NC(CC1=CC=CC=C1)C(=O)O)N	CTSB
DL17	259325	DL-Leucyl-DL-phenylalanine	CC(C)CC(C(=O)NC(CC1=CC=CC=C1)C(=O)O)N	PREP
DL17	259325	DL-Leucyl-DL-phenylalanine	CC(C)CC(C(=O)NC(CC1=CC=CC=C1)C(=O)O)N	GHSR
DL17	259325	DL-Leucyl-DL-phenylalanine	CC(C)CC(C(=O)NC(CC1=CC=CC=C1)C(=O)O)N	BIRC3
DL17	259325	DL-Leucyl-DL-phenylalanine	CC(C)CC(C(=O)NC(CC1=CC=CC=C1)C(=O)O)N	BIRC2
DL17	259325	DL-Leucyl-DL-phenylalanine	CC(C)CC(C(=O)NC(CC1=CC=CC=C1)C(=O)O)N	TRHR
DL17	259325	DL-Leucyl-DL-phenylalanine	CC(C)CC(C(=O)NC(CC1=CC=CC=C1)C(=O)O)N	HDAC8
DL17	259325	DL-Leucyl-DL-phenylalanine	CC(C)CC(C(=O)NC(CC1=CC=CC=C1)C(=O)O)N	MC4R
DL17	259325	DL-Leucyl-DL-phenylalanine	CC(C)CC(C(=O)NC(CC1=CC=CC=C1)C(=O)O)N	MC3R
DL17	259325	DL-Leucyl-DL-phenylalanine	CC(C)CC(C(=O)NC(CC1=CC=CC=C1)C(=O)O)N	MAPKAPK2
DL17	259325	DL-Leucyl-DL-phenylalanine	CC(C)CC(C(=O)NC(CC1=CC=CC=C1)C(=O)O)N	XPNPEP2
DL17	259325	DL-Leucyl-DL-phenylalanine	CC(C)CC(C(=O)NC(CC1=CC=CC=C1)C(=O)O)N	GALR1
DL17	259325	DL-Leucyl-DL-phenylalanine	CC(C)CC(C(=O)NC(CC1=CC=CC=C1)C(=O)O)N	DPP7
DL17	259325	DL-Leucyl-DL-phenylalanine	CC(C)CC(C(=O)NC(CC1=CC=CC=C1)C(=O)O)N	QRFPR
DL17	259325	DL-Leucyl-DL-phenylalanine	CC(C)CC(C(=O)NC(CC1=CC=CC=C1)C(=O)O)N	MLX
DL17	259325	DL-Leucyl-DL-phenylalanine	CC(C)CC(C(=O)NC(CC1=CC=CC=C1)C(=O)O)N	HTR3A
DL17	259325	DL-Leucyl-DL-phenylalanine	CC(C)CC(C(=O)NC(CC1=CC=CC=C1)C(=O)O)N	TUBB1
DL17	259325	DL-Leucyl-DL-phenylalanine	CC(C)CC(C(=O)NC(CC1=CC=CC=C1)C(=O)O)N	KLK1
DL17	259325	DL-Leucyl-DL-phenylalanine	CC(C)CC(C(=O)NC(CC1=CC=CC=C1)C(=O)O)N	AVPR2
DL17	259325	DL-Leucyl-DL-phenylalanine	CC(C)CC(C(=O)NC(CC1=CC=CC=C1)C(=O)O)N	SORT1
DL17	259325	DL-Leucyl-DL-phenylalanine	CC(C)CC(C(=O)NC(CC1=CC=CC=C1)C(=O)O)N	MKNK2
DL17	259325	DL-Leucyl-DL-phenylalanine	CC(C)CC(C(=O)NC(CC1=CC=CC=C1)C(=O)O)N	EPHX2
DL17	259325	DL-Leucyl-DL-phenylalanine	CC(C)CC(C(=O)NC(CC1=CC=CC=C1)C(=O)O)N	ITGB3
DL17	259325	DL-Leucyl-DL-phenylalanine	CC(C)CC(C(=O)NC(CC1=CC=CC=C1)C(=O)O)N	CDK4
DL17	259325	DL-Leucyl-DL-phenylalanine	CC(C)CC(C(=O)NC(CC1=CC=CC=C1)C(=O)O)N	CDK2
DL17	259325	DL-Leucyl-DL-phenylalanine	CC(C)CC(C(=O)NC(CC1=CC=CC=C1)C(=O)O)N	FNTB
DL18	622032	Tomentosic acid	CC1(CCC2(CCC3(C(=CCC4C3(CCC5C4(CC(C(C5(C)CO)O)O)C)C)C2C1O)C)C(=O)O)C	PTPN1
DL18	622032	Tomentosic acid	CC1(CCC2(CCC3(C(=CCC4C3(CCC5C4(CC(C(C5(C)CO)O)O)C)C)C2C1O)C)C(=O)O)C	AKR1B10
DL18	622032	Tomentosic acid	CC1(CCC2(CCC3(C(=CCC4C3(CCC5C4(CC(C(C5(C)CO)O)O)C)C)C2C1O)C)C(=O)O)C	CD81
DL18	622032	Tomentosic acid	CC1(CCC2(CCC3(C(=CCC4C3(CCC5C4(CC(C(C5(C)CO)O)O)C)C)C2C1O)C)C(=O)O)C	HSD11B1
DL18	622032	Tomentosic acid	CC1(CCC2(CCC3(C(=CCC4C3(CCC5C4(CC(C(C5(C)CO)O)O)C)C)C2C1O)C)C(=O)O)C	PTGER2
DL18	622032	Tomentosic acid	CC1(CCC2(CCC3(C(=CCC4C3(CCC5C4(CC(C(C5(C)CO)O)O)C)C)C2C1O)C)C(=O)O)C	NR1H3
DL18	622032	Tomentosic acid	CC1(CCC2(CCC3(C(=CCC4C3(CCC5C4(CC(C(C5(C)CO)O)O)C)C)C2C1O)C)C(=O)O)C	PTPN2
DL18	622032	Tomentosic acid	CC1(CCC2(CCC3(C(=CCC4C3(CCC5C4(CC(C(C5(C)CO)O)O)C)C)C2C1O)C)C(=O)O)C	CYP19A1
DL18	622032	Tomentosic acid	CC1(CCC2(CCC3(C(=CCC4C3(CCC5C4(CC(C(C5(C)CO)O)O)C)C)C2C1O)C)C(=O)O)C	PDE4D
DL18	622032	Tomentosic acid	CC1(CCC2(CCC3(C(=CCC4C3(CCC5C4(CC(C(C5(C)CO)O)O)C)C)C2C1O)C)C(=O)O)C	PTGER1
DL18	622032	Tomentosic acid	CC1(CCC2(CCC3(C(=CCC4C3(CCC5C4(CC(C(C5(C)CO)O)O)C)C)C2C1O)C)C(=O)O)C	SERPINA6
DL18	622032	Tomentosic acid	CC1(CCC2(CCC3(C(=CCC4C3(CCC5C4(CC(C(C5(C)CO)O)O)C)C)C2C1O)C)C(=O)O)C	CES2
DL18	622032	Tomentosic acid	CC1(CCC2(CCC3(C(=CCC4C3(CCC5C4(CC(C(C5(C)CO)O)O)C)C)C2C1O)C)C(=O)O)C	SHBG
DL18	622032	Tomentosic acid	CC1(CCC2(CCC3(C(=CCC4C3(CCC5C4(CC(C(C5(C)CO)O)O)C)C)C2C1O)C)C(=O)O)C	G6PD
DL18	622032	Tomentosic acid	CC1(CCC2(CCC3(C(=CCC4C3(CCC5C4(CC(C(C5(C)CO)O)O)C)C)C2C1O)C)C(=O)O)C	PTGER4
DL18	622032	Tomentosic acid	CC1(CCC2(CCC3(C(=CCC4C3(CCC5C4(CC(C(C5(C)CO)O)O)C)C)C2C1O)C)C(=O)O)C	RORC
DL18	622032	Tomentosic acid	CC1(CCC2(CCC3(C(=CCC4C3(CCC5C4(CC(C(C5(C)CO)O)O)C)C)C2C1O)C)C(=O)O)C	POLB
DL18	622032	Tomentosic acid	CC1(CCC2(CCC3(C(=CCC4C3(CCC5C4(CC(C(C5(C)CO)O)O)C)C)C2C1O)C)C(=O)O)C	PTPRF
DL18	622032	Tomentosic acid	CC1(CCC2(CCC3(C(=CCC4C3(CCC5C4(CC(C(C5(C)CO)O)O)C)C)C2C1O)C)C(=O)O)C	ACP1
DL18	622032	Tomentosic acid	CC1(CCC2(CCC3(C(=CCC4C3(CCC5C4(CC(C(C5(C)CO)O)O)C)C)C2C1O)C)C(=O)O)C	CDC25B
DL18	622032	Tomentosic acid	CC1(CCC2(CCC3(C(=CCC4C3(CCC5C4(CC(C(C5(C)CO)O)O)C)C)C2C1O)C)C(=O)O)C	PLA2G1B
DL18	622032	Tomentosic acid	CC1(CCC2(CCC3(C(=CCC4C3(CCC5C4(CC(C(C5(C)CO)O)O)C)C)C2C1O)C)C(=O)O)C	ESR2
DL18	622032	Tomentosic acid	CC1(CCC2(CCC3(C(=CCC4C3(CCC5C4(CC(C(C5(C)CO)O)O)C)C)C2C1O)C)C(=O)O)C	NOS2
DL18	622032	Tomentosic acid	CC1(CCC2(CCC3(C(=CCC4C3(CCC5C4(CC(C(C5(C)CO)O)O)C)C)C2C1O)C)C(=O)O)C	PTGIR
DL18	622032	Tomentosic acid	CC1(CCC2(CCC3(C(=CCC4C3(CCC5C4(CC(C(C5(C)CO)O)O)C)C)C2C1O)C)C(=O)O)C	FNTA
DL18	622032	Tomentosic acid	CC1(CCC2(CCC3(C(=CCC4C3(CCC5C4(CC(C(C5(C)CO)O)O)C)C)C2C1O)C)C(=O)O)C	TNF
DL18	622032	Tomentosic acid	CC1(CCC2(CCC3(C(=CCC4C3(CCC5C4(CC(C(C5(C)CO)O)O)C)C)C2C1O)C)C(=O)O)C	CDC25A
DL18	622032	Tomentosic acid	CC1(CCC2(CCC3(C(=CCC4C3(CCC5C4(CC(C(C5(C)CO)O)O)C)C)C2C1O)C)C(=O)O)C	LTB4R
DL18	622032	Tomentosic acid	CC1(CCC2(CCC3(C(=CCC4C3(CCC5C4(CC(C(C5(C)CO)O)O)C)C)C2C1O)C)C(=O)O)C	AR
DL18	622032	Tomentosic acid	CC1(CCC2(CCC3(C(=CCC4C3(CCC5C4(CC(C(C5(C)CO)O)O)C)C)C2C1O)C)C(=O)O)C	PTGES
DL18	622032	Tomentosic acid	CC1(CCC2(CCC3(C(=CCC4C3(CCC5C4(CC(C(C5(C)CO)O)O)C)C)C2C1O)C)C(=O)O)C	EDNRB
DL18	622032	Tomentosic acid	CC1(CCC2(CCC3(C(=CCC4C3(CCC5C4(CC(C(C5(C)CO)O)O)C)C)C2C1O)C)C(=O)O)C	EDNRA
DL18	622032	Tomentosic acid	CC1(CCC2(CCC3(C(=CCC4C3(CCC5C4(CC(C(C5(C)CO)O)O)C)C)C2C1O)C)C(=O)O)C	NR3C1
DL18	622032	Tomentosic acid	CC1(CCC2(CCC3(C(=CCC4C3(CCC5C4(CC(C(C5(C)CO)O)O)C)C)C2C1O)C)C(=O)O)C	FABP1
DL18	622032	Tomentosic acid	CC1(CCC2(CCC3(C(=CCC4C3(CCC5C4(CC(C(C5(C)CO)O)O)C)C)C2C1O)C)C(=O)O)C	CYP17A1
DL18	622032	Tomentosic acid	CC1(CCC2(CCC3(C(=CCC4C3(CCC5C4(CC(C(C5(C)CO)O)O)C)C)C2C1O)C)C(=O)O)C	AMPD2
DL18	622032	Tomentosic acid	CC1(CCC2(CCC3(C(=CCC4C3(CCC5C4(CC(C(C5(C)CO)O)O)C)C)C2C1O)C)C(=O)O)C	FDFT1
DL18	622032	Tomentosic acid	CC1(CCC2(CCC3(C(=CCC4C3(CCC5C4(CC(C(C5(C)CO)O)O)C)C)C2C1O)C)C(=O)O)C	PTGFR
DL18	622032	Tomentosic acid	CC1(CCC2(CCC3(C(=CCC4C3(CCC5C4(CC(C(C5(C)CO)O)O)C)C)C2C1O)C)C(=O)O)C	PTGDR2
DL18	622032	Tomentosic acid	CC1(CCC2(CCC3(C(=CCC4C3(CCC5C4(CC(C(C5(C)CO)O)O)C)C)C2C1O)C)C(=O)O)C	PTGER3
DL18	622032	Tomentosic acid	CC1(CCC2(CCC3(C(=CCC4C3(CCC5C4(CC(C(C5(C)CO)O)O)C)C)C2C1O)C)C(=O)O)C	PPARG
DL18	622032	Tomentosic acid	CC1(CCC2(CCC3(C(=CCC4C3(CCC5C4(CC(C(C5(C)CO)O)O)C)C)C2C1O)C)C(=O)O)C	PPARA
DL18	622032	Tomentosic acid	CC1(CCC2(CCC3(C(=CCC4C3(CCC5C4(CC(C(C5(C)CO)O)O)C)C)C2C1O)C)C(=O)O)C	PPARD
DL18	622032	Tomentosic acid	CC1(CCC2(CCC3(C(=CCC4C3(CCC5C4(CC(C(C5(C)CO)O)O)C)C)C2C1O)C)C(=O)O)C	NPC1L1
DL18	622032	Tomentosic acid	CC1(CCC2(CCC3(C(=CCC4C3(CCC5C4(CC(C(C5(C)CO)O)O)C)C)C2C1O)C)C(=O)O)C	IDO1
DL18	622032	Tomentosic acid	CC1(CCC2(CCC3(C(=CCC4C3(CCC5C4(CC(C(C5(C)CO)O)O)C)C)C2C1O)C)C(=O)O)C	RORA
DL18	622032	Tomentosic acid	CC1(CCC2(CCC3(C(=CCC4C3(CCC5C4(CC(C(C5(C)CO)O)O)C)C)C2C1O)C)C(=O)O)C	HMGCR
DL18	622032	Tomentosic acid	CC1(CCC2(CCC3(C(=CCC4C3(CCC5C4(CC(C(C5(C)CO)O)O)C)C)C2C1O)C)C(=O)O)C	PDE5A
DL18	622032	Tomentosic acid	CC1(CCC2(CCC3(C(=CCC4C3(CCC5C4(CC(C(C5(C)CO)O)O)C)C)C2C1O)C)C(=O)O)C	MMP3
DL18	622032	Tomentosic acid	CC1(CCC2(CCC3(C(=CCC4C3(CCC5C4(CC(C(C5(C)CO)O)O)C)C)C2C1O)C)C(=O)O)C	MMP1
DL18	622032	Tomentosic acid	CC1(CCC2(CCC3(C(=CCC4C3(CCC5C4(CC(C(C5(C)CO)O)O)C)C)C2C1O)C)C(=O)O)C	MMP2
DL18	622032	Tomentosic acid	CC1(CCC2(CCC3(C(=CCC4C3(CCC5C4(CC(C(C5(C)CO)O)O)C)C)C2C1O)C)C(=O)O)C	CASP3
DL18	622032	Tomentosic acid	CC1(CCC2(CCC3(C(=CCC4C3(CCC5C4(CC(C(C5(C)CO)O)O)C)C)C2C1O)C)C(=O)O)C	CASP8
DL18	622032	Tomentosic acid	CC1(CCC2(CCC3(C(=CCC4C3(CCC5C4(CC(C(C5(C)CO)O)O)C)C)C2C1O)C)C(=O)O)C	PTGS2
DL18	622032	Tomentosic acid	CC1(CCC2(CCC3(C(=CCC4C3(CCC5C4(CC(C(C5(C)CO)O)O)C)C)C2C1O)C)C(=O)O)C	NR3C2
DL18	622032	Tomentosic acid	CC1(CCC2(CCC3(C(=CCC4C3(CCC5C4(CC(C(C5(C)CO)O)O)C)C)C2C1O)C)C(=O)O)C	CTSA
DL18	622032	Tomentosic acid	CC1(CCC2(CCC3(C(=CCC4C3(CCC5C4(CC(C(C5(C)CO)O)O)C)C)C2C1O)C)C(=O)O)C	ITGB1
DL18	622032	Tomentosic acid	CC1(CCC2(CCC3(C(=CCC4C3(CCC5C4(CC(C(C5(C)CO)O)O)C)C)C2C1O)C)C(=O)O)C	SIGMAR1
DL18	622032	Tomentosic acid	CC1(CCC2(CCC3(C(=CCC4C3(CCC5C4(CC(C(C5(C)CO)O)O)C)C)C2C1O)C)C(=O)O)C	PRKCH
DL18	622032	Tomentosic acid	CC1(CCC2(CCC3(C(=CCC4C3(CCC5C4(CC(C(C5(C)CO)O)O)C)C)C2C1O)C)C(=O)O)C	AGTR1
DL18	622032	Tomentosic acid	CC1(CCC2(CCC3(C(=CCC4C3(CCC5C4(CC(C(C5(C)CO)O)O)C)C)C2C1O)C)C(=O)O)C	ACE
DL18	622032	Tomentosic acid	CC1(CCC2(CCC3(C(=CCC4C3(CCC5C4(CC(C(C5(C)CO)O)O)C)C)C2C1O)C)C(=O)O)C	ITGA2B
DL18	622032	Tomentosic acid	CC1(CCC2(CCC3(C(=CCC4C3(CCC5C4(CC(C(C5(C)CO)O)O)C)C)C2C1O)C)C(=O)O)C	PPP2CA
DL18	622032	Tomentosic acid	CC1(CCC2(CCC3(C(=CCC4C3(CCC5C4(CC(C(C5(C)CO)O)O)C)C)C2C1O)C)C(=O)O)C	PREP
DL18	622032	Tomentosic acid	CC1(CCC2(CCC3(C(=CCC4C3(CCC5C4(CC(C(C5(C)CO)O)O)C)C)C2C1O)C)C(=O)O)C	CYP51A1
DL18	622032	Tomentosic acid	CC1(CCC2(CCC3(C(=CCC4C3(CCC5C4(CC(C(C5(C)CO)O)O)C)C)C2C1O)C)C(=O)O)C	CHEK1
DL18	622032	Tomentosic acid	CC1(CCC2(CCC3(C(=CCC4C3(CCC5C4(CC(C(C5(C)CO)O)O)C)C)C2C1O)C)C(=O)O)C	WEE1
DL18	622032	Tomentosic acid	CC1(CCC2(CCC3(C(=CCC4C3(CCC5C4(CC(C(C5(C)CO)O)O)C)C)C2C1O)C)C(=O)O)C	MME
DL18	622032	Tomentosic acid	CC1(CCC2(CCC3(C(=CCC4C3(CCC5C4(CC(C(C5(C)CO)O)O)C)C)C2C1O)C)C(=O)O)C	REN
DL18	622032	Tomentosic acid	CC1(CCC2(CCC3(C(=CCC4C3(CCC5C4(CC(C(C5(C)CO)O)O)C)C)C2C1O)C)C(=O)O)C	PIK3CA
DL18	622032	Tomentosic acid	CC1(CCC2(CCC3(C(=CCC4C3(CCC5C4(CC(C(C5(C)CO)O)O)C)C)C2C1O)C)C(=O)O)C	ITGB3
DL18	622032	Tomentosic acid	CC1(CCC2(CCC3(C(=CCC4C3(CCC5C4(CC(C(C5(C)CO)O)O)C)C)C2C1O)C)C(=O)O)C	ITGA4
DL18	622032	Tomentosic acid	CC1(CCC2(CCC3(C(=CCC4C3(CCC5C4(CC(C(C5(C)CO)O)O)C)C)C2C1O)C)C(=O)O)C	FNTB
DL19	389	DL-Ornithine	C(CC(C(=O)O)N)CN	ODC1
DL20	12227349	Dodecanoic acid-1-13C	CCCCCCCCCCCC(=O)O	FFAR1
DL20	12227349	Dodecanoic acid-1-13C	CCCCCCCCCCCC(=O)O	PPARA
DL20	12227349	Dodecanoic acid-1-13C	CCCCCCCCCCCC(=O)O	FABP4
DL20	12227349	Dodecanoic acid-1-13C	CCCCCCCCCCCC(=O)O	FABP5
DL20	12227349	Dodecanoic acid-1-13C	CCCCCCCCCCCC(=O)O	PPARD
DL20	12227349	Dodecanoic acid-1-13C	CCCCCCCCCCCC(=O)O	FABP3
DL20	12227349	Dodecanoic acid-1-13C	CCCCCCCCCCCC(=O)O	HSD11B1
DL20	12227349	Dodecanoic acid-1-13C	CCCCCCCCCCCC(=O)O	SLC22A6
DL20	12227349	Dodecanoic acid-1-13C	CCCCCCCCCCCC(=O)O	AKR1B10
DL20	12227349	Dodecanoic acid-1-13C	CCCCCCCCCCCC(=O)O	FABP2
DL20	12227349	Dodecanoic acid-1-13C	CCCCCCCCCCCC(=O)O	VDR
DL21	12530	Tridecanoic acid	CCCCCCCCCCCCC(=O)O	FFAR1
DL21	12530	Tridecanoic acid	CCCCCCCCCCCCC(=O)O	PPARA
DL21	12530	Tridecanoic acid	CCCCCCCCCCCCC(=O)O	FABP3
DL21	12530	Tridecanoic acid	CCCCCCCCCCCCC(=O)O	PPARD
DL21	12530	Tridecanoic acid	CCCCCCCCCCCCC(=O)O	FABP4
DL21	12530	Tridecanoic acid	CCCCCCCCCCCCC(=O)O	FABP5
DL21	12530	Tridecanoic acid	CCCCCCCCCCCCC(=O)O	FABP2
DL21	12530	Tridecanoic acid	CCCCCCCCCCCCC(=O)O	HSD11B1
DL21	12530	Tridecanoic acid	CCCCCCCCCCCCC(=O)O	SLC22A6
DL21	12530	Tridecanoic acid	CCCCCCCCCCCCC(=O)O	VDR
DL21	12530	Tridecanoic acid	CCCCCCCCCCCCC(=O)O	CDC25A
DL21	12530	Tridecanoic acid	CCCCCCCCCCCCC(=O)O	UGT2B7
DL22	11005	Myristic Acid	CCCCCCCCCCCCCC(=O)O	PPARA
DL22	11005	Myristic Acid	CCCCCCCCCCCCCC(=O)O	FABP3
DL22	11005	Myristic Acid	CCCCCCCCCCCCCC(=O)O	FFAR1
DL22	11005	Myristic Acid	CCCCCCCCCCCCCC(=O)O	PPARD
DL22	11005	Myristic Acid	CCCCCCCCCCCCCC(=O)O	FABP4
DL22	11005	Myristic Acid	CCCCCCCCCCCCCC(=O)O	FABP5
DL22	11005	Myristic Acid	CCCCCCCCCCCCCC(=O)O	FABP2
DL22	11005	Myristic Acid	CCCCCCCCCCCCCC(=O)O	HSD11B1
DL22	11005	Myristic Acid	CCCCCCCCCCCCCC(=O)O	SLC22A6
DL22	11005	Myristic Acid	CCCCCCCCCCCCCC(=O)O	CDC25A
DL22	11005	Myristic Acid	CCCCCCCCCCCCCC(=O)O	POLB
DL22	11005	Myristic Acid	CCCCCCCCCCCCCC(=O)O	AKR1B10
DL23	13849	Pentadecanoic acid	CCCCCCCCCCCCCCC(=O)O	FABP4
DL23	13849	Pentadecanoic acid	CCCCCCCCCCCCCCC(=O)O	PPARA
DL23	13849	Pentadecanoic acid	CCCCCCCCCCCCCCC(=O)O	FABP3
DL23	13849	Pentadecanoic acid	CCCCCCCCCCCCCCC(=O)O	FFAR1
DL23	13849	Pentadecanoic acid	CCCCCCCCCCCCCCC(=O)O	FABP5
DL23	13849	Pentadecanoic acid	CCCCCCCCCCCCCCC(=O)O	PPARD
DL23	13849	Pentadecanoic acid	CCCCCCCCCCCCCCC(=O)O	FABP2
DL23	13849	Pentadecanoic acid	CCCCCCCCCCCCCCC(=O)O	SLC22A6
DL23	13849	Pentadecanoic acid	CCCCCCCCCCCCCCC(=O)O	HSD11B1
DL23	13849	Pentadecanoic acid	CCCCCCCCCCCCCCC(=O)O	CDC25A
DL23	13849	Pentadecanoic acid	CCCCCCCCCCCCCCC(=O)O	POLB
DL24	520298	12-Methyltridecanoic acid	CC(C)CCCCCCCCCCC(=O)O	PPARA
DL24	520298	12-Methyltridecanoic acid	CC(C)CCCCCCCCCCC(=O)O	FABP3
DL24	520298	12-Methyltridecanoic acid	CC(C)CCCCCCCCCCC(=O)O	FFAR1
DL24	520298	12-Methyltridecanoic acid	CC(C)CCCCCCCCCCC(=O)O	FABP4
DL24	520298	12-Methyltridecanoic acid	CC(C)CCCCCCCCCCC(=O)O	PPARD
DL24	520298	12-Methyltridecanoic acid	CC(C)CCCCCCCCCCC(=O)O	FABP5
DL24	520298	12-Methyltridecanoic acid	CC(C)CCCCCCCCCCC(=O)O	FABP2
DL24	520298	12-Methyltridecanoic acid	CC(C)CCCCCCCCCCC(=O)O	HSD11B1
DL24	520298	12-Methyltridecanoic acid	CC(C)CCCCCCCCCCC(=O)O	SLC22A6
DL24	520298	12-Methyltridecanoic acid	CC(C)CCCCCCCCCCC(=O)O	CDC25A
DL24	520298	12-Methyltridecanoic acid	CC(C)CCCCCCCCCCC(=O)O	VDR
DL24	520298	12-Methyltridecanoic acid	CC(C)CCCCCCCCCCC(=O)O	AKR1B10
DL24	520298	12-Methyltridecanoic acid	CC(C)CCCCCCCCCCC(=O)O	AR
DL24	520298	12-Methyltridecanoic acid	CC(C)CCCCCCCCCCC(=O)O	PTGER2
DL24	520298	12-Methyltridecanoic acid	CC(C)CCCCCCCCCCC(=O)O	FNTA
DL24	520298	12-Methyltridecanoic acid	CC(C)CCCCCCCCCCC(=O)O	FNTB
DL25	68344	9-Tetradecenoic acid	CCCCC=CCCCCCCCC(=O)O	PPARA
DL25	68344	9-Tetradecenoic acid	CCCCC=CCCCCCCCC(=O)O	PPARG
DL25	68344	9-Tetradecenoic acid	CCCCC=CCCCCCCCC(=O)O	PPARD
DL25	68344	9-Tetradecenoic acid	CCCCC=CCCCCCCCC(=O)O	FABP3
DL25	68344	9-Tetradecenoic acid	CCCCC=CCCCCCCCC(=O)O	FABP4
DL25	68344	9-Tetradecenoic acid	CCCCC=CCCCCCCCC(=O)O	FABP5
DL25	68344	9-Tetradecenoic acid	CCCCC=CCCCCCCCC(=O)O	FAAH
DL25	68344	9-Tetradecenoic acid	CCCCC=CCCCCCCCC(=O)O	FFAR1
DL25	68344	9-Tetradecenoic acid	CCCCC=CCCCCCCCC(=O)O	PTPN2
DL25	68344	9-Tetradecenoic acid	CCCCC=CCCCCCCCC(=O)O	PTGS1
DL25	68344	9-Tetradecenoic acid	CCCCC=CCCCCCCCC(=O)O	PTPN1
DL25	68344	9-Tetradecenoic acid	CCCCC=CCCCCCCCC(=O)O	SCD
DL25	68344	9-Tetradecenoic acid	CCCCC=CCCCCCCCC(=O)O	TERT
DL25	68344	9-Tetradecenoic acid	CCCCC=CCCCCCCCC(=O)O	FABP1
DL25	68344	9-Tetradecenoic acid	CCCCC=CCCCCCCCC(=O)O	PTPN6
DL25	68344	9-Tetradecenoic acid	CCCCC=CCCCCCCCC(=O)O	CES2
DL25	68344	9-Tetradecenoic acid	CCCCC=CCCCCCCCC(=O)O	PREP
DL26	36247	14-Methylpentadecanoic acid	CC(C)CCCCCCCCCCCCC(=O)O	FABP4
DL26	36247	14-Methylpentadecanoic acid	CC(C)CCCCCCCCCCCCC(=O)O	PPARA
DL26	36247	14-Methylpentadecanoic acid	CC(C)CCCCCCCCCCCCC(=O)O	FABP3
DL26	36247	14-Methylpentadecanoic acid	CC(C)CCCCCCCCCCCCC(=O)O	PPARD
DL26	36247	14-Methylpentadecanoic acid	CC(C)CCCCCCCCCCCCC(=O)O	FABP5
DL26	36247	14-Methylpentadecanoic acid	CC(C)CCCCCCCCCCCCC(=O)O	FABP2
DL26	36247	14-Methylpentadecanoic acid	CC(C)CCCCCCCCCCCCC(=O)O	FFAR1
DL26	36247	14-Methylpentadecanoic acid	CC(C)CCCCCCCCCCCCC(=O)O	SLC22A6
DL26	36247	14-Methylpentadecanoic acid	CC(C)CCCCCCCCCCCCC(=O)O	HSD11B1
DL26	36247	14-Methylpentadecanoic acid	CC(C)CCCCCCCCCCCCC(=O)O	CDC25A
DL26	36247	14-Methylpentadecanoic acid	CC(C)CCCCCCCCCCCCC(=O)O	AKR1B10
DL26	36247	14-Methylpentadecanoic acid	CC(C)CCCCCCCCCCCCC(=O)O	POLB
DL27	53394254	18-Hydroxyicosa-5,8,11,14,16-pentaenoic acid	CCC(C=CC=CCC=CCC=CCC=CCCCC(=O)O)O	ALOX5
DL27	53394254	18-Hydroxyicosa-5,8,11,14,16-pentaenoic acid	CCC(C=CC=CCC=CCC=CCC=CCCCC(=O)O)O	PPARA
DL27	53394254	18-Hydroxyicosa-5,8,11,14,16-pentaenoic acid	CCC(C=CC=CCC=CCC=CCC=CCCCC(=O)O)O	PPARD
DL27	53394254	18-Hydroxyicosa-5,8,11,14,16-pentaenoic acid	CCC(C=CC=CCC=CCC=CCC=CCCCC(=O)O)O	PPARG
DL27	53394254	18-Hydroxyicosa-5,8,11,14,16-pentaenoic acid	CCC(C=CC=CCC=CCC=CCC=CCCCC(=O)O)O	MME
DL27	53394254	18-Hydroxyicosa-5,8,11,14,16-pentaenoic acid	CCC(C=CC=CCC=CCC=CCC=CCCCC(=O)O)O	AGTR1
DL27	53394254	18-Hydroxyicosa-5,8,11,14,16-pentaenoic acid	CCC(C=CC=CCC=CCC=CCC=CCCCC(=O)O)O	LTB4R
DL27	53394254	18-Hydroxyicosa-5,8,11,14,16-pentaenoic acid	CCC(C=CC=CCC=CCC=CCC=CCCCC(=O)O)O	TP53
DL27	53394254	18-Hydroxyicosa-5,8,11,14,16-pentaenoic acid	CCC(C=CC=CCC=CCC=CCC=CCCCC(=O)O)O	MDM2
DL27	53394254	18-Hydroxyicosa-5,8,11,14,16-pentaenoic acid	CCC(C=CC=CCC=CCC=CCC=CCCCC(=O)O)O	CTSA
DL27	53394254	18-Hydroxyicosa-5,8,11,14,16-pentaenoic acid	CCC(C=CC=CCC=CCC=CCC=CCCCC(=O)O)O	THRA
DL27	53394254	18-Hydroxyicosa-5,8,11,14,16-pentaenoic acid	CCC(C=CC=CCC=CCC=CCC=CCCCC(=O)O)O	THRB
DL27	53394254	18-Hydroxyicosa-5,8,11,14,16-pentaenoic acid	CCC(C=CC=CCC=CCC=CCC=CCCCC(=O)O)O	PTGDR2
DL27	53394254	18-Hydroxyicosa-5,8,11,14,16-pentaenoic acid	CCC(C=CC=CCC=CCC=CCC=CCCCC(=O)O)O	OPRD1
DL27	53394254	18-Hydroxyicosa-5,8,11,14,16-pentaenoic acid	CCC(C=CC=CCC=CCC=CCC=CCCCC(=O)O)O	CYP26B1
DL27	53394254	18-Hydroxyicosa-5,8,11,14,16-pentaenoic acid	CCC(C=CC=CCC=CCC=CCC=CCCCC(=O)O)O	CYP26A1
DL27	53394254	18-Hydroxyicosa-5,8,11,14,16-pentaenoic acid	CCC(C=CC=CCC=CCC=CCC=CCCCC(=O)O)O	MCL1
DL27	53394254	18-Hydroxyicosa-5,8,11,14,16-pentaenoic acid	CCC(C=CC=CCC=CCC=CCC=CCCCC(=O)O)O	BCL2L2
DL27	53394254	18-Hydroxyicosa-5,8,11,14,16-pentaenoic acid	CCC(C=CC=CCC=CCC=CCC=CCCCC(=O)O)O	BCL2
DL27	53394254	18-Hydroxyicosa-5,8,11,14,16-pentaenoic acid	CCC(C=CC=CCC=CCC=CCC=CCCCC(=O)O)O	BCL2A1
DL27	53394254	18-Hydroxyicosa-5,8,11,14,16-pentaenoic acid	CCC(C=CC=CCC=CCC=CCC=CCCCC(=O)O)O	PDE5A
DL27	53394254	18-Hydroxyicosa-5,8,11,14,16-pentaenoic acid	CCC(C=CC=CCC=CCC=CCC=CCCCC(=O)O)O	ACE
DL27	53394254	18-Hydroxyicosa-5,8,11,14,16-pentaenoic acid	CCC(C=CC=CCC=CCC=CCC=CCCCC(=O)O)O	ECE1
DL27	53394254	18-Hydroxyicosa-5,8,11,14,16-pentaenoic acid	CCC(C=CC=CCC=CCC=CCC=CCCCC(=O)O)O	FABP4
DL27	53394254	18-Hydroxyicosa-5,8,11,14,16-pentaenoic acid	CCC(C=CC=CCC=CCC=CCC=CCCCC(=O)O)O	IMPDH1
DL27	53394254	18-Hydroxyicosa-5,8,11,14,16-pentaenoic acid	CCC(C=CC=CCC=CCC=CCC=CCCCC(=O)O)O	IMPDH2
DL27	53394254	18-Hydroxyicosa-5,8,11,14,16-pentaenoic acid	CCC(C=CC=CCC=CCC=CCC=CCCCC(=O)O)O	AMPD2
DL27	53394254	18-Hydroxyicosa-5,8,11,14,16-pentaenoic acid	CCC(C=CC=CCC=CCC=CCC=CCCCC(=O)O)O	OPRM1
DL27	53394254	18-Hydroxyicosa-5,8,11,14,16-pentaenoic acid	CCC(C=CC=CCC=CCC=CCC=CCCCC(=O)O)O	FDFT1
DL27	53394254	18-Hydroxyicosa-5,8,11,14,16-pentaenoic acid	CCC(C=CC=CCC=CCC=CCC=CCCCC(=O)O)O	ITGB1
DL27	53394254	18-Hydroxyicosa-5,8,11,14,16-pentaenoic acid	CCC(C=CC=CCC=CCC=CCC=CCCCC(=O)O)O	CNR1
DL27	53394254	18-Hydroxyicosa-5,8,11,14,16-pentaenoic acid	CCC(C=CC=CCC=CCC=CCC=CCCCC(=O)O)O	AKT2
DL27	53394254	18-Hydroxyicosa-5,8,11,14,16-pentaenoic acid	CCC(C=CC=CCC=CCC=CCC=CCCCC(=O)O)O	AKT1
DL27	53394254	18-Hydroxyicosa-5,8,11,14,16-pentaenoic acid	CCC(C=CC=CCC=CCC=CCC=CCCCC(=O)O)O	AMPD3
DL27	53394254	18-Hydroxyicosa-5,8,11,14,16-pentaenoic acid	CCC(C=CC=CCC=CCC=CCC=CCCCC(=O)O)O	MMP13
DL27	53394254	18-Hydroxyicosa-5,8,11,14,16-pentaenoic acid	CCC(C=CC=CCC=CCC=CCC=CCCCC(=O)O)O	MMP9
DL27	53394254	18-Hydroxyicosa-5,8,11,14,16-pentaenoic acid	CCC(C=CC=CCC=CCC=CCC=CCCCC(=O)O)O	MMP2
DL27	53394254	18-Hydroxyicosa-5,8,11,14,16-pentaenoic acid	CCC(C=CC=CCC=CCC=CCC=CCCCC(=O)O)O	MMP10
DL27	53394254	18-Hydroxyicosa-5,8,11,14,16-pentaenoic acid	CCC(C=CC=CCC=CCC=CCC=CCCCC(=O)O)O	MMP12
DL27	53394254	18-Hydroxyicosa-5,8,11,14,16-pentaenoic acid	CCC(C=CC=CCC=CCC=CCC=CCCCC(=O)O)O	MMP8
DL27	53394254	18-Hydroxyicosa-5,8,11,14,16-pentaenoic acid	CCC(C=CC=CCC=CCC=CCC=CCCCC(=O)O)O	FGFR1
DL27	53394254	18-Hydroxyicosa-5,8,11,14,16-pentaenoic acid	CCC(C=CC=CCC=CCC=CCC=CCCCC(=O)O)O	HSD17B2
DL27	53394254	18-Hydroxyicosa-5,8,11,14,16-pentaenoic acid	CCC(C=CC=CCC=CCC=CCC=CCCCC(=O)O)O	AVPR2
DL27	53394254	18-Hydroxyicosa-5,8,11,14,16-pentaenoic acid	CCC(C=CC=CCC=CCC=CCC=CCCCC(=O)O)O	AVPR1A
DL27	53394254	18-Hydroxyicosa-5,8,11,14,16-pentaenoic acid	CCC(C=CC=CCC=CCC=CCC=CCCCC(=O)O)O	GCGR
DL27	53394254	18-Hydroxyicosa-5,8,11,14,16-pentaenoic acid	CCC(C=CC=CCC=CCC=CCC=CCCCC(=O)O)O	OXTR
DL27	53394254	18-Hydroxyicosa-5,8,11,14,16-pentaenoic acid	CCC(C=CC=CCC=CCC=CCC=CCCCC(=O)O)O	PIK3CA
DL27	53394254	18-Hydroxyicosa-5,8,11,14,16-pentaenoic acid	CCC(C=CC=CCC=CCC=CCC=CCCCC(=O)O)O	PIK3CD
DL27	53394254	18-Hydroxyicosa-5,8,11,14,16-pentaenoic acid	CCC(C=CC=CCC=CCC=CCC=CCCCC(=O)O)O	PIK3CG
DL27	53394254	18-Hydroxyicosa-5,8,11,14,16-pentaenoic acid	CCC(C=CC=CCC=CCC=CCC=CCCCC(=O)O)O	MMP1
DL27	53394254	18-Hydroxyicosa-5,8,11,14,16-pentaenoic acid	CCC(C=CC=CCC=CCC=CCC=CCCCC(=O)O)O	EDNRB
DL27	53394254	18-Hydroxyicosa-5,8,11,14,16-pentaenoic acid	CCC(C=CC=CCC=CCC=CCC=CCCCC(=O)O)O	EDNRA
DL27	53394254	18-Hydroxyicosa-5,8,11,14,16-pentaenoic acid	CCC(C=CC=CCC=CCC=CCC=CCCCC(=O)O)O	TRPM8
DL27	53394254	18-Hydroxyicosa-5,8,11,14,16-pentaenoic acid	CCC(C=CC=CCC=CCC=CCC=CCCCC(=O)O)O	ITGB7
DL27	53394254	18-Hydroxyicosa-5,8,11,14,16-pentaenoic acid	CCC(C=CC=CCC=CCC=CCC=CCCCC(=O)O)O	JAK3
DL27	53394254	18-Hydroxyicosa-5,8,11,14,16-pentaenoic acid	CCC(C=CC=CCC=CCC=CCC=CCCCC(=O)O)O	KIF11
DL27	53394254	18-Hydroxyicosa-5,8,11,14,16-pentaenoic acid	CCC(C=CC=CCC=CCC=CCC=CCCCC(=O)O)O	EPHX2
DL27	53394254	18-Hydroxyicosa-5,8,11,14,16-pentaenoic acid	CCC(C=CC=CCC=CCC=CCC=CCCCC(=O)O)O	PDE2A
DL27	53394254	18-Hydroxyicosa-5,8,11,14,16-pentaenoic acid	CCC(C=CC=CCC=CCC=CCC=CCCCC(=O)O)O	SELL
DL27	53394254	18-Hydroxyicosa-5,8,11,14,16-pentaenoic acid	CCC(C=CC=CCC=CCC=CCC=CCCCC(=O)O)O	SELP
DL27	53394254	18-Hydroxyicosa-5,8,11,14,16-pentaenoic acid	CCC(C=CC=CCC=CCC=CCC=CCCCC(=O)O)O	HSD17B1
DL27	53394254	18-Hydroxyicosa-5,8,11,14,16-pentaenoic acid	CCC(C=CC=CCC=CCC=CCC=CCCCC(=O)O)O	CYP1A2
DL27	53394254	18-Hydroxyicosa-5,8,11,14,16-pentaenoic acid	CCC(C=CC=CCC=CCC=CCC=CCCCC(=O)O)O	CYP2C9
DL27	53394254	18-Hydroxyicosa-5,8,11,14,16-pentaenoic acid	CCC(C=CC=CCC=CCC=CCC=CCCCC(=O)O)O	CYP3A4
DL27	53394254	18-Hydroxyicosa-5,8,11,14,16-pentaenoic acid	CCC(C=CC=CCC=CCC=CCC=CCCCC(=O)O)O	CYP2C19
DL27	53394254	18-Hydroxyicosa-5,8,11,14,16-pentaenoic acid	CCC(C=CC=CCC=CCC=CCC=CCCCC(=O)O)O	TYMS
DL27	53394254	18-Hydroxyicosa-5,8,11,14,16-pentaenoic acid	CCC(C=CC=CCC=CCC=CCC=CCCCC(=O)O)O	CCR1
DL27	53394254	18-Hydroxyicosa-5,8,11,14,16-pentaenoic acid	CCC(C=CC=CCC=CCC=CCC=CCCCC(=O)O)O	SLC8A1
DL27	53394254	18-Hydroxyicosa-5,8,11,14,16-pentaenoic acid	CCC(C=CC=CCC=CCC=CCC=CCCCC(=O)O)O	CHEK1
DL27	53394254	18-Hydroxyicosa-5,8,11,14,16-pentaenoic acid	CCC(C=CC=CCC=CCC=CCC=CCCCC(=O)O)O	WEE1
DL27	53394254	18-Hydroxyicosa-5,8,11,14,16-pentaenoic acid	CCC(C=CC=CCC=CCC=CCC=CCCCC(=O)O)O	ALOX12
DL27	53394254	18-Hydroxyicosa-5,8,11,14,16-pentaenoic acid	CCC(C=CC=CCC=CCC=CCC=CCCCC(=O)O)O	VCP
DL27	53394254	18-Hydroxyicosa-5,8,11,14,16-pentaenoic acid	CCC(C=CC=CCC=CCC=CCC=CCCCC(=O)O)O	NR1H4
DL27	53394254	18-Hydroxyicosa-5,8,11,14,16-pentaenoic acid	CCC(C=CC=CCC=CCC=CCC=CCCCC(=O)O)O	CA2
DL27	53394254	18-Hydroxyicosa-5,8,11,14,16-pentaenoic acid	CCC(C=CC=CCC=CCC=CCC=CCCCC(=O)O)O	CA1
DL27	53394254	18-Hydroxyicosa-5,8,11,14,16-pentaenoic acid	CCC(C=CC=CCC=CCC=CCC=CCCCC(=O)O)O	GSK3B
DL27	53394254	18-Hydroxyicosa-5,8,11,14,16-pentaenoic acid	CCC(C=CC=CCC=CCC=CCC=CCCCC(=O)O)O	GSK3A
DL27	53394254	18-Hydroxyicosa-5,8,11,14,16-pentaenoic acid	CCC(C=CC=CCC=CCC=CCC=CCCCC(=O)O)O	SLC10A2
DL27	53394254	18-Hydroxyicosa-5,8,11,14,16-pentaenoic acid	CCC(C=CC=CCC=CCC=CCC=CCCCC(=O)O)O	SLC10A1
DL27	53394254	18-Hydroxyicosa-5,8,11,14,16-pentaenoic acid	CCC(C=CC=CCC=CCC=CCC=CCCCC(=O)O)O	AKR1C3
DL27	53394254	18-Hydroxyicosa-5,8,11,14,16-pentaenoic acid	CCC(C=CC=CCC=CCC=CCC=CCCCC(=O)O)O	S1PR2
DL27	53394254	18-Hydroxyicosa-5,8,11,14,16-pentaenoic acid	CCC(C=CC=CCC=CCC=CCC=CCCCC(=O)O)O	HCAR2
DL27	53394254	18-Hydroxyicosa-5,8,11,14,16-pentaenoic acid	CCC(C=CC=CCC=CCC=CCC=CCCCC(=O)O)O	CYSLTR1
DL27	53394254	18-Hydroxyicosa-5,8,11,14,16-pentaenoic acid	CCC(C=CC=CCC=CCC=CCC=CCCCC(=O)O)O	ADAMTS4
DL27	53394254	18-Hydroxyicosa-5,8,11,14,16-pentaenoic acid	CCC(C=CC=CCC=CCC=CCC=CCCCC(=O)O)O	DPP4
DL27	53394254	18-Hydroxyicosa-5,8,11,14,16-pentaenoic acid	CCC(C=CC=CCC=CCC=CCC=CCCCC(=O)O)O	ROCK2
DL27	53394254	18-Hydroxyicosa-5,8,11,14,16-pentaenoic acid	CCC(C=CC=CCC=CCC=CCC=CCCCC(=O)O)O	SERPINE1
DL27	53394254	18-Hydroxyicosa-5,8,11,14,16-pentaenoic acid	CCC(C=CC=CCC=CCC=CCC=CCCCC(=O)O)O	ITGA2B
DL27	53394254	18-Hydroxyicosa-5,8,11,14,16-pentaenoic acid	CCC(C=CC=CCC=CCC=CCC=CCCCC(=O)O)O	ITGA2
DL27	53394254	18-Hydroxyicosa-5,8,11,14,16-pentaenoic acid	CCC(C=CC=CCC=CCC=CCC=CCCCC(=O)O)O	CASP3
DL27	53394254	18-Hydroxyicosa-5,8,11,14,16-pentaenoic acid	CCC(C=CC=CCC=CCC=CCC=CCCCC(=O)O)O	CPT1A
DL27	53394254	18-Hydroxyicosa-5,8,11,14,16-pentaenoic acid	CCC(C=CC=CCC=CCC=CCC=CCCCC(=O)O)O	CPT1B
DL27	53394254	18-Hydroxyicosa-5,8,11,14,16-pentaenoic acid	CCC(C=CC=CCC=CCC=CCC=CCCCC(=O)O)O	MMP3
DL27	53394254	18-Hydroxyicosa-5,8,11,14,16-pentaenoic acid	CCC(C=CC=CCC=CCC=CCC=CCCCC(=O)O)O	CPT2
DL27	53394254	18-Hydroxyicosa-5,8,11,14,16-pentaenoic acid	CCC(C=CC=CCC=CCC=CCC=CCCCC(=O)O)O	SELE
DL27	53394254	18-Hydroxyicosa-5,8,11,14,16-pentaenoic acid	CCC(C=CC=CCC=CCC=CCC=CCCCC(=O)O)O	PIM1
DL27	53394254	18-Hydroxyicosa-5,8,11,14,16-pentaenoic acid	CCC(C=CC=CCC=CCC=CCC=CCCCC(=O)O)O	S1PR1
DL27	53394254	18-Hydroxyicosa-5,8,11,14,16-pentaenoic acid	CCC(C=CC=CCC=CCC=CCC=CCCCC(=O)O)O	ITGAV
DL27	53394254	18-Hydroxyicosa-5,8,11,14,16-pentaenoic acid	CCC(C=CC=CCC=CCC=CCC=CCCCC(=O)O)O	RCE1
DL27	53394254	18-Hydroxyicosa-5,8,11,14,16-pentaenoic acid	CCC(C=CC=CCC=CCC=CCC=CCCCC(=O)O)O	BCL2L1
DL27	53394254	18-Hydroxyicosa-5,8,11,14,16-pentaenoic acid	CCC(C=CC=CCC=CCC=CCC=CCCCC(=O)O)O	ITGB3
DL27	53394254	18-Hydroxyicosa-5,8,11,14,16-pentaenoic acid	CCC(C=CC=CCC=CCC=CCC=CCCCC(=O)O)O	ITGA4
DL27	53394254	18-Hydroxyicosa-5,8,11,14,16-pentaenoic acid	CCC(C=CC=CCC=CCC=CCC=CCCCC(=O)O)O	PIK3R1
DL28	3931	9,12-Octadecadienoic acid	CCCCCC=CCC=CCCCCCCCC(=O)O	PPARG
DL28	3931	9,12-Octadecadienoic acid	CCCCCC=CCC=CCCCCCCCC(=O)O	PPARA
DL28	3931	9,12-Octadecadienoic acid	CCCCCC=CCC=CCCCCCCCC(=O)O	PPARD
DL28	3931	9,12-Octadecadienoic acid	CCCCCC=CCC=CCCCCCCCC(=O)O	FFAR1
DL28	3931	9,12-Octadecadienoic acid	CCCCCC=CCC=CCCCCCCCC(=O)O	FABP4
DL28	3931	9,12-Octadecadienoic acid	CCCCCC=CCC=CCCCCCCCC(=O)O	FABP3
DL28	3931	9,12-Octadecadienoic acid	CCCCCC=CCC=CCCCCCCCC(=O)O	PTGS1
DL28	3931	9,12-Octadecadienoic acid	CCCCCC=CCC=CCCCCCCCC(=O)O	SCD
DL28	3931	9,12-Octadecadienoic acid	CCCCCC=CCC=CCCCCCCCC(=O)O	FABP5
DL28	3931	9,12-Octadecadienoic acid	CCCCCC=CCC=CCCCCCCCC(=O)O	FAAH
DL28	3931	9,12-Octadecadienoic acid	CCCCCC=CCC=CCCCCCCCC(=O)O	TERT
DL28	3931	9,12-Octadecadienoic acid	CCCCCC=CCC=CCCCCCCCC(=O)O	FABP1
DL28	3931	9,12-Octadecadienoic acid	CCCCCC=CCC=CCCCCCCCC(=O)O	CNR1
DL28	3931	9,12-Octadecadienoic acid	CCCCCC=CCC=CCCCCCCCC(=O)O	ALOX5
DL28	3931	9,12-Octadecadienoic acid	CCCCCC=CCC=CCCCCCCCC(=O)O	PTPN1
DL28	3931	9,12-Octadecadienoic acid	CCCCCC=CCC=CCCCCCCCC(=O)O	PTPN2
DL28	3931	9,12-Octadecadienoic acid	CCCCCC=CCC=CCCCCCCCC(=O)O	POLB
DL28	3931	9,12-Octadecadienoic acid	CCCCCC=CCC=CCCCCCCCC(=O)O	PTGES
DL28	3931	9,12-Octadecadienoic acid	CCCCCC=CCC=CCCCCCCCC(=O)O	ESR2
DL28	3931	9,12-Octadecadienoic acid	CCCCCC=CCC=CCCCCCCCC(=O)O	LTB4R
DL28	3931	9,12-Octadecadienoic acid	CCCCCC=CCC=CCCCCCCCC(=O)O	CES2
DL28	3931	9,12-Octadecadienoic acid	CCCCCC=CCC=CCCCCCCCC(=O)O	PTPN6
DL28	3931	9,12-Octadecadienoic acid	CCCCCC=CCC=CCCCCCCCC(=O)O	CDC25A
DL28	3931	9,12-Octadecadienoic acid	CCCCCC=CCC=CCCCCCCCC(=O)O	HSD11B1
DL28	3931	9,12-Octadecadienoic acid	CCCCCC=CCC=CCCCCCCCC(=O)O	NR3C1
DL28	3931	9,12-Octadecadienoic acid	CCCCCC=CCC=CCCCCCCCC(=O)O	HMGCR
DL28	3931	9,12-Octadecadienoic acid	CCCCCC=CCC=CCCCCCCCC(=O)O	TOP1
DL28	3931	9,12-Octadecadienoic acid	CCCCCC=CCC=CCCCCCCCC(=O)O	CDC25B
DL28	3931	9,12-Octadecadienoic acid	CCCCCC=CCC=CCCCCCCCC(=O)O	RORC
DL28	3931	9,12-Octadecadienoic acid	CCCCCC=CCC=CCCCCCCCC(=O)O	PDE4D
DL28	3931	9,12-Octadecadienoic acid	CCCCCC=CCC=CCCCCCCCC(=O)O	ALOX12
DL28	3931	9,12-Octadecadienoic acid	CCCCCC=CCC=CCCCCCCCC(=O)O	PTGER2
DL28	3931	9,12-Octadecadienoic acid	CCCCCC=CCC=CCCCCCCCC(=O)O	SRD5A2
DL28	3931	9,12-Octadecadienoic acid	CCCCCC=CCC=CCCCCCCCC(=O)O	PTGS2
DL28	3931	9,12-Octadecadienoic acid	CCCCCC=CCC=CCCCCCCCC(=O)O	SLC22A12
DL28	3931	9,12-Octadecadienoic acid	CCCCCC=CCC=CCCCCCCCC(=O)O	PGR
DL28	3931	9,12-Octadecadienoic acid	CCCCCC=CCC=CCCCCCCCC(=O)O	NOS2
DL28	3931	9,12-Octadecadienoic acid	CCCCCC=CCC=CCCCCCCCC(=O)O	PLA2G1B
DL28	3931	9,12-Octadecadienoic acid	CCCCCC=CCC=CCCCCCCCC(=O)O	PTGER1
DL28	3931	9,12-Octadecadienoic acid	CCCCCC=CCC=CCCCCCCCC(=O)O	CYP19A1
DL28	3931	9,12-Octadecadienoic acid	CCCCCC=CCC=CCCCCCCCC(=O)O	RXRB
DL28	3931	9,12-Octadecadienoic acid	CCCCCC=CCC=CCCCCCCCC(=O)O	PTGIR
DL28	3931	9,12-Octadecadienoic acid	CCCCCC=CCC=CCCCCCCCC(=O)O	HSD11B2
DL28	3931	9,12-Octadecadienoic acid	CCCCCC=CCC=CCCCCCCCC(=O)O	PTGDR2
DL28	3931	9,12-Octadecadienoic acid	CCCCCC=CCC=CCCCCCCCC(=O)O	ADORA3
DL28	3931	9,12-Octadecadienoic acid	CCCCCC=CCC=CCCCCCCCC(=O)O	PTPRF
DL28	3931	9,12-Octadecadienoic acid	CCCCCC=CCC=CCCCCCCCC(=O)O	FNTA
DL28	3931	9,12-Octadecadienoic acid	CCCCCC=CCC=CCCCCCCCC(=O)O	TRPV1
DL28	3931	9,12-Octadecadienoic acid	CCCCCC=CCC=CCCCCCCCC(=O)O	CD81
DL28	3931	9,12-Octadecadienoic acid	CCCCCC=CCC=CCCCCCCCC(=O)O	PRKCH
DL28	3931	9,12-Octadecadienoic acid	CCCCCC=CCC=CCCCCCCCC(=O)O	ESR1
DL28	3931	9,12-Octadecadienoic acid	CCCCCC=CCC=CCCCCCCCC(=O)O	CYP26B1
DL28	3931	9,12-Octadecadienoic acid	CCCCCC=CCC=CCCCCCCCC(=O)O	CYP26A1
DL28	3931	9,12-Octadecadienoic acid	CCCCCC=CCC=CCCCCCCCC(=O)O	SERPINA6
DL28	3931	9,12-Octadecadienoic acid	CCCCCC=CCC=CCCCCCCCC(=O)O	SHBG
DL28	3931	9,12-Octadecadienoic acid	CCCCCC=CCC=CCCCCCCCC(=O)O	G6PD
DL28	3931	9,12-Octadecadienoic acid	CCCCCC=CCC=CCCCCCCCC(=O)O	CYP51A1
DL28	3931	9,12-Octadecadienoic acid	CCCCCC=CCC=CCCCCCCCC(=O)O	ACP1
DL28	3931	9,12-Octadecadienoic acid	CCCCCC=CCC=CCCCCCCCC(=O)O	PTGER4
DL28	3931	9,12-Octadecadienoic acid	CCCCCC=CCC=CCCCCCCCC(=O)O	NR1H3
DL28	3931	9,12-Octadecadienoic acid	CCCCCC=CCC=CCCCCCCCC(=O)O	OXER1
DL28	3931	9,12-Octadecadienoic acid	CCCCCC=CCC=CCCCCCCCC(=O)O	AR
DL28	3931	9,12-Octadecadienoic acid	CCCCCC=CCC=CCCCCCCCC(=O)O	FFAR4
DL28	3931	9,12-Octadecadienoic acid	CCCCCC=CCC=CCCCCCCCC(=O)O	PREP
DL28	3931	9,12-Octadecadienoic acid	CCCCCC=CCC=CCCCCCCCC(=O)O	NR3C2
DL28	3931	9,12-Octadecadienoic acid	CCCCCC=CCC=CCCCCCCCC(=O)O	NPC1L1
DL28	3931	9,12-Octadecadienoic acid	CCCCCC=CCC=CCCCCCCCC(=O)O	SIGMAR1
DL28	3931	9,12-Octadecadienoic acid	CCCCCC=CCC=CCCCCCCCC(=O)O	CYP17A1
DL28	3931	9,12-Octadecadienoic acid	CCCCCC=CCC=CCCCCCCCC(=O)O	TRPM8
DL28	3931	9,12-Octadecadienoic acid	CCCCCC=CCC=CCCCCCCCC(=O)O	HTR2B
DL28	3931	9,12-Octadecadienoic acid	CCCCCC=CCC=CCCCCCCCC(=O)O	ADRA2B
DL28	3931	9,12-Octadecadienoic acid	CCCCCC=CCC=CCCCCCCCC(=O)O	MAPK14
DL28	3931	9,12-Octadecadienoic acid	CCCCCC=CCC=CCCCCCCCC(=O)O	MAPK1
DL28	3931	9,12-Octadecadienoic acid	CCCCCC=CCC=CCCCCCCCC(=O)O	IL6
DL28	3931	9,12-Octadecadienoic acid	CCCCCC=CCC=CCCCCCCCC(=O)O	GLUL
DL28	3931	9,12-Octadecadienoic acid	CCCCCC=CCC=CCCCCCCCC(=O)O	PTPN11
DL28	3931	9,12-Octadecadienoic acid	CCCCCC=CCC=CCCCCCCCC(=O)O	PLA2G4A
DL28	3931	9,12-Octadecadienoic acid	CCCCCC=CCC=CCCCCCCCC(=O)O	SLC16A1
DL28	3931	9,12-Octadecadienoic acid	CCCCCC=CCC=CCCCCCCCC(=O)O	EDNRA
DL28	3931	9,12-Octadecadienoic acid	CCCCCC=CCC=CCCCCCCCC(=O)O	MAPK3
DL28	3931	9,12-Octadecadienoic acid	CCCCCC=CCC=CCCCCCCCC(=O)O	MDM2
DL28	3931	9,12-Octadecadienoic acid	CCCCCC=CCC=CCCCCCCCC(=O)O	AKR1B10
DL28	3931	9,12-Octadecadienoic acid	CCCCCC=CCC=CCCCCCCCC(=O)O	CMA1
DL28	3931	9,12-Octadecadienoic acid	CCCCCC=CCC=CCCCCCCCC(=O)O	CTSG
DL28	3931	9,12-Octadecadienoic acid	CCCCCC=CCC=CCCCCCCCC(=O)O	PSEN2
DL28	3931	9,12-Octadecadienoic acid	CCCCCC=CCC=CCCCCCCCC(=O)O	CCKBR
DL28	3931	9,12-Octadecadienoic acid	CCCCCC=CCC=CCCCCCCCC(=O)O	ENPP2
DL28	3931	9,12-Octadecadienoic acid	CCCCCC=CCC=CCCCCCCCC(=O)O	GRM2
DL28	3931	9,12-Octadecadienoic acid	CCCCCC=CCC=CCCCCCCCC(=O)O	GPBAR1
DL28	3931	9,12-Octadecadienoic acid	CCCCCC=CCC=CCCCCCCCC(=O)O	HNF4A
DL28	3931	9,12-Octadecadienoic acid	CCCCCC=CCC=CCCCCCCCC(=O)O	PDE4A
DL28	3931	9,12-Octadecadienoic acid	CCCCCC=CCC=CCCCCCCCC(=O)O	RBP4
DL28	3931	9,12-Octadecadienoic acid	CCCCCC=CCC=CCCCCCCCC(=O)O	BCHE
DL28	3931	9,12-Octadecadienoic acid	CCCCCC=CCC=CCCCCCCCC(=O)O	PTGDR
DL28	3931	9,12-Octadecadienoic acid	CCCCCC=CCC=CCCCCCCCC(=O)O	IMPDH2
DL28	3931	9,12-Octadecadienoic acid	CCCCCC=CCC=CCCCCCCCC(=O)O	MMP2
DL28	3931	9,12-Octadecadienoic acid	CCCCCC=CCC=CCCCCCCCC(=O)O	MCL1
DL28	3931	9,12-Octadecadienoic acid	CCCCCC=CCC=CCCCCCCCC(=O)O	BCL2
DL28	3931	9,12-Octadecadienoic acid	CCCCCC=CCC=CCCCCCCCC(=O)O	TOP2A
DL28	3931	9,12-Octadecadienoic acid	CCCCCC=CCC=CCCCCCCCC(=O)O	PRKAG1
DL28	3931	9,12-Octadecadienoic acid	CCCCCC=CCC=CCCCCCCCC(=O)O	PRKAA2
DL28	3931	9,12-Octadecadienoic acid	CCCCCC=CCC=CCCCCCCCC(=O)O	PRKAB1
DL28	3931	9,12-Octadecadienoic acid	CCCCCC=CCC=CCCCCCCCC(=O)O	PSENEN
DL28	3931	9,12-Octadecadienoic acid	CCCCCC=CCC=CCCCCCCCC(=O)O	FNTB
DL28	3931	9,12-Octadecadienoic acid	CCCCCC=CCC=CCCCCCCCC(=O)O	NCSTN
DL28	3931	9,12-Octadecadienoic acid	CCCCCC=CCC=CCCCCCCCC(=O)O	APH1A
DL28	3931	9,12-Octadecadienoic acid	CCCCCC=CCC=CCCCCCCCC(=O)O	PSEN1
DL28	3931	9,12-Octadecadienoic acid	CCCCCC=CCC=CCCCCCCCC(=O)O	APH1B
DL29	4668	9-trans-Hexadecenoic acid;trans-Palmitoleic acid	CCCCCCC=CCCCCCCCC(=O)O	PPARG
DL29	4668	9-trans-Hexadecenoic acid;trans-Palmitoleic acid	CCCCCCC=CCCCCCCCC(=O)O	PPARA
DL29	4668	9-trans-Hexadecenoic acid;trans-Palmitoleic acid	CCCCCCC=CCCCCCCCC(=O)O	PPARD
DL29	4668	9-trans-Hexadecenoic acid;trans-Palmitoleic acid	CCCCCCC=CCCCCCCCC(=O)O	FABP4
DL29	4668	9-trans-Hexadecenoic acid;trans-Palmitoleic acid	CCCCCCC=CCCCCCCCC(=O)O	FABP3
DL29	4668	9-trans-Hexadecenoic acid;trans-Palmitoleic acid	CCCCCCC=CCCCCCCCC(=O)O	FABP5
DL29	4668	9-trans-Hexadecenoic acid;trans-Palmitoleic acid	CCCCCCC=CCCCCCCCC(=O)O	FAAH
DL29	4668	9-trans-Hexadecenoic acid;trans-Palmitoleic acid	CCCCCCC=CCCCCCCCC(=O)O	TERT
DL29	4668	9-trans-Hexadecenoic acid;trans-Palmitoleic acid	CCCCCCC=CCCCCCCCC(=O)O	FABP1
DL29	4668	9-trans-Hexadecenoic acid;trans-Palmitoleic acid	CCCCCCC=CCCCCCCCC(=O)O	SCD
DL29	4668	9-trans-Hexadecenoic acid;trans-Palmitoleic acid	CCCCCCC=CCCCCCCCC(=O)O	FFAR1
DL29	4668	9-trans-Hexadecenoic acid;trans-Palmitoleic acid	CCCCCCC=CCCCCCCCC(=O)O	PTGS1
DL29	4668	9-trans-Hexadecenoic acid;trans-Palmitoleic acid	CCCCCCC=CCCCCCCCC(=O)O	PTPN1
DL29	4668	9-trans-Hexadecenoic acid;trans-Palmitoleic acid	CCCCCCC=CCCCCCCCC(=O)O	PTPN2
DL29	4668	9-trans-Hexadecenoic acid;trans-Palmitoleic acid	CCCCCCC=CCCCCCCCC(=O)O	PTGES
DL29	4668	9-trans-Hexadecenoic acid;trans-Palmitoleic acid	CCCCCCC=CCCCCCCCC(=O)O	PTPN6
DL29	4668	9-trans-Hexadecenoic acid;trans-Palmitoleic acid	CCCCCCC=CCCCCCCCC(=O)O	CES2
DL29	4668	9-trans-Hexadecenoic acid;trans-Palmitoleic acid	CCCCCCC=CCCCCCCCC(=O)O	PREP
DL30	985	Palmitic Acid	CCCCCCCCCCCCCCCC(=O)O	FABP4
DL30	985	Palmitic Acid	CCCCCCCCCCCCCCCC(=O)O	PPARA
DL30	985	Palmitic Acid	CCCCCCCCCCCCCCCC(=O)O	FABP3
DL30	985	Palmitic Acid	CCCCCCCCCCCCCCCC(=O)O	FABP5
DL30	985	Palmitic Acid	CCCCCCCCCCCCCCCC(=O)O	PPARD
DL30	985	Palmitic Acid	CCCCCCCCCCCCCCCC(=O)O	FABP2
DL30	985	Palmitic Acid	CCCCCCCCCCCCCCCC(=O)O	FFAR1
DL30	985	Palmitic Acid	CCCCCCCCCCCCCCCC(=O)O	SLC22A6
DL30	985	Palmitic Acid	CCCCCCCCCCCCCCCC(=O)O	CDC25A
DL30	985	Palmitic Acid	CCCCCCCCCCCCCCCC(=O)O	HSD11B1
DL30	985	Palmitic Acid	CCCCCCCCCCCCCCCC(=O)O	AKR1B10
DL30	985	Palmitic Acid	CCCCCCCCCCCCCCCC(=O)O	POLB
DL31	96645	2-(Dimethylamino)ethyl myristate	CCCCCCCCCCCCCC(=O)OCCN(C)C	HTR6
DL31	96645	2-(Dimethylamino)ethyl myristate	CCCCCCCCCCCCCC(=O)OCCN(C)C	SIGMAR1
DL31	96645	2-(Dimethylamino)ethyl myristate	CCCCCCCCCCCCCC(=O)OCCN(C)C	HTR2A
DL31	96645	2-(Dimethylamino)ethyl myristate	CCCCCCCCCCCCCC(=O)OCCN(C)C	HTR2C
DL31	96645	2-(Dimethylamino)ethyl myristate	CCCCCCCCCCCCCC(=O)OCCN(C)C	DRD3
DL31	96645	2-(Dimethylamino)ethyl myristate	CCCCCCCCCCCCCC(=O)OCCN(C)C	CHRM1
DL31	96645	2-(Dimethylamino)ethyl myristate	CCCCCCCCCCCCCC(=O)OCCN(C)C	HTR2B
DL31	96645	2-(Dimethylamino)ethyl myristate	CCCCCCCCCCCCCC(=O)OCCN(C)C	CHRM2
DL31	96645	2-(Dimethylamino)ethyl myristate	CCCCCCCCCCCCCC(=O)OCCN(C)C	CHRM4
DL31	96645	2-(Dimethylamino)ethyl myristate	CCCCCCCCCCCCCC(=O)OCCN(C)C	CHRM5
DL31	96645	2-(Dimethylamino)ethyl myristate	CCCCCCCCCCCCCC(=O)OCCN(C)C	CHRM3
DL31	96645	2-(Dimethylamino)ethyl myristate	CCCCCCCCCCCCCC(=O)OCCN(C)C	HRH2
DL32	3893	Lauric Acid	CCCCCCCCCCCC(=O)O	FFAR1
DL32	3893	Lauric Acid	CCCCCCCCCCCC(=O)O	PPARA
DL32	3893	Lauric Acid	CCCCCCCCCCCC(=O)O	FABP4
DL32	3893	Lauric Acid	CCCCCCCCCCCC(=O)O	FABP5
DL32	3893	Lauric Acid	CCCCCCCCCCCC(=O)O	PPARD
DL32	3893	Lauric Acid	CCCCCCCCCCCC(=O)O	FABP3
DL32	3893	Lauric Acid	CCCCCCCCCCCC(=O)O	HSD11B1
DL32	3893	Lauric Acid	CCCCCCCCCCCC(=O)O	SLC22A6
DL32	3893	Lauric Acid	CCCCCCCCCCCC(=O)O	AKR1B10
DL32	3893	Lauric Acid	CCCCCCCCCCCC(=O)O	FABP2
DL32	3893	Lauric Acid	CCCCCCCCCCCC(=O)O	VDR
DL33	10743	4-Hydroxy-3,5-dimethoxycinnamic acid	COC1=CC(=CC(=C1O)OC)C=CC(=O)O	CA2
DL33	10743	4-Hydroxy-3,5-dimethoxycinnamic acid	COC1=CC(=CC(=C1O)OC)C=CC(=O)O	CA1
DL33	10743	4-Hydroxy-3,5-dimethoxycinnamic acid	COC1=CC(=CC(=C1O)OC)C=CC(=O)O	CA7
DL33	10743	4-Hydroxy-3,5-dimethoxycinnamic acid	COC1=CC(=CC(=C1O)OC)C=CC(=O)O	CA6
DL33	10743	4-Hydroxy-3,5-dimethoxycinnamic acid	COC1=CC(=CC(=C1O)OC)C=CC(=O)O	CA12
DL33	10743	4-Hydroxy-3,5-dimethoxycinnamic acid	COC1=CC(=CC(=C1O)OC)C=CC(=O)O	CA14
DL33	10743	4-Hydroxy-3,5-dimethoxycinnamic acid	COC1=CC(=CC(=C1O)OC)C=CC(=O)O	CA9
DL33	10743	4-Hydroxy-3,5-dimethoxycinnamic acid	COC1=CC(=CC(=C1O)OC)C=CC(=O)O	CA5A
DL34	71464488	O-glutarylcarnitine	C[N+](C)(C)CC(CC(=O)[O-])OC(=O)CCCC(=O)O	NR1H4
DL34	71464488	O-glutarylcarnitine	C[N+](C)(C)CC(CC(=O)[O-])OC(=O)CCCC(=O)O	SLC25A20
DL34	71464488	O-glutarylcarnitine	C[N+](C)(C)CC(CC(=O)[O-])OC(=O)CCCC(=O)O	PIN1
DL34	71464488	O-glutarylcarnitine	C[N+](C)(C)CC(CC(=O)[O-])OC(=O)CCCC(=O)O	ABHD6
DL34	71464488	O-glutarylcarnitine	C[N+](C)(C)CC(CC(=O)[O-])OC(=O)CCCC(=O)O	CNR1
DL34	71464488	O-glutarylcarnitine	C[N+](C)(C)CC(CC(=O)[O-])OC(=O)CCCC(=O)O	PLA2G7
DL34	71464488	O-glutarylcarnitine	C[N+](C)(C)CC(CC(=O)[O-])OC(=O)CCCC(=O)O	ABHD12
DL34	71464488	O-glutarylcarnitine	C[N+](C)(C)CC(CC(=O)[O-])OC(=O)CCCC(=O)O	DAGLB
DL34	71464488	O-glutarylcarnitine	C[N+](C)(C)CC(CC(=O)[O-])OC(=O)CCCC(=O)O	DAGLA
DL34	71464488	O-glutarylcarnitine	C[N+](C)(C)CC(CC(=O)[O-])OC(=O)CCCC(=O)O	ABHD16A
DL35	291640	Z-Glu(OEt)-OH	CCOC(=O)CCC(C(=O)O)NC(=O)OCC1=CC=CC=C1	CASP3
DL35	291640	Z-Glu(OEt)-OH	CCOC(=O)CCC(C(=O)O)NC(=O)OCC1=CC=CC=C1	CASP1
DL35	291640	Z-Glu(OEt)-OH	CCOC(=O)CCC(C(=O)O)NC(=O)OCC1=CC=CC=C1	CAPN1
DL35	291640	Z-Glu(OEt)-OH	CCOC(=O)CCC(C(=O)O)NC(=O)OCC1=CC=CC=C1	CASP7
DL35	291640	Z-Glu(OEt)-OH	CCOC(=O)CCC(C(=O)O)NC(=O)OCC1=CC=CC=C1	PYGL
DL35	291640	Z-Glu(OEt)-OH	CCOC(=O)CCC(C(=O)O)NC(=O)OCC1=CC=CC=C1	ITGB1
DL35	291640	Z-Glu(OEt)-OH	CCOC(=O)CCC(C(=O)O)NC(=O)OCC1=CC=CC=C1	ACE
DL35	291640	Z-Glu(OEt)-OH	CCOC(=O)CCC(C(=O)O)NC(=O)OCC1=CC=CC=C1	CTSK
DL35	291640	Z-Glu(OEt)-OH	CCOC(=O)CCC(C(=O)O)NC(=O)OCC1=CC=CC=C1	AKR1B1
DL35	291640	Z-Glu(OEt)-OH	CCOC(=O)CCC(C(=O)O)NC(=O)OCC1=CC=CC=C1	AKR1A1
DL35	291640	Z-Glu(OEt)-OH	CCOC(=O)CCC(C(=O)O)NC(=O)OCC1=CC=CC=C1	PDE5A
DL35	291640	Z-Glu(OEt)-OH	CCOC(=O)CCC(C(=O)O)NC(=O)OCC1=CC=CC=C1	ITGAV
DL35	291640	Z-Glu(OEt)-OH	CCOC(=O)CCC(C(=O)O)NC(=O)OCC1=CC=CC=C1	PSMB2
DL35	291640	Z-Glu(OEt)-OH	CCOC(=O)CCC(C(=O)O)NC(=O)OCC1=CC=CC=C1	TGM2
DL35	291640	Z-Glu(OEt)-OH	CCOC(=O)CCC(C(=O)O)NC(=O)OCC1=CC=CC=C1	PTGDR2
DL35	291640	Z-Glu(OEt)-OH	CCOC(=O)CCC(C(=O)O)NC(=O)OCC1=CC=CC=C1	PPARG
DL35	291640	Z-Glu(OEt)-OH	CCOC(=O)CCC(C(=O)O)NC(=O)OCC1=CC=CC=C1	CNR2
DL35	291640	Z-Glu(OEt)-OH	CCOC(=O)CCC(C(=O)O)NC(=O)OCC1=CC=CC=C1	ESR2
DL35	291640	Z-Glu(OEt)-OH	CCOC(=O)CCC(C(=O)O)NC(=O)OCC1=CC=CC=C1	ACHE
DL35	291640	Z-Glu(OEt)-OH	CCOC(=O)CCC(C(=O)O)NC(=O)OCC1=CC=CC=C1	PIK3CD
DL35	291640	Z-Glu(OEt)-OH	CCOC(=O)CCC(C(=O)O)NC(=O)OCC1=CC=CC=C1	PIK3CB
DL35	291640	Z-Glu(OEt)-OH	CCOC(=O)CCC(C(=O)O)NC(=O)OCC1=CC=CC=C1	TBXA2R
DL35	291640	Z-Glu(OEt)-OH	CCOC(=O)CCC(C(=O)O)NC(=O)OCC1=CC=CC=C1	ESR1
DL35	291640	Z-Glu(OEt)-OH	CCOC(=O)CCC(C(=O)O)NC(=O)OCC1=CC=CC=C1	PPARA
DL35	291640	Z-Glu(OEt)-OH	CCOC(=O)CCC(C(=O)O)NC(=O)OCC1=CC=CC=C1	PIK3CA
DL35	291640	Z-Glu(OEt)-OH	CCOC(=O)CCC(C(=O)O)NC(=O)OCC1=CC=CC=C1	CSNK2A1
DL35	291640	Z-Glu(OEt)-OH	CCOC(=O)CCC(C(=O)O)NC(=O)OCC1=CC=CC=C1	BCL2
DL35	291640	Z-Glu(OEt)-OH	CCOC(=O)CCC(C(=O)O)NC(=O)OCC1=CC=CC=C1	GPR35
DL35	291640	Z-Glu(OEt)-OH	CCOC(=O)CCC(C(=O)O)NC(=O)OCC1=CC=CC=C1	MAPK8
DL35	291640	Z-Glu(OEt)-OH	CCOC(=O)CCC(C(=O)O)NC(=O)OCC1=CC=CC=C1	PDE4A
DL35	291640	Z-Glu(OEt)-OH	CCOC(=O)CCC(C(=O)O)NC(=O)OCC1=CC=CC=C1	ACE2
DL35	291640	Z-Glu(OEt)-OH	CCOC(=O)CCC(C(=O)O)NC(=O)OCC1=CC=CC=C1	RHOA
DL35	291640	Z-Glu(OEt)-OH	CCOC(=O)CCC(C(=O)O)NC(=O)OCC1=CC=CC=C1	CTSA
DL35	291640	Z-Glu(OEt)-OH	CCOC(=O)CCC(C(=O)O)NC(=O)OCC1=CC=CC=C1	P2RX7
DL35	291640	Z-Glu(OEt)-OH	CCOC(=O)CCC(C(=O)O)NC(=O)OCC1=CC=CC=C1	CREBBP
DL35	291640	Z-Glu(OEt)-OH	CCOC(=O)CCC(C(=O)O)NC(=O)OCC1=CC=CC=C1	TBXAS1
DL35	291640	Z-Glu(OEt)-OH	CCOC(=O)CCC(C(=O)O)NC(=O)OCC1=CC=CC=C1	ITGB7
DL35	291640	Z-Glu(OEt)-OH	CCOC(=O)CCC(C(=O)O)NC(=O)OCC1=CC=CC=C1	ITGAL
DL35	291640	Z-Glu(OEt)-OH	CCOC(=O)CCC(C(=O)O)NC(=O)OCC1=CC=CC=C1	PTGS1
DL35	291640	Z-Glu(OEt)-OH	CCOC(=O)CCC(C(=O)O)NC(=O)OCC1=CC=CC=C1	SCN10A
DL35	291640	Z-Glu(OEt)-OH	CCOC(=O)CCC(C(=O)O)NC(=O)OCC1=CC=CC=C1	EGFR
DL35	291640	Z-Glu(OEt)-OH	CCOC(=O)CCC(C(=O)O)NC(=O)OCC1=CC=CC=C1	MMP13
DL35	291640	Z-Glu(OEt)-OH	CCOC(=O)CCC(C(=O)O)NC(=O)OCC1=CC=CC=C1	MMP12
DL35	291640	Z-Glu(OEt)-OH	CCOC(=O)CCC(C(=O)O)NC(=O)OCC1=CC=CC=C1	NR4A1
DL35	291640	Z-Glu(OEt)-OH	CCOC(=O)CCC(C(=O)O)NC(=O)OCC1=CC=CC=C1	AKR1C3
DL35	291640	Z-Glu(OEt)-OH	CCOC(=O)CCC(C(=O)O)NC(=O)OCC1=CC=CC=C1	CYP26A1
DL35	291640	Z-Glu(OEt)-OH	CCOC(=O)CCC(C(=O)O)NC(=O)OCC1=CC=CC=C1	HSPA1A
DL35	291640	Z-Glu(OEt)-OH	CCOC(=O)CCC(C(=O)O)NC(=O)OCC1=CC=CC=C1	MTNR1A
DL35	291640	Z-Glu(OEt)-OH	CCOC(=O)CCC(C(=O)O)NC(=O)OCC1=CC=CC=C1	HCAR2
DL35	291640	Z-Glu(OEt)-OH	CCOC(=O)CCC(C(=O)O)NC(=O)OCC1=CC=CC=C1	FFAR1
DL35	291640	Z-Glu(OEt)-OH	CCOC(=O)CCC(C(=O)O)NC(=O)OCC1=CC=CC=C1	CCKAR
DL35	291640	Z-Glu(OEt)-OH	CCOC(=O)CCC(C(=O)O)NC(=O)OCC1=CC=CC=C1	ADAMTS5
DL35	291640	Z-Glu(OEt)-OH	CCOC(=O)CCC(C(=O)O)NC(=O)OCC1=CC=CC=C1	MMP7
DL35	291640	Z-Glu(OEt)-OH	CCOC(=O)CCC(C(=O)O)NC(=O)OCC1=CC=CC=C1	GSK3B
DL35	291640	Z-Glu(OEt)-OH	CCOC(=O)CCC(C(=O)O)NC(=O)OCC1=CC=CC=C1	VCP
DL35	291640	Z-Glu(OEt)-OH	CCOC(=O)CCC(C(=O)O)NC(=O)OCC1=CC=CC=C1	NEK2
DL35	291640	Z-Glu(OEt)-OH	CCOC(=O)CCC(C(=O)O)NC(=O)OCC1=CC=CC=C1	IKBKE
DL35	291640	Z-Glu(OEt)-OH	CCOC(=O)CCC(C(=O)O)NC(=O)OCC1=CC=CC=C1	CDC25A
DL35	291640	Z-Glu(OEt)-OH	CCOC(=O)CCC(C(=O)O)NC(=O)OCC1=CC=CC=C1	CDC25B
DL35	291640	Z-Glu(OEt)-OH	CCOC(=O)CCC(C(=O)O)NC(=O)OCC1=CC=CC=C1	TBK1
DL35	291640	Z-Glu(OEt)-OH	CCOC(=O)CCC(C(=O)O)NC(=O)OCC1=CC=CC=C1	NAAA
DL35	291640	Z-Glu(OEt)-OH	CCOC(=O)CCC(C(=O)O)NC(=O)OCC1=CC=CC=C1	DUSP3
DL35	291640	Z-Glu(OEt)-OH	CCOC(=O)CCC(C(=O)O)NC(=O)OCC1=CC=CC=C1	TTR
DL35	291640	Z-Glu(OEt)-OH	CCOC(=O)CCC(C(=O)O)NC(=O)OCC1=CC=CC=C1	MMP14
DL35	291640	Z-Glu(OEt)-OH	CCOC(=O)CCC(C(=O)O)NC(=O)OCC1=CC=CC=C1	MKNK2
DL35	291640	Z-Glu(OEt)-OH	CCOC(=O)CCC(C(=O)O)NC(=O)OCC1=CC=CC=C1	IKBKB
DL35	291640	Z-Glu(OEt)-OH	CCOC(=O)CCC(C(=O)O)NC(=O)OCC1=CC=CC=C1	NEU3
DL35	291640	Z-Glu(OEt)-OH	CCOC(=O)CCC(C(=O)O)NC(=O)OCC1=CC=CC=C1	EDNRB
DL35	291640	Z-Glu(OEt)-OH	CCOC(=O)CCC(C(=O)O)NC(=O)OCC1=CC=CC=C1	CPA1
DL35	291640	Z-Glu(OEt)-OH	CCOC(=O)CCC(C(=O)O)NC(=O)OCC1=CC=CC=C1	STS
DL35	291640	Z-Glu(OEt)-OH	CCOC(=O)CCC(C(=O)O)NC(=O)OCC1=CC=CC=C1	AGTR2
DL35	291640	Z-Glu(OEt)-OH	CCOC(=O)CCC(C(=O)O)NC(=O)OCC1=CC=CC=C1	PTGS2
DL35	291640	Z-Glu(OEt)-OH	CCOC(=O)CCC(C(=O)O)NC(=O)OCC1=CC=CC=C1	PIM1
DL35	291640	Z-Glu(OEt)-OH	CCOC(=O)CCC(C(=O)O)NC(=O)OCC1=CC=CC=C1	MDM2
DL35	291640	Z-Glu(OEt)-OH	CCOC(=O)CCC(C(=O)O)NC(=O)OCC1=CC=CC=C1	DRD4
DL35	291640	Z-Glu(OEt)-OH	CCOC(=O)CCC(C(=O)O)NC(=O)OCC1=CC=CC=C1	STAT3
DL35	291640	Z-Glu(OEt)-OH	CCOC(=O)CCC(C(=O)O)NC(=O)OCC1=CC=CC=C1	GNRHR
DL35	291640	Z-Glu(OEt)-OH	CCOC(=O)CCC(C(=O)O)NC(=O)OCC1=CC=CC=C1	PTPN22
DL35	291640	Z-Glu(OEt)-OH	CCOC(=O)CCC(C(=O)O)NC(=O)OCC1=CC=CC=C1	PTPRF
DL35	291640	Z-Glu(OEt)-OH	CCOC(=O)CCC(C(=O)O)NC(=O)OCC1=CC=CC=C1	PTPN2
DL35	291640	Z-Glu(OEt)-OH	CCOC(=O)CCC(C(=O)O)NC(=O)OCC1=CC=CC=C1	MAPK1
DL35	291640	Z-Glu(OEt)-OH	CCOC(=O)CCC(C(=O)O)NC(=O)OCC1=CC=CC=C1	BRD4
DL35	291640	Z-Glu(OEt)-OH	CCOC(=O)CCC(C(=O)O)NC(=O)OCC1=CC=CC=C1	KDM6B
DL35	291640	Z-Glu(OEt)-OH	CCOC(=O)CCC(C(=O)O)NC(=O)OCC1=CC=CC=C1	FNTA
DL35	291640	Z-Glu(OEt)-OH	CCOC(=O)CCC(C(=O)O)NC(=O)OCC1=CC=CC=C1	TDO2
DL35	291640	Z-Glu(OEt)-OH	CCOC(=O)CCC(C(=O)O)NC(=O)OCC1=CC=CC=C1	PPARD
DL35	291640	Z-Glu(OEt)-OH	CCOC(=O)CCC(C(=O)O)NC(=O)OCC1=CC=CC=C1	CTSG
DL35	291640	Z-Glu(OEt)-OH	CCOC(=O)CCC(C(=O)O)NC(=O)OCC1=CC=CC=C1	IDO1
DL35	291640	Z-Glu(OEt)-OH	CCOC(=O)CCC(C(=O)O)NC(=O)OCC1=CC=CC=C1	MKNK1
DL35	291640	Z-Glu(OEt)-OH	CCOC(=O)CCC(C(=O)O)NC(=O)OCC1=CC=CC=C1	PTGES
DL35	291640	Z-Glu(OEt)-OH	CCOC(=O)CCC(C(=O)O)NC(=O)OCC1=CC=CC=C1	DHODH
DL35	291640	Z-Glu(OEt)-OH	CCOC(=O)CCC(C(=O)O)NC(=O)OCC1=CC=CC=C1	FABP4
DL35	291640	Z-Glu(OEt)-OH	CCOC(=O)CCC(C(=O)O)NC(=O)OCC1=CC=CC=C1	PIK3CG
DL35	291640	Z-Glu(OEt)-OH	CCOC(=O)CCC(C(=O)O)NC(=O)OCC1=CC=CC=C1	FABP3
DL35	291640	Z-Glu(OEt)-OH	CCOC(=O)CCC(C(=O)O)NC(=O)OCC1=CC=CC=C1	NTSR1
DL35	291640	Z-Glu(OEt)-OH	CCOC(=O)CCC(C(=O)O)NC(=O)OCC1=CC=CC=C1	ADAM17
DL35	291640	Z-Glu(OEt)-OH	CCOC(=O)CCC(C(=O)O)NC(=O)OCC1=CC=CC=C1	METAP2
DL35	291640	Z-Glu(OEt)-OH	CCOC(=O)CCC(C(=O)O)NC(=O)OCC1=CC=CC=C1	ADAM12
DL35	291640	Z-Glu(OEt)-OH	CCOC(=O)CCC(C(=O)O)NC(=O)OCC1=CC=CC=C1	PDE9A
DL35	291640	Z-Glu(OEt)-OH	CCOC(=O)CCC(C(=O)O)NC(=O)OCC1=CC=CC=C1	FNTB
DL35	291640	Z-Glu(OEt)-OH	CCOC(=O)CCC(C(=O)O)NC(=O)OCC1=CC=CC=C1	ITGA4
DL35	291640	Z-Glu(OEt)-OH	CCOC(=O)CCC(C(=O)O)NC(=O)OCC1=CC=CC=C1	ICAM1
DL35	291640	Z-Glu(OEt)-OH	CCOC(=O)CCC(C(=O)O)NC(=O)OCC1=CC=CC=C1	ITGA2
DL35	291640	Z-Glu(OEt)-OH	CCOC(=O)CCC(C(=O)O)NC(=O)OCC1=CC=CC=C1	ITGA1
DL35	291640	Z-Glu(OEt)-OH	CCOC(=O)CCC(C(=O)O)NC(=O)OCC1=CC=CC=C1	ITGB2
DL36	65130	Hexamidine	C1=CC(=CC=C1C(=N)N)OCCCCCCOC2=CC=C(C=C2)C(=N)N	F2
DL36	65130	Hexamidine	C1=CC(=CC=C1C(=N)N)OCCCCCCOC2=CC=C(C=C2)C(=N)N	PRSS1
DL36	65130	Hexamidine	C1=CC(=CC=C1C(=N)N)OCCCCCCOC2=CC=C(C=C2)C(=N)N	ST14
DL36	65130	Hexamidine	C1=CC(=CC=C1C(=N)N)OCCCCCCOC2=CC=C(C=C2)C(=N)N	PLAU
DL36	65130	Hexamidine	C1=CC(=CC=C1C(=N)N)OCCCCCCOC2=CC=C(C=C2)C(=N)N	SLC22A2
DL36	65130	Hexamidine	C1=CC(=CC=C1C(=N)N)OCCCCCCOC2=CC=C(C=C2)C(=N)N	SLC47A1
DL36	65130	Hexamidine	C1=CC(=CC=C1C(=N)N)OCCCCCCOC2=CC=C(C=C2)C(=N)N	SLC47A2
DL36	65130	Hexamidine	C1=CC(=CC=C1C(=N)N)OCCCCCCOC2=CC=C(C=C2)C(=N)N	ADRA2A
DL36	65130	Hexamidine	C1=CC(=CC=C1C(=N)N)OCCCCCCOC2=CC=C(C=C2)C(=N)N	GRIN2A
DL36	65130	Hexamidine	C1=CC(=CC=C1C(=N)N)OCCCCCCOC2=CC=C(C=C2)C(=N)N	MAOA
DL36	65130	Hexamidine	C1=CC(=CC=C1C(=N)N)OCCCCCCOC2=CC=C(C=C2)C(=N)N	CHRM5
DL36	65130	Hexamidine	C1=CC(=CC=C1C(=N)N)OCCCCCCOC2=CC=C(C=C2)C(=N)N	SLC22A3
DL36	65130	Hexamidine	C1=CC(=CC=C1C(=N)N)OCCCCCCOC2=CC=C(C=C2)C(=N)N	AOC1
DL36	65130	Hexamidine	C1=CC(=CC=C1C(=N)N)OCCCCCCOC2=CC=C(C=C2)C(=N)N	SLC6A2
DL36	65130	Hexamidine	C1=CC(=CC=C1C(=N)N)OCCCCCCOC2=CC=C(C=C2)C(=N)N	HTR2C
DL36	65130	Hexamidine	C1=CC(=CC=C1C(=N)N)OCCCCCCOC2=CC=C(C=C2)C(=N)N	SLC6A3
DL36	65130	Hexamidine	C1=CC(=CC=C1C(=N)N)OCCCCCCOC2=CC=C(C=C2)C(=N)N	SAT1
DL36	65130	Hexamidine	C1=CC(=CC=C1C(=N)N)OCCCCCCOC2=CC=C(C=C2)C(=N)N	S100B
DL36	65130	Hexamidine	C1=CC(=CC=C1C(=N)N)OCCCCCCOC2=CC=C(C=C2)C(=N)N	ADRA1A
DL36	65130	Hexamidine	C1=CC(=CC=C1C(=N)N)OCCCCCCOC2=CC=C(C=C2)C(=N)N	CHRM4
DL36	65130	Hexamidine	C1=CC(=CC=C1C(=N)N)OCCCCCCOC2=CC=C(C=C2)C(=N)N	CHRM2
DL36	65130	Hexamidine	C1=CC(=CC=C1C(=N)N)OCCCCCCOC2=CC=C(C=C2)C(=N)N	HTR2A
DL36	65130	Hexamidine	C1=CC(=CC=C1C(=N)N)OCCCCCCOC2=CC=C(C=C2)C(=N)N	DRD3
DL36	65130	Hexamidine	C1=CC(=CC=C1C(=N)N)OCCCCCCOC2=CC=C(C=C2)C(=N)N	KLK1
DL36	65130	Hexamidine	C1=CC(=CC=C1C(=N)N)OCCCCCCOC2=CC=C(C=C2)C(=N)N	TMPRSS6
DL36	65130	Hexamidine	C1=CC(=CC=C1C(=N)N)OCCCCCCOC2=CC=C(C=C2)C(=N)N	GRIN1
DL37	107982	Dihydrocapsaicin	CC(C)CCCCCCC(=O)NCC1=CC(=C(C=C1)O)OC	TRPV1
DL37	107982	Dihydrocapsaicin	CC(C)CCCCCCC(=O)NCC1=CC(=C(C=C1)O)OC	PTGS1
DL37	107982	Dihydrocapsaicin	CC(C)CCCCCCC(=O)NCC1=CC(=C(C=C1)O)OC	CYP1A2
DL37	107982	Dihydrocapsaicin	CC(C)CCCCCCC(=O)NCC1=CC(=C(C=C1)O)OC	ACHE
DL37	107982	Dihydrocapsaicin	CC(C)CCCCCCC(=O)NCC1=CC(=C(C=C1)O)OC	BCHE
DL37	107982	Dihydrocapsaicin	CC(C)CCCCCCC(=O)NCC1=CC(=C(C=C1)O)OC	SIGMAR1
DL37	107982	Dihydrocapsaicin	CC(C)CCCCCCC(=O)NCC1=CC(=C(C=C1)O)OC	CNR1
DL37	107982	Dihydrocapsaicin	CC(C)CCCCCCC(=O)NCC1=CC(=C(C=C1)O)OC	SLC6A11
DL37	107982	Dihydrocapsaicin	CC(C)CCCCCCC(=O)NCC1=CC(=C(C=C1)O)OC	SLC6A13
DL37	107982	Dihydrocapsaicin	CC(C)CCCCCCC(=O)NCC1=CC(=C(C=C1)O)OC	CHRM4
DL37	107982	Dihydrocapsaicin	CC(C)CCCCCCC(=O)NCC1=CC(=C(C=C1)O)OC	DRD3
DL37	107982	Dihydrocapsaicin	CC(C)CCCCCCC(=O)NCC1=CC(=C(C=C1)O)OC	HDAC1
DL37	107982	Dihydrocapsaicin	CC(C)CCCCCCC(=O)NCC1=CC(=C(C=C1)O)OC	HDAC6
DL37	107982	Dihydrocapsaicin	CC(C)CCCCCCC(=O)NCC1=CC(=C(C=C1)O)OC	HDAC8
DL37	107982	Dihydrocapsaicin	CC(C)CCCCCCC(=O)NCC1=CC(=C(C=C1)O)OC	CNR2
DL37	107982	Dihydrocapsaicin	CC(C)CCCCCCC(=O)NCC1=CC(=C(C=C1)O)OC	SLC6A4
DL37	107982	Dihydrocapsaicin	CC(C)CCCCCCC(=O)NCC1=CC(=C(C=C1)O)OC	HDAC3
DL37	107982	Dihydrocapsaicin	CC(C)CCCCCCC(=O)NCC1=CC(=C(C=C1)O)OC	AR
DL37	107982	Dihydrocapsaicin	CC(C)CCCCCCC(=O)NCC1=CC(=C(C=C1)O)OC	ROCK2
DL37	107982	Dihydrocapsaicin	CC(C)CCCCCCC(=O)NCC1=CC(=C(C=C1)O)OC	ADRA2A
DL37	107982	Dihydrocapsaicin	CC(C)CCCCCCC(=O)NCC1=CC(=C(C=C1)O)OC	ADRA2C
DL37	107982	Dihydrocapsaicin	CC(C)CCCCCCC(=O)NCC1=CC(=C(C=C1)O)OC	HDAC11
DL37	107982	Dihydrocapsaicin	CC(C)CCCCCCC(=O)NCC1=CC(=C(C=C1)O)OC	HDAC10
DL37	107982	Dihydrocapsaicin	CC(C)CCCCCCC(=O)NCC1=CC(=C(C=C1)O)OC	OPRK1
DL37	107982	Dihydrocapsaicin	CC(C)CCCCCCC(=O)NCC1=CC(=C(C=C1)O)OC	MME
DL37	107982	Dihydrocapsaicin	CC(C)CCCCCCC(=O)NCC1=CC(=C(C=C1)O)OC	CHRM2
DL37	107982	Dihydrocapsaicin	CC(C)CCCCCCC(=O)NCC1=CC(=C(C=C1)O)OC	SCN9A
DL37	107982	Dihydrocapsaicin	CC(C)CCCCCCC(=O)NCC1=CC(=C(C=C1)O)OC	HRH1
DL37	107982	Dihydrocapsaicin	CC(C)CCCCCCC(=O)NCC1=CC(=C(C=C1)O)OC	FGFR1
DL37	107982	Dihydrocapsaicin	CC(C)CCCCCCC(=O)NCC1=CC(=C(C=C1)O)OC	CDC25A
DL37	107982	Dihydrocapsaicin	CC(C)CCCCCCC(=O)NCC1=CC(=C(C=C1)O)OC	CDC25B
DL37	107982	Dihydrocapsaicin	CC(C)CCCCCCC(=O)NCC1=CC(=C(C=C1)O)OC	EPHX2
DL37	107982	Dihydrocapsaicin	CC(C)CCCCCCC(=O)NCC1=CC(=C(C=C1)O)OC	HTR2A
DL37	107982	Dihydrocapsaicin	CC(C)CCCCCCC(=O)NCC1=CC(=C(C=C1)O)OC	HRH2
DL37	107982	Dihydrocapsaicin	CC(C)CCCCCCC(=O)NCC1=CC(=C(C=C1)O)OC	RAF1
DL37	107982	Dihydrocapsaicin	CC(C)CCCCCCC(=O)NCC1=CC(=C(C=C1)O)OC	BRAF
DL37	107982	Dihydrocapsaicin	CC(C)CCCCCCC(=O)NCC1=CC(=C(C=C1)O)OC	DRD4
DL37	107982	Dihydrocapsaicin	CC(C)CCCCCCC(=O)NCC1=CC(=C(C=C1)O)OC	YES1
DL37	107982	Dihydrocapsaicin	CC(C)CCCCCCC(=O)NCC1=CC(=C(C=C1)O)OC	EPHB4
DL37	107982	Dihydrocapsaicin	CC(C)CCCCCCC(=O)NCC1=CC(=C(C=C1)O)OC	DRD2
DL37	107982	Dihydrocapsaicin	CC(C)CCCCCCC(=O)NCC1=CC(=C(C=C1)O)OC	MAPKAPK2
DL37	107982	Dihydrocapsaicin	CC(C)CCCCCCC(=O)NCC1=CC(=C(C=C1)O)OC	ODC1
DL37	107982	Dihydrocapsaicin	CC(C)CCCCCCC(=O)NCC1=CC(=C(C=C1)O)OC	ADRA2B
DL37	107982	Dihydrocapsaicin	CC(C)CCCCCCC(=O)NCC1=CC(=C(C=C1)O)OC	CHRM5
DL37	107982	Dihydrocapsaicin	CC(C)CCCCCCC(=O)NCC1=CC(=C(C=C1)O)OC	CHRM1
DL37	107982	Dihydrocapsaicin	CC(C)CCCCCCC(=O)NCC1=CC(=C(C=C1)O)OC	CHRM3
DL37	107982	Dihydrocapsaicin	CC(C)CCCCCCC(=O)NCC1=CC(=C(C=C1)O)OC	HSD17B3
DL37	107982	Dihydrocapsaicin	CC(C)CCCCCCC(=O)NCC1=CC(=C(C=C1)O)OC	NPY1R
DL37	107982	Dihydrocapsaicin	CC(C)CCCCCCC(=O)NCC1=CC(=C(C=C1)O)OC	LIPG
DL37	107982	Dihydrocapsaicin	CC(C)CCCCCCC(=O)NCC1=CC(=C(C=C1)O)OC	HTR1A
DL37	107982	Dihydrocapsaicin	CC(C)CCCCCCC(=O)NCC1=CC(=C(C=C1)O)OC	CHEK1
DL37	107982	Dihydrocapsaicin	CC(C)CCCCCCC(=O)NCC1=CC(=C(C=C1)O)OC	WEE1
DL37	107982	Dihydrocapsaicin	CC(C)CCCCCCC(=O)NCC1=CC(=C(C=C1)O)OC	NEK1
DL37	107982	Dihydrocapsaicin	CC(C)CCCCCCC(=O)NCC1=CC(=C(C=C1)O)OC	SPHK2
DL37	107982	Dihydrocapsaicin	CC(C)CCCCCCC(=O)NCC1=CC(=C(C=C1)O)OC	SPHK1
DL37	107982	Dihydrocapsaicin	CC(C)CCCCCCC(=O)NCC1=CC(=C(C=C1)O)OC	MTOR
DL37	107982	Dihydrocapsaicin	CC(C)CCCCCCC(=O)NCC1=CC(=C(C=C1)O)OC	PIK3CG
DL37	107982	Dihydrocapsaicin	CC(C)CCCCCCC(=O)NCC1=CC(=C(C=C1)O)OC	PIK3CA
DL37	107982	Dihydrocapsaicin	CC(C)CCCCCCC(=O)NCC1=CC(=C(C=C1)O)OC	CDK5R1
DL37	107982	Dihydrocapsaicin	CC(C)CCCCCCC(=O)NCC1=CC(=C(C=C1)O)OC	DYRK1A
DL37	107982	Dihydrocapsaicin	CC(C)CCCCCCC(=O)NCC1=CC(=C(C=C1)O)OC	ABCG2
DL37	107982	Dihydrocapsaicin	CC(C)CCCCCCC(=O)NCC1=CC(=C(C=C1)O)OC	SLC6A2
DL37	107982	Dihydrocapsaicin	CC(C)CCCCCCC(=O)NCC1=CC(=C(C=C1)O)OC	CDC7
DL37	107982	Dihydrocapsaicin	CC(C)CCCCCCC(=O)NCC1=CC(=C(C=C1)O)OC	PLAU
DL37	107982	Dihydrocapsaicin	CC(C)CCCCCCC(=O)NCC1=CC(=C(C=C1)O)OC	TLR9
DL37	107982	Dihydrocapsaicin	CC(C)CCCCCCC(=O)NCC1=CC(=C(C=C1)O)OC	CCR8
DL37	107982	Dihydrocapsaicin	CC(C)CCCCCCC(=O)NCC1=CC(=C(C=C1)O)OC	RET
DL37	107982	Dihydrocapsaicin	CC(C)CCCCCCC(=O)NCC1=CC(=C(C=C1)O)OC	RELA
DL37	107982	Dihydrocapsaicin	CC(C)CCCCCCC(=O)NCC1=CC(=C(C=C1)O)OC	HTR2B
DL37	107982	Dihydrocapsaicin	CC(C)CCCCCCC(=O)NCC1=CC(=C(C=C1)O)OC	MAPK1
DL37	107982	Dihydrocapsaicin	CC(C)CCCCCCC(=O)NCC1=CC(=C(C=C1)O)OC	PKN2
DL37	107982	Dihydrocapsaicin	CC(C)CCCCCCC(=O)NCC1=CC(=C(C=C1)O)OC	HSP90AA1
DL37	107982	Dihydrocapsaicin	CC(C)CCCCCCC(=O)NCC1=CC(=C(C=C1)O)OC	KCNH2
DL37	107982	Dihydrocapsaicin	CC(C)CCCCCCC(=O)NCC1=CC(=C(C=C1)O)OC	DPP7
DL37	107982	Dihydrocapsaicin	CC(C)CCCCCCC(=O)NCC1=CC(=C(C=C1)O)OC	ERN1
DL37	107982	Dihydrocapsaicin	CC(C)CCCCCCC(=O)NCC1=CC(=C(C=C1)O)OC	UQCRB
DL37	107982	Dihydrocapsaicin	CC(C)CCCCCCC(=O)NCC1=CC(=C(C=C1)O)OC	ADORA2A
DL37	107982	Dihydrocapsaicin	CC(C)CCCCCCC(=O)NCC1=CC(=C(C=C1)O)OC	ADORA2B
DL37	107982	Dihydrocapsaicin	CC(C)CCCCCCC(=O)NCC1=CC(=C(C=C1)O)OC	ASAH1
DL37	107982	Dihydrocapsaicin	CC(C)CCCCCCC(=O)NCC1=CC(=C(C=C1)O)OC	MMP9
DL37	107982	Dihydrocapsaicin	CC(C)CCCCCCC(=O)NCC1=CC(=C(C=C1)O)OC	MMP1
DL37	107982	Dihydrocapsaicin	CC(C)CCCCCCC(=O)NCC1=CC(=C(C=C1)O)OC	MMP2
DL37	107982	Dihydrocapsaicin	CC(C)CCCCCCC(=O)NCC1=CC(=C(C=C1)O)OC	MIF
DL37	107982	Dihydrocapsaicin	CC(C)CCCCCCC(=O)NCC1=CC(=C(C=C1)O)OC	MCHR1
DL37	107982	Dihydrocapsaicin	CC(C)CCCCCCC(=O)NCC1=CC(=C(C=C1)O)OC	CXCR3
DL37	107982	Dihydrocapsaicin	CC(C)CCCCCCC(=O)NCC1=CC(=C(C=C1)O)OC	MMP13
DL37	107982	Dihydrocapsaicin	CC(C)CCCCCCC(=O)NCC1=CC(=C(C=C1)O)OC	MMP7
DL37	107982	Dihydrocapsaicin	CC(C)CCCCCCC(=O)NCC1=CC(=C(C=C1)O)OC	DUSP3
DL37	107982	Dihydrocapsaicin	CC(C)CCCCCCC(=O)NCC1=CC(=C(C=C1)O)OC	ADORA3
DL37	107982	Dihydrocapsaicin	CC(C)CCCCCCC(=O)NCC1=CC(=C(C=C1)O)OC	ERBB2
DL37	107982	Dihydrocapsaicin	CC(C)CCCCCCC(=O)NCC1=CC(=C(C=C1)O)OC	PYGL
DL37	107982	Dihydrocapsaicin	CC(C)CCCCCCC(=O)NCC1=CC(=C(C=C1)O)OC	HSD11B1
DL37	107982	Dihydrocapsaicin	CC(C)CCCCCCC(=O)NCC1=CC(=C(C=C1)O)OC	PLAA
DL37	107982	Dihydrocapsaicin	CC(C)CCCCCCC(=O)NCC1=CC(=C(C=C1)O)OC	MAPT
DL37	107982	Dihydrocapsaicin	CC(C)CCCCCCC(=O)NCC1=CC(=C(C=C1)O)OC	FLT1
DL37	107982	Dihydrocapsaicin	CC(C)CCCCCCC(=O)NCC1=CC(=C(C=C1)O)OC	PFKFB3
DL37	107982	Dihydrocapsaicin	CC(C)CCCCCCC(=O)NCC1=CC(=C(C=C1)O)OC	CLK4
DL37	107982	Dihydrocapsaicin	CC(C)CCCCCCC(=O)NCC1=CC(=C(C=C1)O)OC	CLK1
DL37	107982	Dihydrocapsaicin	CC(C)CCCCCCC(=O)NCC1=CC(=C(C=C1)O)OC	CLK2
DL37	107982	Dihydrocapsaicin	CC(C)CCCCCCC(=O)NCC1=CC(=C(C=C1)O)OC	CLK3
DL37	107982	Dihydrocapsaicin	CC(C)CCCCCCC(=O)NCC1=CC(=C(C=C1)O)OC	CDK5
DL38	107171	(1,4a-Dimethyl-7-propan-2-yl-2,3,4,9,10,10a-hexahydrophenanthren-1-yl)methanol	CC(C)C1=CC2=C(C=C1)C3(CCCC(C3CC2)(C)CO)C	AR
DL38	107171	(1,4a-Dimethyl-7-propan-2-yl-2,3,4,9,10,10a-hexahydrophenanthren-1-yl)methanol	CC(C)C1=CC2=C(C=C1)C3(CCCC(C3CC2)(C)CO)C	CNR1
DL38	107171	(1,4a-Dimethyl-7-propan-2-yl-2,3,4,9,10,10a-hexahydrophenanthren-1-yl)methanol	CC(C)C1=CC2=C(C=C1)C3(CCCC(C3CC2)(C)CO)C	CNR2
DL38	107171	(1,4a-Dimethyl-7-propan-2-yl-2,3,4,9,10,10a-hexahydrophenanthren-1-yl)methanol	CC(C)C1=CC2=C(C=C1)C3(CCCC(C3CC2)(C)CO)C	ESR1
DL38	107171	(1,4a-Dimethyl-7-propan-2-yl-2,3,4,9,10,10a-hexahydrophenanthren-1-yl)methanol	CC(C)C1=CC2=C(C=C1)C3(CCCC(C3CC2)(C)CO)C	ESR2
DL39	8344	Bis(2-methoxyethyl) phthalate	COCCOC(=O)C1=CC=CC=C1C(=O)OCCOC	PIK3CA
DL39	8344	Bis(2-methoxyethyl) phthalate	COCCOC(=O)C1=CC=CC=C1C(=O)OCCOC	PRKDC
DL39	8344	Bis(2-methoxyethyl) phthalate	COCCOC(=O)C1=CC=CC=C1C(=O)OCCOC	PIK3CB
DL39	8344	Bis(2-methoxyethyl) phthalate	COCCOC(=O)C1=CC=CC=C1C(=O)OCCOC	PIK3CG
DL39	8344	Bis(2-methoxyethyl) phthalate	COCCOC(=O)C1=CC=CC=C1C(=O)OCCOC	HTR1A
DL39	8344	Bis(2-methoxyethyl) phthalate	COCCOC(=O)C1=CC=CC=C1C(=O)OCCOC	KMT5A
DL39	8344	Bis(2-methoxyethyl) phthalate	COCCOC(=O)C1=CC=CC=C1C(=O)OCCOC	CDC25C
DL39	8344	Bis(2-methoxyethyl) phthalate	COCCOC(=O)C1=CC=CC=C1C(=O)OCCOC	DUSP3
DL39	8344	Bis(2-methoxyethyl) phthalate	COCCOC(=O)C1=CC=CC=C1C(=O)OCCOC	CDC25A
DL39	8344	Bis(2-methoxyethyl) phthalate	COCCOC(=O)C1=CC=CC=C1C(=O)OCCOC	CDC25B
DL39	8344	Bis(2-methoxyethyl) phthalate	COCCOC(=O)C1=CC=CC=C1C(=O)OCCOC	MGLL
DL39	8344	Bis(2-methoxyethyl) phthalate	COCCOC(=O)C1=CC=CC=C1C(=O)OCCOC	HSD11B1
DL39	8344	Bis(2-methoxyethyl) phthalate	COCCOC(=O)C1=CC=CC=C1C(=O)OCCOC	PIM1
DL39	8344	Bis(2-methoxyethyl) phthalate	COCCOC(=O)C1=CC=CC=C1C(=O)OCCOC	HRH3
DL39	8344	Bis(2-methoxyethyl) phthalate	COCCOC(=O)C1=CC=CC=C1C(=O)OCCOC	PIM2
DL39	8344	Bis(2-methoxyethyl) phthalate	COCCOC(=O)C1=CC=CC=C1C(=O)OCCOC	HPGDS
DL39	8344	Bis(2-methoxyethyl) phthalate	COCCOC(=O)C1=CC=CC=C1C(=O)OCCOC	PLEC
DL39	8344	Bis(2-methoxyethyl) phthalate	COCCOC(=O)C1=CC=CC=C1C(=O)OCCOC	XIAP
DL39	8344	Bis(2-methoxyethyl) phthalate	COCCOC(=O)C1=CC=CC=C1C(=O)OCCOC	AKT1
DL39	8344	Bis(2-methoxyethyl) phthalate	COCCOC(=O)C1=CC=CC=C1C(=O)OCCOC	MMP13
DL39	8344	Bis(2-methoxyethyl) phthalate	COCCOC(=O)C1=CC=CC=C1C(=O)OCCOC	GSK3B
DL39	8344	Bis(2-methoxyethyl) phthalate	COCCOC(=O)C1=CC=CC=C1C(=O)OCCOC	MALT1
DL39	8344	Bis(2-methoxyethyl) phthalate	COCCOC(=O)C1=CC=CC=C1C(=O)OCCOC	WNT3A
DL39	8344	Bis(2-methoxyethyl) phthalate	COCCOC(=O)C1=CC=CC=C1C(=O)OCCOC	TNKS2
DL39	8344	Bis(2-methoxyethyl) phthalate	COCCOC(=O)C1=CC=CC=C1C(=O)OCCOC	TNNC1
DL39	8344	Bis(2-methoxyethyl) phthalate	COCCOC(=O)C1=CC=CC=C1C(=O)OCCOC	PIK3CD
DL39	8344	Bis(2-methoxyethyl) phthalate	COCCOC(=O)C1=CC=CC=C1C(=O)OCCOC	BCHE
DL39	8344	Bis(2-methoxyethyl) phthalate	COCCOC(=O)C1=CC=CC=C1C(=O)OCCOC	SIGMAR1
DL39	8344	Bis(2-methoxyethyl) phthalate	COCCOC(=O)C1=CC=CC=C1C(=O)OCCOC	DRD4
DL39	8344	Bis(2-methoxyethyl) phthalate	COCCOC(=O)C1=CC=CC=C1C(=O)OCCOC	CTSK
DL39	8344	Bis(2-methoxyethyl) phthalate	COCCOC(=O)C1=CC=CC=C1C(=O)OCCOC	MYLK
DL39	8344	Bis(2-methoxyethyl) phthalate	COCCOC(=O)C1=CC=CC=C1C(=O)OCCOC	MTOR
DL39	8344	Bis(2-methoxyethyl) phthalate	COCCOC(=O)C1=CC=CC=C1C(=O)OCCOC	PLK1
DL39	8344	Bis(2-methoxyethyl) phthalate	COCCOC(=O)C1=CC=CC=C1C(=O)OCCOC	NQO1
DL39	8344	Bis(2-methoxyethyl) phthalate	COCCOC(=O)C1=CC=CC=C1C(=O)OCCOC	LDHA
DL39	8344	Bis(2-methoxyethyl) phthalate	COCCOC(=O)C1=CC=CC=C1C(=O)OCCOC	PLK3
DL39	8344	Bis(2-methoxyethyl) phthalate	COCCOC(=O)C1=CC=CC=C1C(=O)OCCOC	PTGS2
DL39	8344	Bis(2-methoxyethyl) phthalate	COCCOC(=O)C1=CC=CC=C1C(=O)OCCOC	MAPK1
DL39	8344	Bis(2-methoxyethyl) phthalate	COCCOC(=O)C1=CC=CC=C1C(=O)OCCOC	ADORA1
DL39	8344	Bis(2-methoxyethyl) phthalate	COCCOC(=O)C1=CC=CC=C1C(=O)OCCOC	ADORA2A
DL39	8344	Bis(2-methoxyethyl) phthalate	COCCOC(=O)C1=CC=CC=C1C(=O)OCCOC	ADORA2B
DL39	8344	Bis(2-methoxyethyl) phthalate	COCCOC(=O)C1=CC=CC=C1C(=O)OCCOC	HDAC6
DL39	8344	Bis(2-methoxyethyl) phthalate	COCCOC(=O)C1=CC=CC=C1C(=O)OCCOC	TACR1
DL39	8344	Bis(2-methoxyethyl) phthalate	COCCOC(=O)C1=CC=CC=C1C(=O)OCCOC	PDE4B
DL39	8344	Bis(2-methoxyethyl) phthalate	COCCOC(=O)C1=CC=CC=C1C(=O)OCCOC	HDAC1
DL39	8344	Bis(2-methoxyethyl) phthalate	COCCOC(=O)C1=CC=CC=C1C(=O)OCCOC	PDE10A
DL39	8344	Bis(2-methoxyethyl) phthalate	COCCOC(=O)C1=CC=CC=C1C(=O)OCCOC	RAD51
DL39	8344	Bis(2-methoxyethyl) phthalate	COCCOC(=O)C1=CC=CC=C1C(=O)OCCOC	GABRA1
DL39	8344	Bis(2-methoxyethyl) phthalate	COCCOC(=O)C1=CC=CC=C1C(=O)OCCOC	PARP1
DL39	8344	Bis(2-methoxyethyl) phthalate	COCCOC(=O)C1=CC=CC=C1C(=O)OCCOC	METAP2
DL39	8344	Bis(2-methoxyethyl) phthalate	COCCOC(=O)C1=CC=CC=C1C(=O)OCCOC	MMP8
DL39	8344	Bis(2-methoxyethyl) phthalate	COCCOC(=O)C1=CC=CC=C1C(=O)OCCOC	AR
DL39	8344	Bis(2-methoxyethyl) phthalate	COCCOC(=O)C1=CC=CC=C1C(=O)OCCOC	MMP16
DL39	8344	Bis(2-methoxyethyl) phthalate	COCCOC(=O)C1=CC=CC=C1C(=O)OCCOC	CNR2
DL39	8344	Bis(2-methoxyethyl) phthalate	COCCOC(=O)C1=CC=CC=C1C(=O)OCCOC	MMP3
DL39	8344	Bis(2-methoxyethyl) phthalate	COCCOC(=O)C1=CC=CC=C1C(=O)OCCOC	MMP9
DL39	8344	Bis(2-methoxyethyl) phthalate	COCCOC(=O)C1=CC=CC=C1C(=O)OCCOC	GRM5
DL39	8344	Bis(2-methoxyethyl) phthalate	COCCOC(=O)C1=CC=CC=C1C(=O)OCCOC	MMP1
DL39	8344	Bis(2-methoxyethyl) phthalate	COCCOC(=O)C1=CC=CC=C1C(=O)OCCOC	MMP2
DL39	8344	Bis(2-methoxyethyl) phthalate	COCCOC(=O)C1=CC=CC=C1C(=O)OCCOC	MMP14
DL39	8344	Bis(2-methoxyethyl) phthalate	COCCOC(=O)C1=CC=CC=C1C(=O)OCCOC	MMP12
DL39	8344	Bis(2-methoxyethyl) phthalate	COCCOC(=O)C1=CC=CC=C1C(=O)OCCOC	PARP2
DL39	8344	Bis(2-methoxyethyl) phthalate	COCCOC(=O)C1=CC=CC=C1C(=O)OCCOC	SYK
DL39	8344	Bis(2-methoxyethyl) phthalate	COCCOC(=O)C1=CC=CC=C1C(=O)OCCOC	APP
DL39	8344	Bis(2-methoxyethyl) phthalate	COCCOC(=O)C1=CC=CC=C1C(=O)OCCOC	CDC7
DL39	8344	Bis(2-methoxyethyl) phthalate	COCCOC(=O)C1=CC=CC=C1C(=O)OCCOC	ALPL
DL39	8344	Bis(2-methoxyethyl) phthalate	COCCOC(=O)C1=CC=CC=C1C(=O)OCCOC	DDAH1
DL39	8344	Bis(2-methoxyethyl) phthalate	COCCOC(=O)C1=CC=CC=C1C(=O)OCCOC	CASP3
DL39	8344	Bis(2-methoxyethyl) phthalate	COCCOC(=O)C1=CC=CC=C1C(=O)OCCOC	CRHR1
DL39	8344	Bis(2-methoxyethyl) phthalate	COCCOC(=O)C1=CC=CC=C1C(=O)OCCOC	EGFR
DL39	8344	Bis(2-methoxyethyl) phthalate	COCCOC(=O)C1=CC=CC=C1C(=O)OCCOC	MAPK8
DL39	8344	Bis(2-methoxyethyl) phthalate	COCCOC(=O)C1=CC=CC=C1C(=O)OCCOC	MAPK9
DL39	8344	Bis(2-methoxyethyl) phthalate	COCCOC(=O)C1=CC=CC=C1C(=O)OCCOC	PDE4D
DL39	8344	Bis(2-methoxyethyl) phthalate	COCCOC(=O)C1=CC=CC=C1C(=O)OCCOC	CCR9
DL39	8344	Bis(2-methoxyethyl) phthalate	COCCOC(=O)C1=CC=CC=C1C(=O)OCCOC	FLT1
DL39	8344	Bis(2-methoxyethyl) phthalate	COCCOC(=O)C1=CC=CC=C1C(=O)OCCOC	HTR2C
DL39	8344	Bis(2-methoxyethyl) phthalate	COCCOC(=O)C1=CC=CC=C1C(=O)OCCOC	ALDH3A1
DL39	8344	Bis(2-methoxyethyl) phthalate	COCCOC(=O)C1=CC=CC=C1C(=O)OCCOC	HIF1A
DL39	8344	Bis(2-methoxyethyl) phthalate	COCCOC(=O)C1=CC=CC=C1C(=O)OCCOC	CXCR2
DL39	8344	Bis(2-methoxyethyl) phthalate	COCCOC(=O)C1=CC=CC=C1C(=O)OCCOC	RAD1
DL39	8344	Bis(2-methoxyethyl) phthalate	COCCOC(=O)C1=CC=CC=C1C(=O)OCCOC	CXCR1
DL39	8344	Bis(2-methoxyethyl) phthalate	COCCOC(=O)C1=CC=CC=C1C(=O)OCCOC	GHSR
DL39	8344	Bis(2-methoxyethyl) phthalate	COCCOC(=O)C1=CC=CC=C1C(=O)OCCOC	GABRA5
DL39	8344	Bis(2-methoxyethyl) phthalate	COCCOC(=O)C1=CC=CC=C1C(=O)OCCOC	BCL2A1
DL39	8344	Bis(2-methoxyethyl) phthalate	COCCOC(=O)C1=CC=CC=C1C(=O)OCCOC	SIRT2
DL39	8344	Bis(2-methoxyethyl) phthalate	COCCOC(=O)C1=CC=CC=C1C(=O)OCCOC	NOX4
DL39	8344	Bis(2-methoxyethyl) phthalate	COCCOC(=O)C1=CC=CC=C1C(=O)OCCOC	BCAT2
DL39	8344	Bis(2-methoxyethyl) phthalate	COCCOC(=O)C1=CC=CC=C1C(=O)OCCOC	CDK9
DL39	8344	Bis(2-methoxyethyl) phthalate	COCCOC(=O)C1=CC=CC=C1C(=O)OCCOC	CNR1
DL39	8344	Bis(2-methoxyethyl) phthalate	COCCOC(=O)C1=CC=CC=C1C(=O)OCCOC	CYP17A1
DL39	8344	Bis(2-methoxyethyl) phthalate	COCCOC(=O)C1=CC=CC=C1C(=O)OCCOC	PDE8B
DL39	8344	Bis(2-methoxyethyl) phthalate	COCCOC(=O)C1=CC=CC=C1C(=O)OCCOC	FLT3
DL39	8344	Bis(2-methoxyethyl) phthalate	COCCOC(=O)C1=CC=CC=C1C(=O)OCCOC	JAK1
DL39	8344	Bis(2-methoxyethyl) phthalate	COCCOC(=O)C1=CC=CC=C1C(=O)OCCOC	JAK2
DL39	8344	Bis(2-methoxyethyl) phthalate	COCCOC(=O)C1=CC=CC=C1C(=O)OCCOC	CDK2
DL39	8344	Bis(2-methoxyethyl) phthalate	COCCOC(=O)C1=CC=CC=C1C(=O)OCCOC	CCNA2
DL39	8344	Bis(2-methoxyethyl) phthalate	COCCOC(=O)C1=CC=CC=C1C(=O)OCCOC	TYK2
DL39	8344	Bis(2-methoxyethyl) phthalate	COCCOC(=O)C1=CC=CC=C1C(=O)OCCOC	CCNT1
DL39	8344	Bis(2-methoxyethyl) phthalate	COCCOC(=O)C1=CC=CC=C1C(=O)OCCOC	GABRB2
DL39	8344	Bis(2-methoxyethyl) phthalate	COCCOC(=O)C1=CC=CC=C1C(=O)OCCOC	PIK3R1
DL39	8344	Bis(2-methoxyethyl) phthalate	COCCOC(=O)C1=CC=CC=C1C(=O)OCCOC	TNNT2
DL39	8344	Bis(2-methoxyethyl) phthalate	COCCOC(=O)C1=CC=CC=C1C(=O)OCCOC	TNNI3
DL39	8344	Bis(2-methoxyethyl) phthalate	COCCOC(=O)C1=CC=CC=C1C(=O)OCCOC	GABRG2
