# Supplementary material for: Mechanism of Shenyuan Yiqi Huoxue capsule alleviating coronary microvascular dysfunction: network analysis and experimental evidence
Source: Front Pharmacol. 2025 Aug 4;16:1534967. doi: 10.3389/fphar.2025.1534967 (PMC12358463; doi:10.3389/fphar.2025.1534967)
Supplement: Supplementary file 2 [file Table3.xlsx]

## Sheet: Sheet1
ZNF687
ZNF406
ZFAT1
ZAP70
YVS
YTS
YRS
YARS1
YARS
XRCC4
WPWS
VSD1
VPS33B
VODI
VMCKD
VIPAS39
VIPAR
VETD
VEGF
VCP
VAMAS6
VAMAS5
VAMAS4
VAMAS3
VAMAS2
V28
USH3B
URBWD
UCHL1
TYRRS
TUBB6
TSLL1
TRIM2
TPK1
TOF
TNNI3K
TNFRSF11B
TLR5
TIL3
THMD5
THMD4
THMD3
THMD2
TGD
TG
TFQTL2
TDH3
TBX2
TBP
TAN1
TAL
TACHD
TACE
SYNCAM3
SURF1
STSL1
STMY1
STM2
STHAG7
STGD4
STGD3
STGD2
STGD1
SSMED
SRK
SQSTM1
SPG79A
SPG79
SPG74
SPE39
SP110
SOD2
SNCA
SMDP5
SMDP4
SMDP3
SMDP2
SMDP1
SMAJI
SMAD1
SLURP1
SLEB2
SLEB10
SLEB1
SLD
SLC25A19
SLC19A3
SLC17A5
SIASD
SH3TC2
SFTPC
SFTPB
SFTP2
SFTB3
SFRP4
SEC63
SEC61A1
SEC61
SCYA2
SCOLIV
SCDR9
SCA43
SCA34
SCA17
SARA2
SAR1B
SANDD
SAIDV
SAG
SAC3
RUMI
RTD
RRM2B
RP96
RP47
RP41
RP19
RNF220
RMD2
RMD1
RILDBC1
RIFLE
RHNA
RHD
RHCE
RET
REN
RDGCA
RCDFRD
RAB7
PYL
PUM
PTMP
PSN
PSEN2
PRSS25
PRP8
PROML1
PROM1
PRKN
PRKAG2
PRDM13
PPNAD3
PPNAD2
PPM1K
PPH1
PP2CM
POVD1
PON2
PON1
PON
POGLUT1
PMX2B
PMPCB
PMP2
PLEKHG5
PKHD1
PKD6
PKD5
PKD4
PKD2
PINK1
PHYH
PHOX2B
PGY3
PGY1
PGAMM
PGAM2
PFIC12
PEOA5
PDNP1
PDJ
PDE8B
PDE11A3
PDE11A2
PDE11A1
PDE11A
PDCD1
PDB6
PDB5
PDB4
PDB3
PCLD2
PCH17
PCA1
PASNA
PARK7
PARK6
PARK5
PARK4
PARK3
PARK22
PARK21
PARK2
PARK19
PARK18
PARK16
PARK13
PARK11
PARK10
PARK1
PAOD2
PAOD1
PAHX
P62
P53R2
OTX2
OPG
OPDM3
OMI
OCIF
NPPS
NOTCH2NLC
NOTCH1
NOS3
NMOAS
NISBD2
NISBD1
NIID
NFU1
NFASC
NEP
NEFL
NEDCPMD
NEDCAM
NECL1
NDRG1
NDGOA
NCF2
NCF1
NBPHOX
NBLST6
NBLST2
NBLST1
NADGP
NACP
MYO1H
MYMY5
MYMY3
MYMY1
MYMY
MVCD7
MVCD6
MVCD5
MVCD4
MVCD3
MVCD2
MVCD1
MUP1
MUC1
MTHFR
MTDPS8B
MTDPS8A
MTDPS6
MSUDMV
MSL
MPZ
MPV17
MPPB
MPDT
MNSOD
MNMN
MMP3
MME
MMDS5
MMDS4
MMDS3
MMDS2
MMDS1
MGCA8
MFN2
MEN2A
MELIOS
MEF2A
MDR3
MDR1
MDM
MDG1
MCPHA
MCP1
MCOPS5
MCDR2
MCAF
MC4DN1
M6S1
LYN
LRSAM1
LRP6
LRG47
LQT9
LPG
LPA
LOMARS
LNCR2
LMNA
LMN1
LGMDR21
LETM1
LDLCQ5
LCCS1
LCCS
KTELC1
KROX20
KIF1B
KIAA1985
KIAA1797
KIAA1630
KIAA1441
KIAA0833
KIAA0756
KIAA0720
KIAA0642
KIAA0517
KIAA0473
KIAA0274
KIAA0214
KDIDAR
JPH1
JP1
ITPR3
ITM2B
IT15
ISQMR
ISCA2
ISCA1
IRS1
IRGM
IRF5
INAVA
IMNEPD2
IMD90
IMD71
IMD48
IL6
IL37
IL23R
IL1RP1
IL1RN
IL1H4
IL1F7
IL10
IGSF4B
IFNB2
IFI75
IFI41
IFI1
IDDM12
ICP3
ICH
IBMPFD2
IBMPFD1
IBD9
IBD7
IBD5
IBD31
IBD3
IBD29
IBD23
IBD19
IBD18
IBD17
IBD16
IBD15
IBD14
IBD13
IBD12
IBD11
IBD10
IBA57
HTT
HTRA2
HSPB1
HSP27
HSF
HSD17B13
HSCR9
HSCR6
HSCR5
HSCR3
HSCR1
HPALP1
HOXD10
HOX4D
HOMGSMR2
HNRPA2B1
HMSNL
HMSN6A
HMN5A
HMN2B
HLN2
HLD23
HLA-H
HLA-DQB1
HLA-DQA1
HLA-DPB1
HISCA
HIRIP
HHD
HGPS
HGF
HFE1
HFE
HEXB
HEDJ
HDLCQTL13
HDL4
HDL3
HDFNRH
HD
HBLD2
HARS1
HARS
GYG1
GVHDS
GSD4
GSD15
GSD10
GS
GPR13
GNB4
GLE1L
GLE1
GIGYF2
GEMIN5
GDNF
GDE
GDAP1
GBE1
GBD4
GBD3
GBD2
GBA
GATA4
GARS1
GARS
FTDALS6
FTDALS3
FSGS9
FRPHE
FPVEPD
FPLD2
FPC
FOXD3
FOCAD
FLDP
FIL1Z
FIG4
FFM
FCYT
FBD
FARSLB
FARSB
FADD
ETM6
ESA
EPO
ENPP1
EMD2
ELOVL4
EIF4G1
EIF4G
EGR2
EGFR
ECYT5
ECM1
ECE1
E1B
DZIP2
DZIP1L
DSS
DSMA4
DRD4
DNC
DNAJC6
DNAJB9
DNAJB11
DMRV
DJC6
DJ9
DJ1
DIRA
DHX16
DHTKD1
DESMD
DDX16
DDD4
DCP1
DBT
DBP2
DBAL
CX3CR1
CTLA4
CSIF
CSF2RB
CSF2RA
CRB2
CPHD6
CORD3
CORD12
COPD
COPA
CONDMIM
COLED
CMTRIC
CMTRIA
CMTDIG
CMTDID
CMTDIC
CMTD1F
CMT4K
CMT4D
CMT4A
CMT2Y
CMT2W
CMT2T
CMT2R
CMT2Q
CMT2P
CMT2K
CMT2H
CMT2FF
CMT2F
CMT2EE
CMT2E
CMT2DD
CMT2D
CMT2B
CMT2A2B
CMT2A2A
CMT2A1
CMT2A
CMT1J
CMT1G
CMT1F
CMT1B
CMRD
CMH6
CMD1V
CMD1A
CLP46
CLCs
CHRNA3
CHN2
CHN1
CHDS9
CHDS8
CHDS7
CHDS6
CHDS5
CHDS4
CHDS3
CHDS2
CHDS1
CHCHD2
CGD1
CELIAC9
CELIAC8
CELIAC7
CELIAC6
CELIAC3
CELIAC2
CELIAC12
CELIAC11
CELIAC10
CELIAC1
CECBA
CDIDHH
CD36
CD133
CD10
CCL2
CCHS2
CCHS
CCHL1A2
CCDD
CAV3
CAMTA1
CALLA
CADM3
CACNL1A2
CACNA1D
CAAHD
C1orf69
C1orf106
BTPS2
BTOP
BSND
BSF2
BRI
BOLA3
BMPR2
BDPLT10
BCPM
BCKDHB
BCATE2
BBGD
BAIPRCK
ATP2C1
ATP1A1
ATG16L1
ASD2
ARPKD
ARPC1B
ARMD2
ARHR2
ARC41
APOE
APG16L
APC
APBD
AOVD1
AOS5
ANDD
ALS11
ALPS5
AITD4
AITD3
AITD2
AITD1
AIS5
AIS4
AIS3
AIS2
AIS1
AILJK
AGL
ADTKD5
ADTKD4
ADTKD2
ADSD
ADMIO2
ADMD
ADH3
ADH1C
ADCAD2
ADCAD1
ADAM17
AD7CNTP
AD7
AD4
AD2
AD17
AD15
AD14
AD13
AD12
AD11
AD10
ACTSA
ACTA2
ACE1
ACE
AC133
ABRI
ABCR
ABCG8
ABCB4
ABCB1
ABCA4
ABCA3
ABCA1
ABC3
ABC1
ABBP2
AAT6
AAOPD
AAKAD
ROCK1
PKD1
VWF
NF1
TNF
APP
APOB
PSEN1
GBA1
LDLR
SMPD1
CRP
VEGFA
GLA
APOA1
CDKN2B-AS1
H19
TERT
CYBB
NAGLU
COL1A1
LOC106627981
PTEN
DNM2
TGFB1
MIR21
CYBA
APOC3
IL1B
MAPT
G6PC1
RPL36A-HNRNPH2
INS
MIR126
SERPINE1
MIR17
IFNG
MMP9
ALB
ENG
MPO
HBB
TP53
MIR155
CXCL8
CDKN2A
ICAM1
BDNF-AS
TLR4
MIR145
SOD1
TRPV4
EDN1
FBN1
PCSK9
CETP
STAT3
GAS5
PPARG
EDNRB
PIK3CA
ADIPOQ
COL4A1
AGT
HLA-DRB1
F2
MIR146A
LIPC
SELP
ESR1
CDKN2B
MYH7
F8
HMOX1
MIR140
AGTR1
SERPINA1
LAMP2
SELE
CFH
NPPB
IL18
MALAT1
MEG3
MIAT
VCAM1
UMOD
TTN
SMAD3
MIR221
MIR222
AR
HLA-B
GFAP
JUP
NOS2
TTR
TLR2
F3
ELN
JAG1
PNPLA2
IL4
ITGB3
F9
NLRP3
TNNT2
IL1A
FAS
VHL
POLG
SERPINA3
EDN3
DSP
TBX5
HIF1A
CTNNB1
TGFB2
TGFBR2
IGF1
TNNI3
PLAT
MIR210
THBD
IL17A
SERPINC1
F5
MMP1
SOCS1
PECAM1
MIR125A
SMAD4
MIR34A
TNFRSF1A
IL2
MBL2
BDNF
TNFRSF11A
MYBPC3
CCR5
SMAD6
MIR223
AGER
GP1BA
TSC2
TARDBP
AKT1
PTGS2
CST3
MYH11
FCGR2A
F7
HMGCR
CD40LG
RNF213
KDR
MIR29A
MIR22
PLG
NR4A2
KNG1
LEP
F10
MIR182
MIR132
MIR133B
HNF1B
PVT1
CXCL12
FN1
NDP
PLA2G6
MMP2
CXCR4
TF
MIR30A
JAK2
ADAMTS13
PEX1
NPPA
ERBB2
MIR144
FGF23
COL4A4
MIR208A
VDR
HP
MMACHC
HNRNPA2B1
KCNQ1
TTTY10
DES
CD40
CD4
LTA
MIR142
CCL5
MIR214
PLAU
C3
ATM
MIR92B
FGF2
MYH6
FLNA
XIAP
CCR6
CP
CERNA3
TGFBR1
IGF2-AS
COL4A2
POLGARF
CASP3
ATXN2
TIMP1
KRAS
OLR1
TMX2-CTNND1
MIR27A
BRAF
PPARA
BRCA2
PLA2G7
LINC01672
FGA
SPP1
BRCA1
ANGPT2
MIR146B
NHLRC1
HLA-A
GPT
F11
IL13
RETN
SOD2-OT1
KIT
WT1
MIR122
CYP2C19
MIF
MIR15A
MIR320A
MIR29B1
MIR499A
MIR150
CXCL10
TBK1
HSPD1
IL2RA
P2RY12
CTSD
ITGA2B
GSTM1
MAPK1
ACE2
NFKB1
CAT
MIR199A1
PPARGC1A
HBA1
MIR342
MT-TL1
PTPN11
STAT1
COL4A3
BCL2
F13A1
COG2
MYLK
SERPINF1
LOX
SREBF1
PRKG1
IRAK4
MTR
BMP6
PLCE1
KCNJ5
LINC02605
ELANE
DOCK6
NPHS1
ALPL
HRAS
EDNRA
MSH6
ITGA3
HMGB1
PGF
MB
CSF3
NEAT1
SELL
PAX2
MIR23A
IKBKG
F12
TUG1
GJA1
IL1R1
ADAM10
THBS1
MYD88
HSPG2
CCN2
ABCC8
RBP4
CALCA
FLT1
IFIH1
HNF4A
MAPK14
B2M
CCL3
MTOR
HTR2A
MTRR
AIFM1
ADM
NRAS
MIR195
TNFRSF1B
INSR
MIR93
ERCC6
CASP1
KL
MIR486-1
CD14
CCL11
H2AC18
MIR20A
ITGAM
C5
FGFR1
NFAT5
HBA2
LRP1
EPHX2
RHO
CLU
GNB3
MIR106B
FASLG
GATA6
POLR1C
PIK3C2A
RELA
IFNGR1
PF4
CCND1
FLT4
CSF1R
NOTCH3
ADA
GSTP1
ACTA1
SCARB1
GHR
MIR192
ALOX5
GSTT1
TNFAIP3
NR3C1
MIRLET7C
EGF
G6PD
IL6R
TGFB3
CDH5
MIR29C
SMAD2
NOS1
IL5
ANGPT1
MT-CYB
XIST
CCR2
TTN-AS1
PGR-AS1
NTRK1
KCNJ11
PDGFB
FGB
SLC6A4
TEK
MIR494
CRYAA
ERBB3
PTGS1
ITGB2
MYO7A
GDF15
ABCB11
SFTA3
CEL
PDE5A
NAMPT
TPM1
UCP3
LEPR
CD34
PARP1
PPBP
GCG
APLN
NPY
ADRB1
GHRL
SIRT1
LCN2
CALM1
CYCS
AVP
LGALS3
PRL
SMAD5-AS1
PTX3
AGTR2
SMARCA4
AHSP
DPP4
ACTC1
MYL2
TREX1
MIR216A
TBX1
TIMP2
RHOA
XDH
MIR208B
F2R
DSG2
ITGA2
SHBG
MGP
S100B
IGFBP3
SLC2A1
CAV1
PON3
DICER1
PLA2G2A
GGT1
PCDH15
FLNC
FABP4
BLK
ITLN1
GCK
VTN
AKR1B1
MIR423
POMC
HTR1B
ABCC2
APOC1
KLF4
ORAI1
SOD3
NPPC
PDGFRB
NGF
HULC
ABO
PHACTR1
MMP8
HFE-AS1
MIR217
HRH1
LOC107133510
TET2
JAK1
LOC106099062
LOC110006319
EPHB4
FGFR2
TP53COR1
TIMP3
FGF1
PRKCB
CXCR2
KAT6B
PIK3CG
MIR92A1
SRC
HOTAIR
CSF1
CXCR3
KCNQ1OT1
MSR1
ABL1
FLT3
ITIH4
BCR
RAC1
NRP1
PRTN3
IL11
MAPK8
DANCR
ATRIP
IFNA1
TJP1
IGFBP1
TXN
MIR424
FGF21
CCNF
MIR181A1
SST
SLC5A2
RUNX1
BDKRB2
SLC39A14
CSF2
HSPA1A
SNHG1
IDH1
MIR26B
ADORA1
IL7
LAMA2
ANKH
DAG1
POMT1
ANK1
POMT2
CAD
CAPN3
ACTN3
SOX9
ST3GAL4
SGCA
BGN
ROM1
CD177
DYSF
TNFSF11
VPS51
VAV1
FKRP
CCDC6
B4GALNT2
COL6A3
DMD
FKTN
FGFR3
IFNA2
IFNA13
IGF2R
ITGA7
LAMB1
LGALS4
MPI
CHKB
SIRT3
MTARC2
NT5E
DAXX
EBP
ATRX
CHDH
RAG2
BDKRB1
NSD1
CNBP
CD99
LAD1
ADRB3
DLD
FANCB
CBLIF
SGSM3
APEX1
IFNGR2
APOD
CARTPT
