# Supplementary material for: Mechanism of Shenyuan Yiqi Huoxue capsule alleviating coronary microvascular dysfunction: network analysis and experimental evidence
Source: Front Pharmacol. 2025 Aug 4;16:1534967. doi: 10.3389/fphar.2025.1534967 (PMC12358463; doi:10.3389/fphar.2025.1534967)
Supplement: Supplementary file 4 [file Table6.xlsx]

## Sheet: KEGG
_MEMBER_MyList	_LogP_MyList	GO	_PATTERN_	_RANK_	GiniIndex	Category	CategoryID	Description	PARENT_GO	LogP	Enrichment	Z-score	#TotalGeneInLibrary	#GeneInGO	#GeneInHitList	#GeneInGOAndHitList	%InGO	STDV %InGO	GeneID	Hits	Log(q-value)	EvidenceCutoff	GROUP_ID	FirstInGroupByEnrichment	FirstInGroupByLogP	BestLogPInGroup	BestEnrichmentInGroup	URL
1	-35.4556	hsa05417	M1	1	0	KEGG Pathway	24	Lipid and atherosclerosis		-35.4556	55.3455	35.9508	30244	215	61	24	39.3443	6.25478	338|387|836|1432|3383|3569|3717|4067|4312|4318|4846|5290|5468|5594|5599|5879|5970|6403|6714|6774|7099|7124|7157|7412	APOB|RHOA|CASP3|MAPK14|ICAM1|IL6|JAK2|LYN|MMP1|MMP9|NOS3|PIK3CA|PPARG|MAPK1|MAPK8|RAC1|RELA|SELP|SRC|STAT3|TLR4|TNF|TP53|VCAM1	-33.3862	0	3	1	1	-35.4556	67.7717
1	-34.7448	hsa04933	M1	1	0	KEGG Pathway	24	AGE-RAGE signaling pathway in diabetic complications		-34.7448	99.1607	44.2011	30244	100	61	20	32.7869	6.01052	185|836|1432|3383|3569|3717|4313|4846|5054|5290|5579|5594|5599|5879|5970|6774|7040|7124|7412|7422	AGTR1|CASP3|MAPK14|ICAM1|IL6|JAK2|MMP2|NOS3|SERPINE1|PIK3CA|PRKCB|MAPK1|MAPK8|RAC1|RELA|STAT3|TGFB1|TNF|VCAM1|VEGFA	-32.8003	0	4	1	1	-34.7448	99.1607
1	-29.5683	hsa05418	M1	1	0	KEGG Pathway	24	Fluid shear stress and atherosclerosis		-29.5683	67.7717	35.4712	30244	139	61	19	31.1475	5.92934	387|857|1432|3383|3674|3690|3791|4313|4318|4846|5290|5599|5879|5970|6714|7124|7157|7412|7422	RHOA|CAV1|MAPK14|ICAM1|ITGA2B|ITGB3|KDR|MMP2|MMP9|NOS3|PIK3CA|MAPK8|RAC1|RELA|SRC|TNF|TP53|VCAM1|VEGFA	-27.7208	0	3	0	0	-35.4556	67.7717
1	-21.6325	hsa04151	M1	1	0	KEGG Pathway	24	PI3K-Akt signaling pathway		-21.6325	26.6109	21.7901	30244	354	61	19	31.1475	5.92934	1956|2064|2261|3569|3674|3690|3716|3717|3791|3815|4846|4914|5290|5594|5879|5970|7099|7157|7422	EGFR|ERBB2|FGFR3|IL6|ITGA2B|ITGB3|JAK1|JAK2|KDR|KIT|NOS3|NTRK1|PIK3CA|MAPK1|RAC1|RELA|TLR4|TP53|VEGFA	-20.0689	0	6	1	1	-21.6325	30.3553
1	-21.4939	hsa04010	M1	1	0	KEGG Pathway	24	MAPK signaling pathway		-21.4939	30.3553	22.7383	30244	294	61	18	29.5082	5.8395	836|1432|1956|2064|2261|3791|3815|4137|4914|5579|5594|5599|5879|5970|7040|7124|7157|7422	CASP3|MAPK14|EGFR|ERBB2|FGFR3|KDR|KIT|MAPT|NTRK1|PRKCB|MAPK1|MAPK8|RAC1|RELA|TGFB1|TNF|TP53|VEGFA	-19.9888	0	6	0	0	-21.6325	30.3553
1	-21.2898	hsa04066	M1	1	0	KEGG Pathway	24	HIF-1 signaling pathway		-21.2898	63.6812	29.4721	30244	109	61	14	22.9508	5.38416	1956|2064|3091|3569|4843|4846|5054|5290|5579|5594|5970|6774|7099|7422	EGFR|ERBB2|HIF1A|IL6|NOS2|NOS3|SERPINE1|PIK3CA|PRKCB|MAPK1|RELA|STAT3|TLR4|VEGFA	-19.8238	0	7	1	1	-21.2898	81.5879
1	-21.2564	hsa01521	M1	1	0	KEGG Pathway	24	EGFR tyrosine kinase inhibitor resistance		-21.2564	81.5879	32.2424	30244	79	61	13	21.3115	5.24321	1956|2064|2261|3569|3716|3717|3791|5290|5579|5594|6714|6774|7422	EGFR|ERBB2|FGFR3|IL6|JAK1|JAK2|KDR|PIK3CA|PRKCB|MAPK1|SRC|STAT3|VEGFA	-19.8238	0	7	0	0	-21.2898	81.5879
1	-17.1695	hsa04668	M1	1	0	KEGG Pathway	24	TNF signaling pathway		-17.1695	52.1898	24.6169	30244	114	61	12	19.6721	5.08972	836|1432|3383|3569|4318|5290|5594|5599|5743|5970|7124|7412	CASP3|MAPK14|ICAM1|IL6|MMP9|PIK3CA|MAPK1|MAPK8|PTGS2|RELA|TNF|VCAM1	-16.0702	0	5	0	0	-26.685	71.761
1	-16.5254	hsa04370	M1	1	0	KEGG Pathway	24	VEGF signaling pathway		-16.5254	84.0345	28.7002	30244	59	61	10	16.3934	4.74013	1432|3791|4846|5290|5579|5594|5743|5879|6714|7422	MAPK14|KDR|NOS3|PIK3CA|PRKCB|MAPK1|PTGS2|RAC1|SRC|VEGFA	-15.456	0	9	0	0	-18.8699	84.0345
1	-16.0718	hsa04210	M1	1	0	KEGG Pathway	24	Apoptosis		-16.0718	55.6514	24.361	30244	98	61	8	13.1148	4.32203	836|4914|5290|5594|5599|5970|7124|7157	CASP3|NTRK1|PIK3CA|MAPK1|MAPK8|RELA|TNF|TP53	-8.86292	0	5	0	0	-26.685	71.761
1	-15.7768	hsa04625	M1	1	0	KEGG Pathway	24	C-type lectin receptor signaling pathway		-15.7768	52.4407	23.6237	30244	104	61	11	18.0328	4.92251	387|1432|3569|5290|5594|5599|5743|5781|5970|6714|7124	RHOA|MAPK14|IL6|PIK3CA|MAPK1|MAPK8|PTGS2|PTPN11|RELA|SRC|TNF	-14.7354	0	5	0	0	-26.685	71.761
1	-15.7529	hsa05169	M1	1	0	KEGG Pathway	24	Epstein-Barr virus infection		-15.7529	31.9081	19.8144	30244	202	61	13	21.3115	5.24321	836|1432|3383|3569|3716|4067|5290|5599|5879|5970|6774|7124|7157	CASP3|MAPK14|ICAM1|IL6|JAK1|LYN|PIK3CA|MAPK8|RAC1|RELA|STAT3|TNF|TP53	-14.7249	0	5	0	0	-26.685	71.761
1	-15.3232	hsa04670	M1	1	0	KEGG Pathway	24	Leukocyte transendothelial migration		-15.3232	47.8407	22.5254	30244	114	61	11	18.0328	4.92251	387|1432|3383|3689|4313|4318|5290|5579|5781|5879|7412	RHOA|MAPK14|ICAM1|ITGB2|MMP2|MMP9|PIK3CA|PRKCB|PTPN11|RAC1|VCAM1	-14.3082	0	11	1	1	-15.3232	49.5803
1	-15.1121	hsa04722	M1	1	0	KEGG Pathway	24	Neurotrophin signaling pathway		-15.1121	45.8306	22.0283	30244	119	61	11	18.0328	4.92251	25|387|1432|4914|5290|5594|5599|5781|5879|5970|7157	ABL1|RHOA|MAPK14|NTRK1|PIK3CA|MAPK1|MAPK8|PTPN11|RAC1|RELA|TP53	-14.1096	0	10	0	0	-18.1007	63.7461
1	-15.0303	hsa04071	M1	1	0	KEGG Pathway	24	Sphingolipid signaling pathway		-15.0303	45.073	21.838	30244	121	61	11	18.0328	4.92251	387|1432|4846|5290|5579|5594|5599|5879|5970|7124|7157	RHOA|MAPK14|NOS3|PIK3CA|PRKCB|MAPK1|MAPK8|RAC1|RELA|TNF|TP53	-14.04	0	5	0	0	-26.685	71.761
1	-15.0048	hsa05164	M1	1	0	KEGG Pathway	24	Influenza A		-15.0048	34.7932	19.9221	30244	171	61	12	19.6721	5.08972	836|3383|3569|3716|3717|5290|5340|5579|5594|5970|7099|7124	CASP3|ICAM1|IL6|JAK1|JAK2|PIK3CA|PLG|PRKCB|MAPK1|RELA|TLR4|TNF	-14.0264	0	5	0	0	-26.685	71.761
1	-14.7548	hsa04380	M1	1	0	KEGG Pathway	24	Osteoclast differentiation		-14.7548	42.6081	21.2071	30244	128	61	11	18.0328	4.92251	1432|3690|3716|5290|5468|5594|5599|5879|5970|7040|7124	MAPK14|ITGB3|JAK1|PIK3CA|PPARG|MAPK1|MAPK8|RAC1|RELA|TGFB1|TNF	-13.788	0	5	0	0	-26.685	71.761
1	-14.4506	hsa04613	M1	1	0	KEGG Pathway	24	Neutrophil extracellular trap formation		-14.4506	31.3139	18.8436	30244	190	61	12	19.6721	5.08972	1432|3674|3689|3690|5290|5579|5594|5879|5970|6403|6714|7099	MAPK14|ITGA2B|ITGB2|ITGB3|PIK3CA|PRKCB|MAPK1|RAC1|RELA|SELP|SRC|TLR4	-13.4951	0	9	0	0	-18.8699	84.0345
1	-14.4231	hsa05135	M1	1	0	KEGG Pathway	24	Yersinia infection		-14.4231	39.809	20.4671	30244	137	61	11	18.0328	4.92251	387|1432|3569|5290|5594|5599|5879|5970|6714|7099|7124	RHOA|MAPK14|IL6|PIK3CA|MAPK1|MAPK8|RAC1|RELA|SRC|TLR4|TNF	-13.4787	0	5	0	0	-26.685	71.761
1	-14.3907	hsa04657	M1	1	0	KEGG Pathway	24	IL-17 signaling pathway		-14.3907	52.745	22.5884	30244	94	61	10	16.3934	4.74013	836|1432|3569|4312|4318|5594|5599|5743|5970|7124	CASP3|MAPK14|IL6|MMP1|MMP9|MAPK1|MAPK8|PTGS2|RELA|TNF	-13.4569	0	5	0	0	-26.685	71.761
1	-14.0784	hsa05203	M1	1	0	KEGG Pathway	24	Viral carcinogenesis		-14.0784	29.1649	18.1455	30244	204	61	12	19.6721	5.08972	387|836|1234|3716|4067|5290|5594|5879|5970|6714|6774|7157	RHOA|CASP3|CCR5|JAK1|LYN|PIK3CA|MAPK1|RAC1|RELA|SRC|STAT3|TP53	-13.1551	0	5	0	0	-26.685	71.761
1	-14.0239	hsa05146	M1	1	0	KEGG Pathway	24	Amoebiasis		-14.0239	48.6082	21.6517	30244	102	61	10	16.3934	4.74013	836|3569|3689|4843|5290|5579|5970|7040|7099|7124	CASP3|IL6|ITGB2|NOS2|PIK3CA|PRKCB|RELA|TGFB1|TLR4|TNF	-13.1108	0	12	1	1	-14.0239	79.3285
1	-13.8777	hsa05207	M1	1	0	KEGG Pathway	24	Chemical carcinogenesis - receptor activation		-13.8777	28.0643	17.7774	30244	212	61	12	19.6721	5.08972	367|1956|2099|3717|5290|5465|5579|5594|5970|6714|6774|7422	AR|EGFR|ESR1|JAK2|PIK3CA|PPARA|PRKCB|MAPK1|RELA|SRC|STAT3|VEGFA	-12.9746	0	7	0	0	-21.2898	81.5879
1	-13.824	hsa04932	M1	1	0	KEGG Pathway	24	Non-alcoholic fatty liver disease		-13.824	35.186	19.1826	30244	155	61	11	18.0328	4.92251	836|1432|3569|5290|5465|5468|5599|5879|5970|7040|7124	CASP3|MAPK14|IL6|PIK3CA|PPARA|PPARG|MAPK8|RAC1|RELA|TGFB1|TNF	-12.9307	0	5	0	0	-26.685	71.761
1	-13.7683	hsa04659	M1	1	0	KEGG Pathway	24	Th17 cell differentiation		-13.7683	45.9077	21.0177	30244	108	61	10	16.3934	4.74013	1432|3091|3569|3716|3717|5594|5599|5970|6774|7040	MAPK14|HIF1A|IL6|JAK1|JAK2|MAPK1|MAPK8|RELA|STAT3|TGFB1	-12.9067	0	8	0	0	-19.3224	77.268
1	-13.7683	hsa04931	M1	1	0	KEGG Pathway	24	Insulin resistance		-13.7683	45.9077	21.0177	30244	108	61	10	16.3934	4.74013	3569|4846|5290|5465|5579|5599|5781|5970|6774|7124	IL6|NOS3|PIK3CA|PPARA|PRKCB|MAPK8|PTPN11|RELA|STAT3|TNF	-12.9067	0	13	1	1	-13.7683	50.2989
1	-13.7543	hsa05230	M1	1	0	KEGG Pathway	24	Central carbon metabolism in cancer		-13.7543	63.7461	23.6274	30244	70	61	9	14.7541	4.54076	1956|2064|2261|3091|3815|4914|5290|5594|7157	EGFR|ERBB2|FGFR3|HIF1A|KIT|NTRK1|PIK3CA|MAPK1|TP53	-12.9067	0	2	0	0	-35.9763	120.928
1	-13.7543	hsa04917	M1	1	0	KEGG Pathway	24	Prolactin signaling pathway		-13.7543	63.7461	23.6274	30244	70	61	9	14.7541	4.54076	1432|2099|3717|5290|5594|5599|5970|6714|6774	MAPK14|ESR1|JAK2|PIK3CA|MAPK1|MAPK8|RELA|SRC|STAT3	-12.9067	0	8	0	0	-19.3224	77.268
1	-13.7543	hsa05120	M1	1	0	KEGG Pathway	24	Epithelial cell signaling in Helicobacter pylori infection		-13.7543	63.7461	23.6274	30244	70	61	9	14.7541	4.54076	836|1432|1956|4067|5599|5781|5879|5970|6714	CASP3|MAPK14|EGFR|LYN|MAPK8|PTPN11|RAC1|RELA|SRC	-12.9067	0	10	0	0	-18.1007	63.7461
1	-13.6143	hsa05208	M1	1	0	KEGG Pathway	24	Chemical carcinogenesis - reactive oxygen species		-13.6143	26.68	17.3034	30244	223	61	12	19.6721	5.08972	25|1432|1956|3091|5290|5594|5599|5781|5879|5970|6714|7422	ABL1|MAPK14|EGFR|HIF1A|PIK3CA|MAPK1|MAPK8|PTPN11|RAC1|RELA|SRC|VEGFA	-12.7753	0	10	0	0	-18.1007	63.7461
1	-13.1543	hsa04611	M1	1	0	KEGG Pathway	24	Platelet activation		-13.1543	39.9841	19.5554	30244	124	61	10	16.3934	4.74013	387|1432|2147|3674|3690|4067|4846|5290|5594|6714	RHOA|MAPK14|F2|ITGA2B|ITGB3|LYN|NOS3|PIK3CA|MAPK1|SRC	-12.3237	0	9	0	0	-18.8699	84.0345
1	-13.0844	hsa05131	M1	1	0	KEGG Pathway	24	Shigellosis		-13.0844	24.0876	16.3789	30244	247	61	12	19.6721	5.08972	387|1432|1956|5290|5594|5599|5879|5970|6714|7099|7124|7157	RHOA|MAPK14|EGFR|PIK3CA|MAPK1|MAPK8|RAC1|RELA|SRC|TLR4|TNF|TP53	-12.2621	0	5	0	0	-26.685	71.761
1	-13.0687	hsa05144	M1	1	0	KEGG Pathway	24	Malaria		-13.0687	79.3285	24.9196	30244	50	61	8	13.1148	4.32203	3383|3569|3689|6403|7040|7099|7124|7412	ICAM1|IL6|ITGB2|SELP|TGFB1|TLR4|TNF|VCAM1	-12.2546	0	12	0	0	-14.0239	79.3285
1	-12.9156	hsa05210	M1	1	0	KEGG Pathway	24	Colorectal cancer		-12.9156	51.8864	21.2445	30244	86	61	9	14.7541	4.54076	387|836|1956|5290|5594|5599|5879|7040|7157	RHOA|CASP3|EGFR|PIK3CA|MAPK1|MAPK8|RAC1|TGFB1|TP53	-12.1094	0	2	0	0	-35.9763	120.928
1	-12.7949	hsa04062	M1	1	0	KEGG Pathway	24	Chemokine signaling pathway		-12.7949	28.4054	17.1256	30244	192	61	11	18.0328	4.92251	387|1234|3717|4067|5290|5579|5594|5879|5970|6714|6774	RHOA|CCR5|JAK2|LYN|PIK3CA|PRKCB|MAPK1|RAC1|RELA|SRC|STAT3	-11.9965	0	5	0	0	-26.685	71.761
1	-12.3226	hsa05170	M1	1	0	KEGG Pathway	24	Human immunodeficiency virus 1 infection		-12.3226	25.7256	16.2413	30244	212	61	11	18.0328	4.92251	836|1234|1432|5290|5579|5594|5599|5879|5970|7099|7124	CASP3|CCR5|MAPK14|PIK3CA|PRKCB|MAPK1|MAPK8|RAC1|RELA|TLR4|TNF	-11.5319	0	5	0	0	-26.685	71.761
1	-12.1514	hsa04620	M1	1	0	KEGG Pathway	24	Toll-like receptor signaling pathway		-12.1514	42.9061	19.245	30244	104	61	9	14.7541	4.54076	1432|3569|5290|5594|5599|5879|5970|7099|7124	MAPK14|IL6|PIK3CA|MAPK1|MAPK8|RAC1|RELA|TLR4|TNF	-11.369	0	5	0	0	-26.685	71.761
1	-12.1447	hsa04218	M1	1	0	KEGG Pathway	24	Cellular senescence		-12.1447	31.7823	17.3286	30244	156	61	10	16.3934	4.74013	1432|3486|3569|5054|5290|5594|5970|7040|7157|23411	MAPK14|IGFBP3|IL6|SERPINE1|PIK3CA|MAPK1|RELA|TGFB1|TP53|SIRT1	-11.369	0	5	0	0	-26.685	71.761
1	-12.1168	hsa05160	M1	1	0	KEGG Pathway	24	Hepatitis C		-12.1168	31.5798	17.27	30244	157	61	10	16.3934	4.74013	836|1956|3716|5290|5465|5594|5970|6774|7124|7157	CASP3|EGFR|JAK1|PIK3CA|PPARA|MAPK1|RELA|STAT3|TNF|TP53	-11.3484	0	5	0	0	-26.685	71.761
1	-12.1037	hsa05166	M1	1	0	KEGG Pathway	24	Human T-cell leukemia virus 1 infection		-12.1037	24.5668	15.8436	30244	222	61	11	18.0328	4.92251	3383|3569|3689|3716|5290|5594|5599|5970|7040|7124|7157	ICAM1|IL6|ITGB2|JAK1|PIK3CA|MAPK1|MAPK8|RELA|TGFB1|TNF|TP53	-11.3425	0	5	0	0	-26.685	71.761
1	-11.9567	hsa04810	M1	1	0	KEGG Pathway	24	Regulation of actin cytoskeleton		-11.9567	23.8159	15.5805	30244	229	61	11	18.0328	4.92251	387|1956|2147|2261|3674|3689|3690|5290|5594|5879|6714	RHOA|EGFR|F2|FGFR3|ITGA2B|ITGB2|ITGB3|PIK3CA|MAPK1|RAC1|SRC	-11.2025	0	9	0	0	-18.8699	84.0345
1	-11.7349	hsa04020	M1	1	0	KEGG Pathway	24	Calcium signaling pathway		-11.7349	22.7243	15.19	30244	240	61	11	18.0328	4.92251	185|1909|1956|2064|2261|3791|4843|4846|4914|5579|7422	AGTR1|EDNRA|EGFR|ERBB2|FGFR3|KDR|NOS2|NOS3|NTRK1|PRKCB|VEGFA	-10.9877	0	6	0	0	-21.6325	30.3553
1	-11.5835	hsa05165	M1	1	0	KEGG Pathway	24	Human papillomavirus infection		-11.5835	17.9747	13.9599	30244	331	61	12	19.6721	5.08972	836|1956|3674|3690|3716|5290|5594|5743|5970|7124|7157|7422	CASP3|EGFR|ITGA2B|ITGB3|JAK1|PIK3CA|MAPK1|PTGS2|RELA|TNF|TP53|VEGFA	-10.8431	0	5	0	0	-26.685	71.761
1	-11.5613	hsa05132	M1	1	0	KEGG Pathway	24	Salmonella infection		-11.5613	21.903	14.8895	30244	249	61	11	18.0328	4.92251	387|836|1432|3569|5290|5594|5599|5879|5970|7099|7124	RHOA|CASP3|MAPK14|IL6|PIK3CA|MAPK1|MAPK8|RAC1|RELA|TLR4|TNF	-10.8276	0	5	0	0	-26.685	71.761
1	-11.2349	hsa04068	M1	1	0	KEGG Pathway	24	FoxO signaling pathway		-11.2349	34.0628	17.0488	30244	131	61	9	14.7541	4.54076	1432|1956|3569|5290|5594|5599|6774|7040|23411	MAPK14|EGFR|IL6|PIK3CA|MAPK1|MAPK8|STAT3|TGFB1|SIRT1	-10.5079	0	5	0	0	-26.685	71.761
1	-11.2049	hsa04650	M1	1	0	KEGG Pathway	24	Natural killer cell mediated cytotoxicity		-11.2049	33.8048	16.9805	30244	132	61	9	14.7541	4.54076	836|3383|3689|5290|5579|5594|5781|5879|7124	CASP3|ICAM1|ITGB2|PIK3CA|PRKCB|MAPK1|PTPN11|RAC1|TNF	-10.4844	0	11	0	0	-15.3232	49.5803
1	-11.1399	hsa04012	M1	1	0	KEGG Pathway	24	ErbB signaling pathway		-11.1399	46.6638	18.9526	30244	85	61	8	13.1148	4.32203	25|1956|2064|5290|5579|5594|5599|6714	ABL1|EGFR|ERBB2|PIK3CA|PRKCB|MAPK1|MAPK8|SRC	-10.4259	0	14	1	1	-11.1399	46.6638
1	-11.0014	hsa05162	M1	1	0	KEGG Pathway	24	Measles		-11.0014	32.1024	16.5226	30244	139	61	9	14.7541	4.54076	836|3569|3716|5290|5599|5970|6774|7099|7157	CASP3|IL6|JAK1|PIK3CA|MAPK8|RELA|STAT3|TLR4|TP53	-10.2937	0	5	0	0	-26.685	71.761
1	-10.9911	hsa05022	M1	1	0	KEGG Pathway	24	Pathways of neurodegeneration - multiple diseases		-10.9911	13.5408	12.398	30244	476	61	13	21.3115	5.24321	351|836|1432|3569|4137|4843|5579|5594|5599|5743|5879|5970|7124	APP|CASP3|MAPK14|IL6|MAPT|NOS2|PRKCB|MAPK1|MAPK8|PTGS2|RAC1|RELA|TNF	-10.2896	0	5	0	0	-26.685	71.761
1	-10.9175	hsa04936	M1	1	0	KEGG Pathway	24	Alcoholic liver disease		-10.9175	31.4242	16.3366	30244	142	61	9	14.7541	4.54076	836|1432|3569|5465|5599|5970|7099|7124|23411	CASP3|MAPK14|IL6|PPARA|MAPK8|RELA|TLR4|TNF|SIRT1	-10.2222	0	5	0	0	-26.685	71.761
1	-10.8198	hsa05323	M1	1	0	KEGG Pathway	24	Rheumatoid arthritis		-10.8198	42.6497	18.0842	30244	93	61	8	13.1148	4.32203	3383|3569|3689|4312|7040|7099|7124|7422	ICAM1|IL6|ITGB2|MMP1|TGFB1|TLR4|TNF|VEGFA	-10.1306	0	12	0	0	-14.0239	79.3285
1	-10.6705	hsa05215	M1	1	0	KEGG Pathway	24	Prostate cancer		-10.6705	40.891	17.6903	30244	97	61	8	13.1148	4.32203	367|1956|2064|4318|5290|5594|5970|7157	AR|EGFR|ERBB2|MMP9|PIK3CA|MAPK1|RELA|TP53	-9.98728	0	2	0	0	-35.9763	120.928
1	-10.4243	hsa04064	M1	1	0	KEGG Pathway	24	NF-kappa B signaling pathway		-10.4243	38.1387	17.0556	30244	104	61	8	13.1148	4.32203	3383|4067|5579|5743|5970|7099|7124|7412	ICAM1|LYN|PRKCB|PTGS2|RELA|TLR4|TNF|VCAM1	-9.74696	0	12	0	0	-14.0239	79.3285
1	-10.0769	hsa04664	M1	1	0	KEGG Pathway	24	Fc epsilon RI signaling pathway		-10.0769	51.0386	18.5705	30244	68	61	7	11.4754	4.08085	1432|4067|5290|5594|5599|5879|7124	MAPK14|LYN|PIK3CA|MAPK1|MAPK8|RAC1|TNF	-9.40542	0	5	0	0	-26.685	71.761
1	-10.0311	hsa05211	M1	1	0	KEGG Pathway	24	Renal cell carcinoma		-10.0311	50.2989	18.4304	30244	69	61	7	11.4754	4.08085	3091|5290|5594|5781|5879|7040|7422	HIF1A|PIK3CA|MAPK1|PTPN11|RAC1|TGFB1|VEGFA	-9.37107	0	10	0	0	-18.1007	63.7461
1	-10.0311	hsa04920	M1	1	0	KEGG Pathway	24	Adipocytokine signaling pathway		-10.0311	50.2989	18.4304	30244	69	61	7	11.4754	4.08085	3717|5465|5599|5781|5970|6774|7124	JAK2|PPARA|MAPK8|PTPN11|RELA|STAT3|TNF	-9.37107	0	13	0	0	-13.7683	50.2989
1	-9.92161	hsa04935	M1	1	0	KEGG Pathway	24	Growth hormone synthesis, secretion and action		-9.92161	33.0536	15.8164	30244	120	61	8	13.1148	4.32203	1432|3486|3717|5290|5579|5594|5599|6774	MAPK14|IGFBP3|JAK2|PIK3CA|PRKCB|MAPK1|MAPK8|STAT3	-9.26716	0	8	0	0	-19.3224	77.268
1	-9.8979	hsa05223	M1	1	0	KEGG Pathway	24	Non-small cell lung cancer		-9.8979	48.2031	18.0273	30244	72	61	7	11.4754	4.08085	1956|2064|5290|5579|5594|6774|7157	EGFR|ERBB2|PIK3CA|PRKCB|MAPK1|STAT3|TP53	-9.24912	0	2	0	0	-35.9763	120.928
1	-9.89258	hsa04919	M1	1	0	KEGG Pathway	24	Thyroid hormone signaling pathway		-9.89258	32.7804	15.747	30244	121	61	8	13.1148	4.32203	2099|3091|3690|5290|5579|5594|6714|7157	ESR1|HIF1A|ITGB3|PIK3CA|PRKCB|MAPK1|SRC|TP53	-9.24912	0	15	1	1	-9.89258	34.4308
1	-9.86512	hsa04621	M1	1	0	KEGG Pathway	24	NOD-like receptor signaling pathway		-9.86512	23.9905	14.1391	30244	186	61	9	14.7541	4.54076	387|1432|3569|3716|5594|5599|5970|7099|7124	RHOA|MAPK14|IL6|JAK1|MAPK1|MAPK8|RELA|TLR4|TNF	-9.22706	0	5	0	0	-26.685	71.761
1	-9.72917	hsa05220	M1	1	0	KEGG Pathway	24	Chronic myeloid leukemia		-9.72917	45.6661	17.527	30244	76	61	7	11.4754	4.08085	25|5290|5594|5781|5970|7040|7157	ABL1|PIK3CA|MAPK1|PTPN11|RELA|TGFB1|TP53	-9.09644	0	16	1	1	-9.72917	45.6661
1	-9.54677	hsa05010	M1	1	0	KEGG Pathway	24	Alzheimer disease		-9.54677	14.2027	11.7052	30244	384	61	11	18.0328	4.92251	351|836|3569|4137|4843|5290|5594|5599|5743|5970|7124	APP|CASP3|IL6|MAPT|NOS2|PIK3CA|MAPK1|MAPK8|PTGS2|RELA|TNF	-8.9193	0	5	0	0	-26.685	71.761
1	-9.48518	hsa01522	M1	1	0	KEGG Pathway	24	Endocrine resistance		-9.48518	29.1649	14.799	30244	136	61	11	18.0328	4.92251	1432|1956|2064|2099|4313|4318|5290|5594|5599|6714|7157	MAPK14|EGFR|ERBB2|ESR1|MMP2|MMP9|PIK3CA|MAPK1|MAPK8|SRC|TP53	-15.0166	0	2	0	0	-35.9763	120.928
1	-9.43447	hsa04915	M1	1	0	KEGG Pathway	24	Estrogen signaling pathway		-9.43447	28.7422	14.6842	30244	138	61	8	13.1148	4.32203	1956|2099|4313|4318|4846|5290|5594|6714	EGFR|ESR1|MMP2|MMP9|NOS3|PIK3CA|MAPK1|SRC	-8.81735	0	2	0	0	-35.9763	120.928
1	-9.19202	hsa04072	M1	1	0	KEGG Pathway	24	Phospholipase D signaling pathway		-9.19202	26.8002	14.1448	30244	148	61	8	13.1148	4.32203	185|387|1956|2147|3815|5290|5594|5781	AGTR1|RHOA|EGFR|F2|KIT|PIK3CA|MAPK1|PTPN11	-8.57998	0	17	1	1	-9.19202	37.0002
1	-9.1372	hsa05222	M1	1	0	KEGG Pathway	24	Small cell lung cancer		-9.1372	37.7242	15.8593	30244	92	61	7	11.4754	4.08085	836|3674|4843|5290|5743|5970|7157	CASP3|ITGA2B|NOS2|PIK3CA|PTGS2|RELA|TP53	-8.53017	0	5	0	0	-26.685	71.761
1	-9.10389	hsa04912	M1	1	0	KEGG Pathway	24	GnRH signaling pathway		-9.10389	37.3185	15.7694	30244	93	61	7	11.4754	4.08085	1432|1956|4313|5579|5594|5599|6714	MAPK14|EGFR|MMP2|PRKCB|MAPK1|MAPK8|SRC	-8.50183	0	14	0	0	-11.1399	46.6638
1	-8.94284	hsa05231	M1	1	0	KEGG Pathway	24	Choline metabolism in cancer		-8.94284	35.4145	15.3404	30244	98	61	7	11.4754	4.08085	1956|3091|5290|5579|5594|5599|5879	EGFR|HIF1A|PIK3CA|PRKCB|MAPK1|MAPK8|RAC1	-8.34569	0	14	0	0	-11.1399	46.6638
1	-8.76066	hsa04660	M1	1	0	KEGG Pathway	24	T cell receptor signaling pathway		-8.76066	33.3714	14.8663	30244	104	61	7	11.4754	4.08085	387|1432|5290|5594|5599|5970|7124	RHOA|MAPK14|PIK3CA|MAPK1|MAPK8|RELA|TNF	-8.16908	0	5	0	0	-26.685	71.761
1	-8.75659	hsa05134	M1	1	0	KEGG Pathway	24	Legionellosis		-8.75659	52.1898	17.3903	30244	57	61	6	9.83607	3.81296	836|3569|3689|5970|7099|7124	CASP3|IL6|ITGB2|RELA|TLR4|TNF	-8.16908	0	12	0	0	-14.0239	79.3285
1	-8.61886	hsa05416	M1	1	0	KEGG Pathway	24	Viral myocarditis		-8.61886	49.5803	16.9334	30244	60	61	6	9.83607	3.81296	25|836|857|3383|3689|5879	ABL1|CASP3|CAV1|ICAM1|ITGB2|RAC1	-8.0361	0	11	0	0	-15.3232	49.5803
1	-8.4048	hsa05321	M1	1	0	KEGG Pathway	24	Inflammatory bowel disease		-8.4048	45.7665	16.2425	30244	65	61	6	9.83607	3.81296	3569|5970|6774|7040|7099|7124	IL6|RELA|STAT3|TGFB1|TLR4|TNF	-7.82674	0	12	0	0	-14.0239	79.3285
1	-8.39649	hsa05020	M1	1	0	KEGG Pathway	24	Prion disease		-8.39649	16.3452	11.4498	30244	273	61	9	14.7541	4.54076	836|857|1432|3569|5290|5594|5599|5879|7124	CASP3|CAV1|MAPK14|IL6|PIK3CA|MAPK1|MAPK8|RAC1|TNF	-7.82307	0	5	0	0	-26.685	71.761
1	-8.24169	hsa05168	M1	1	0	KEGG Pathway	24	Herpes simplex virus 1 infection		-8.24169	10.652	9.90233	30244	512	61	11	18.0328	4.92251	836|3569|3690|3716|3717|5290|5781|5970|6714|7124|7157	CASP3|IL6|ITGB3|JAK1|JAK2|PIK3CA|PTPN11|RELA|SRC|TNF|TP53	-7.67287	0	5	0	0	-26.685	71.761
1	-7.93149	hsa05143	M1	1	0	KEGG Pathway	24	African trypanosomiasis		-7.93149	67.0004	18.0588	30244	37	61	5	8.19672	3.51224	3383|3569|5579|7124|7412	ICAM1|IL6|PRKCB|TNF|VCAM1	-7.36722	0	12	0	0	-14.0239	79.3285
1	-7.79423	hsa04550	M1	1	0	KEGG Pathway	24	Signaling pathways regulating pluripotency of stem cells		-7.79423	24.2701	12.5393	30244	143	61	7	11.4754	4.08085	1432|2261|3716|3717|5290|5594|6774	MAPK14|FGFR3|JAK1|JAK2|PIK3CA|MAPK1|STAT3	-7.23445	0	8	0	0	-19.3224	77.268
1	-7.75996	hsa04024	M1	1	0	KEGG Pathway	24	cAMP signaling pathway		-7.75996	17.6286	11.255	30244	225	61	8	13.1148	4.32203	387|1909|5290|5465|5594|5599|5879|5970	RHOA|EDNRA|PIK3CA|PPARA|MAPK1|MAPK8|RAC1|RELA	-7.20464	0	14	0	0	-11.1399	46.6638
1	-7.7256	hsa04662	M1	1	0	KEGG Pathway	24	B cell receptor signaling pathway		-7.7256	35.4145	14.1991	30244	84	61	6	9.83607	3.81296	4067|5290|5579|5594|5879|5970	LYN|PIK3CA|PRKCB|MAPK1|RAC1|RELA	-7.17469	0	14	0	0	-11.1399	46.6638
1	-7.71129	hsa05224	M1	1	0	KEGG Pathway	24	Breast cancer		-7.71129	23.6097	12.3534	30244	147	61	7	11.4754	4.08085	1956|2064|2099|3815|5290|5594|7157	EGFR|ERBB2|ESR1|KIT|PIK3CA|MAPK1|TP53	-7.16474	0	2	0	0	-35.9763	120.928
1	-7.57171	hsa04921	M1	1	0	KEGG Pathway	24	Oxytocin signaling pathway		-7.57171	22.5365	12.0454	30244	154	61	7	11.4754	4.08085	387|1956|4846|5579|5594|5743|6714	RHOA|EGFR|NOS3|PRKCB|MAPK1|PTGS2|SRC	-7.02949	0	14	0	0	-11.1399	46.6638
1	-7.54449	hsa05410	M1	1	0	KEGG Pathway	24	Hypertrophic cardiomyopathy		-7.54449	33.0536	13.6906	30244	90	61	6	9.83607	3.81296	1636|3569|3674|3690|7040|7124	ACE|IL6|ITGA2B|ITGB3|TGFB1|TNF	-7.00654	0	18	1	1	-7.54449	33.0536
1	-7.48693	hsa04658	M1	1	0	KEGG Pathway	24	Th1 and Th2 cell differentiation		-7.48693	32.335	13.532	30244	92	61	6	9.83607	3.81296	1432|3716|3717|5594|5599|5970	MAPK14|JAK1|JAK2|MAPK1|MAPK8|RELA	-6.95322	0	8	0	0	-19.3224	77.268
1	-7.45864	hsa04520	M1	1	0	KEGG Pathway	24	Adherens junction		-7.45864	31.9873	13.4546	30244	93	61	6	9.83607	3.81296	387|1956|2064|5594|5879|6714	RHOA|EGFR|ERBB2|MAPK1|RAC1|SRC	-6.92913	0	19	1	1	-7.45864	32.195
1	-7.34736	hsa04630	M1	1	0	KEGG Pathway	24	JAK-STAT signaling pathway		-7.34736	20.9074	11.5622	30244	166	61	7	11.4754	4.08085	1956|3569|3716|3717|5290|5781|6774	EGFR|IL6|JAK1|JAK2|PIK3CA|PTPN11|STAT3	-6.822	0	8	0	0	-19.3224	77.268
1	-7.32185	hsa04750	M1	1	0	KEGG Pathway	24	Inflammatory mediator regulation of TRP channels		-7.32185	30.3553	13.0852	30244	98	61	6	9.83607	3.81296	1432|4914|5290|5579|5599|6714	MAPK14|NTRK1|PIK3CA|PRKCB|MAPK8|SRC	-6.80062	0	14	0	0	-11.1399	46.6638
1	-7.07353	hsa04360	M1	1	0	KEGG Pathway	24	Axon guidance		-7.07353	19.0694	10.9917	30244	182	61	7	11.4754	4.08085	25|387|5290|5594|5781|5879|6714	ABL1|RHOA|PIK3CA|MAPK1|PTPN11|RAC1|SRC	-6.55638	0	19	0	0	-7.45864	32.195
1	-6.92389	hsa05213	M1	1	0	KEGG Pathway	24	Endometrial cancer		-6.92389	42.7417	14.3046	30244	58	61	5	8.19672	3.51224	1956|2064|5290|5594|7157	EGFR|ERBB2|PIK3CA|MAPK1|TP53	-6.41077	0	2	0	0	-35.9763	120.928
1	-6.89968	hsa05202	M1	1	0	KEGG Pathway	24	Transcriptional misregulation in cancer		-6.89968	17.9825	10.6401	30244	193	61	7	11.4754	4.08085	3486|3569|4318|4914|5468|5970|7157	IGFBP3|IL6|MMP9|NTRK1|PPARG|RELA|TP53	-6.39057	0	20	1	1	-6.89968	53.6004
1	-6.60611	hsa05221	M1	1	0	KEGG Pathway	24	Acute myeloid leukemia		-6.60611	37.0002	13.2618	30244	67	61	5	8.19672	3.51224	3815|5290|5594|5970|6774	KIT|PIK3CA|MAPK1|RELA|STAT3	-6.10096	0	17	0	0	-9.19202	37.0002
1	-6.44847	hsa04137	M1	1	0	KEGG Pathway	24	Mitophagy - animal		-6.44847	34.4308	12.7675	30244	72	61	5	8.19672	3.51224	3091|5599|5970|6714|7157	HIF1A|MAPK8|RELA|SRC|TP53	-5.94725	0	15	0	0	-9.89258	34.4308
1	-6.41832	hsa01524	M1	1	0	KEGG Pathway	24	Platinum drug resistance		-6.41832	33.9591	12.6747	30244	73	61	5	8.19672	3.51224	836|2064|5290|5594|7157	CASP3|ERBB2|PIK3CA|MAPK1|TP53	-5.921	0	2	0	0	-35.9763	120.928
1	-6.35932	hsa05214	M1	1	0	KEGG Pathway	24	Glioma		-6.35932	33.0536	12.4946	30244	75	61	5	8.19672	3.51224	1956|5290|5579|5594|7157	EGFR|PIK3CA|PRKCB|MAPK1|TP53	-5.86585	0	2	0	0	-35.9763	120.928
1	-6.30194	hsa05100	M1	1	0	KEGG Pathway	24	Bacterial invasion of epithelial cells		-6.30194	32.195	12.3214	30244	77	61	5	8.19672	3.51224	387|857|5290|5879|6714	RHOA|CAV1|PIK3CA|RAC1|SRC	-5.81231	0	19	0	0	-7.45864	32.195
1	-6.24115	hsa05226	M1	1	0	KEGG Pathway	24	Gastric cancer		-6.24115	19.9652	10.4328	30244	149	61	6	9.83607	3.81296	1956|2064|5290|5594|7040|7157	EGFR|ERBB2|PIK3CA|MAPK1|TGFB1|TP53	-5.75531	0	2	0	0	-35.9763	120.928
1	-6.07584	hsa04217	M1	1	0	KEGG Pathway	24	Necroptosis		-6.07584	18.7096	10.0653	30244	159	61	6	9.83607	3.81296	3716|3717|5599|6774|7099|7124	JAK1|JAK2|MAPK8|STAT3|TLR4|TNF	-5.59376	0	8	0	0	-19.3224	77.268
1	-6.02649	hsa05216	M1	1	0	KEGG Pathway	24	Thyroid cancer		-6.02649	53.6004	14.3924	30244	37	61	4	6.55738	3.16937	4914|5468|5594|7157	NTRK1|PPARG|MAPK1|TP53	-5.54813	0	20	0	0	-6.89968	53.6004
1	-5.98759	hsa04211	M1	1	0	KEGG Pathway	24	Longevity regulating pathway		-5.98759	27.8541	11.4057	30244	89	61	5	8.19672	3.51224	5290|5468|5970|7157|23411	PIK3CA|PPARG|RELA|TP53|SIRT1	-5.51293	0	20	0	0	-6.89968	53.6004
1	-5.93622	hsa05225	M1	1	0	KEGG Pathway	24	Hepatocellular carcinoma		-5.93622	17.7073	9.76216	30244	168	61	6	9.83607	3.81296	1956|5290|5579|5594|7040|7157	EGFR|PIK3CA|PRKCB|MAPK1|TGFB1|TP53	-5.46522	0	2	0	0	-35.9763	120.928
1	-5.80188	hsa04666	M1	1	0	KEGG Pathway	24	Fc gamma R-mediated phagocytosis		-5.80188	25.5569	10.8901	30244	97	61	5	8.19672	3.51224	4067|5290|5579|5594|5879	LYN|PIK3CA|PRKCB|MAPK1|RAC1	-5.33452	0	14	0	0	-11.1399	46.6638
1	-5.75797	hsa04640	M1	1	0	KEGG Pathway	24	Hematopoietic cell lineage		-5.75797	25.0406	10.7709	30244	99	61	5	8.19672	3.51224	3569|3674|3690|3815|7124	IL6|ITGA2B|ITGB3|KIT|TNF	-5.29421	0	18	0	0	-7.54449	33.0536
1	-5.63954	hsa04930	M1	1	0	KEGG Pathway	24	Type II diabetes mellitus		-5.63954	43.1133	12.8501	30244	46	61	4	6.55738	3.16937	5290|5594|5599|7124	PIK3CA|MAPK1|MAPK8|TNF	-5.17935	0	14	0	0	-11.1399	46.6638
1	-5.43709	hsa04726	M1	1	0	KEGG Pathway	24	Serotonergic synapse		-5.43709	21.5567	9.929	30244	115	61	5	8.19672	3.51224	351|836|5579|5594|5743	APP|CASP3|PRKCB|MAPK1|PTGS2	-4.98045	0	14	0	0	-11.1399	46.6638
1	-5.11229	hsa04270	M1	1	0	KEGG Pathway	24	Vascular smooth muscle contraction		-5.11229	18.5001	9.12713	30244	134	61	5	8.19672	3.51224	185|387|1909|5579|5594	AGTR1|RHOA|EDNRA|PRKCB|MAPK1	-4.65917	0	21	1	1	-5.11229	18.5001
1	-5.03489	hsa04371	M1	1	0	KEGG Pathway	24	Apelin signaling pathway		-5.03489	17.8347	8.94311	30244	139	61	5	8.19672	3.51224	185|4843|4846|5054|5594	AGTR1|NOS2|NOS3|SERPINE1|MAPK1	-4.58526	0	21	0	0	-5.11229	18.5001
1	-4.93315	hsa04144	M1	1	0	KEGG Pathway	24	Endocytosis		-4.93315	11.8519	7.76118	30244	251	61	6	9.83607	3.81296	387|857|1234|1956|2261|6714	RHOA|CAV1|CCR5|EGFR|FGFR3|SRC	-4.48776	0	22	1	1	-4.93315	11.8519
1	-4.93049	hsa04924	M1	1	0	KEGG Pathway	24	Renin secretion		-4.93049	28.7422	10.3714	30244	69	61	4	6.55738	3.16937	185|1636|1909|5972	AGTR1|ACE|EDNRA|REN	-4.48776	0	23	1	1	-4.93049	64.67
1	-4.90274	hsa04723	M1	1	0	KEGG Pathway	24	Retrograde endocannabinoid signaling		-4.90274	16.7501	8.63488	30244	148	61	5	8.19672	3.51224	1432|5579|5594|5599|5743	MAPK14|PRKCB|MAPK1|MAPK8|PTGS2	-4.46341	0	14	0	0	-11.1399	46.6638
1	-4.88106	hsa04622	M1	1	0	KEGG Pathway	24	RIG-I-like receptor signaling pathway		-4.88106	27.9326	10.214	30244	71	61	4	6.55738	3.16937	1432|5599|5970|7124	MAPK14|MAPK8|RELA|TNF	-4.44511	0	5	0	0	-26.685	71.761
1	-4.87182	hsa04614	M1	1	0	KEGG Pathway	24	Renin-angiotensin system		-4.87182	64.67	13.7322	30244	23	61	3	4.91803	2.76873	185|1636|5972	AGTR1|ACE|REN	-4.43922	0	23	0	0	-4.93049	64.67
1	-4.8569	hsa05218	M1	1	0	KEGG Pathway	24	Melanoma		-4.8569	27.5446	10.1376	30244	72	61	4	6.55738	3.16937	1956|5290|5594|7157	EGFR|PIK3CA|MAPK1|TP53	-4.42762	0	2	0	0	-35.9763	120.928
1	-4.83308	hsa04115	M1	1	0	KEGG Pathway	24	p53 signaling pathway		-4.83308	27.1673	10.0629	30244	73	61	4	6.55738	3.16937	836|3486|5054|7157	CASP3|IGFBP3|SERPINE1|TP53	-4.40711	0	24	1	1	-4.83308	27.1673
1	-4.79224	hsa04150	M1	1	0	KEGG Pathway	24	mTOR signaling pathway		-4.79224	15.8911	8.38281	30244	156	61	5	8.19672	3.51224	387|5290|5579|5594|7124	RHOA|PIK3CA|PRKCB|MAPK1|TNF	-4.36955	0	14	0	0	-11.1399	46.6638
1	-4.64977	hsa04022	M1	1	0	KEGG Pathway	24	cGMP-PKG signaling pathway		-4.64977	14.8444	8.06513	30244	167	61	5	8.19672	3.51224	185|387|1909|4846|5594	AGTR1|RHOA|EDNRA|NOS3|MAPK1	-4.23033	0	21	0	0	-5.11229	18.5001
1	-4.62494	hsa04530	M1	1	0	KEGG Pathway	24	Tight junction		-4.62494	14.6687	8.0106	30244	169	61	5	8.19672	3.51224	387|2064|5599|5879|6714	RHOA|ERBB2|MAPK8|RAC1|SRC	-4.20874	0	19	0	0	-7.45864	32.195
1	-4.61265	hsa04310	M1	1	0	KEGG Pathway	24	Wnt signaling pathway		-4.61265	14.5824	7.98368	30244	170	61	5	8.19672	3.51224	387|5579|5599|5879|7157	RHOA|PRKCB|MAPK8|RAC1|TP53	-4.19964	0	19	0	0	-7.45864	32.195
1	-4.55131	hsa04610	M1	1	0	KEGG Pathway	24	Complement and coagulation cascades		-4.55131	23.0606	9.21005	30244	86	61	4	6.55738	3.16937	2147|3689|5054|5340	F2|ITGB2|SERPINE1|PLG	-4.14149	0	25	1	1	-4.55131	23.0606
1	-4.51588	hsa01523	M1	1	0	KEGG Pathway	24	Antifolate resistance		-4.51588	49.5803	11.9678	30244	30	61	3	4.91803	2.76873	3569|5970|7124	IL6|RELA|TNF	-4.10922	0	12	0	0	-14.0239	79.3285
1	-4.51197	hsa04540	M1	1	0	KEGG Pathway	24	Gap junction		-4.51197	22.5365	9.09549	30244	88	61	4	6.55738	3.16937	1956|5579|5594|6714	EGFR|PRKCB|MAPK1|SRC	-4.10844	0	14	0	0	-11.1399	46.6638
1	-4.36351	hsa05414	M1	1	0	KEGG Pathway	24	Dilated cardiomyopathy		-4.36351	20.6585	8.67266	30244	96	61	4	6.55738	3.16937	3674|3690|7040|7124	ITGA2B|ITGB3|TGFB1|TNF	-3.96619	0	18	0	0	-7.54449	33.0536
1	-4.36351	hsa05150	M1	1	0	KEGG Pathway	24	Staphylococcus aureus infection		-4.36351	20.6585	8.67266	30244	96	61	4	6.55738	3.16937	3383|3689|5340|6403	ICAM1|ITGB2|PLG|SELP	-3.96619	0	26	1	1	-4.36351	20.6585
1	-4.32843	hsa04350	M1	1	0	KEGG Pathway	24	TGF-beta signaling pathway		-4.32843	20.2369	8.57489	30244	98	61	4	6.55738	3.16937	387|5594|7040|7124	RHOA|MAPK1|TGFB1|TNF	-3.93418	0	18	0	0	-7.54449	33.0536
1	-4.26048	hsa04914	M1	1	0	KEGG Pathway	24	Progesterone-mediated oocyte maturation		-4.26048	19.4433	8.3878	30244	102	61	4	6.55738	3.16937	1432|5290|5594|5599	MAPK14|PIK3CA|MAPK1|MAPK8	-3.86927	0	14	0	0	-11.1399	46.6638
1	-4.23835	hsa04960	M1	1	0	KEGG Pathway	24	Aldosterone-regulated sodium reabsorption		-4.23835	40.2003	10.7259	30244	37	61	3	4.91803	2.76873	5290|5579|5594	PIK3CA|PRKCB|MAPK1	-3.85017	0	14	0	0	-11.1399	46.6638
1	-4.19528	hsa04928	M1	1	0	KEGG Pathway	24	Parathyroid hormone synthesis, secretion and action		-4.19528	18.7096	8.21107	30244	106	61	4	6.55738	3.16937	387|1956|5579|5594	RHOA|EGFR|PRKCB|MAPK1	-3.81011	0	14	0	0	-11.1399	46.6638
1	-4.08721	hsa04725	M1	1	0	KEGG Pathway	24	Cholinergic synapse		-4.08721	17.5506	7.92394	30244	113	61	4	6.55738	3.16937	3717|5290|5579|5594	JAK2|PIK3CA|PRKCB|MAPK1	-3.70502	0	14	0	0	-11.1399	46.6638
1	-4.03287	hsa05014	M1	1	0	KEGG Pathway	24	Amyotrophic lateral sclerosis		-4.03287	8.17258	6.18916	30244	364	61	6	9.83607	3.81296	836|1432|4843|5879|7124|7157	CASP3|MAPK14|NOS2|RAC1|TNF|TP53	-3.65365	0	24	0	0	-4.83308	27.1673
1	-3.71624	hsa04140	M1	1	0	KEGG Pathway	24	Autophagy - animal		-3.71624	14.0653	6.99071	30244	141	61	4	6.55738	3.16937	3091|5290|5594|5599	HIF1A|PIK3CA|MAPK1|MAPK8	-3.33996	0	14	0	0	-11.1399	46.6638
1	-3.60883	hsa04730	M1	1	0	KEGG Pathway	24	Long-term depression		-3.60883	24.7902	8.29241	30244	60	61	3	4.91803	2.76873	4067|5579|5594	LYN|PRKCB|MAPK1	-3.23547	0	14	0	0	-11.1399	46.6638
1	-3.59156	hsa04145	M1	1	0	KEGG Pathway	24	Phagosome		-3.59156	13.0475	6.69403	30244	152	61	4	6.55738	3.16937	3689|3690|5879|7099	ITGB2|ITGB3|RAC1|TLR4	-3.22111	0	27	1	1	-3.59156	13.0475
1	-3.53804	hsa04514	M1	1	0	KEGG Pathway	24	Cell adhesion molecules		-3.53804	12.6319	6.56914	30244	157	61	4	6.55738	3.16937	3383|3689|6403|7412	ICAM1|ITGB2|SELP|VCAM1	-3.17047	0	26	0	0	-4.36351	20.6585
1	-3.52583	hsa04929	M1	1	0	KEGG Pathway	24	GnRH secretion		-3.52583	23.2408	8.00712	30244	64	61	3	4.91803	2.76873	5290|5579|5594	PIK3CA|PRKCB|MAPK1	-3.16114	0	14	0	0	-11.1399	46.6638
1	-3.32298	hsa04623	M1	1	0	KEGG Pathway	24	Cytosolic DNA-sensing pathway		-3.32298	19.8321	7.34084	30244	75	61	3	4.91803	2.76873	836|3569|5970	CASP3|IL6|RELA	-2.96395	0	12	0	0	-14.0239	79.3285
1	-3.32298	hsa03320	M1	1	0	KEGG Pathway	24	PPAR signaling pathway		-3.32298	19.8321	7.34084	30244	75	61	3	4.91803	2.76873	4312|5465|5468	MMP1|PPARA|PPARG	-2.96395	0	28	1	1	-3.32298	19.8321
1	-2.95927	hsa04061	M1	1	0	KEGG Pathway	24	Viral protein interaction with cytokine and cytokine receptor		-2.95927	14.8741	6.24742	30244	100	61	3	4.91803	2.76873	1234|3569|7124	CCR5|IL6|TNF	-2.60305	0	18	0	0	-7.54449	33.0536
1	-2.94679	hsa04916	M1	1	0	KEGG Pathway	24	Melanogenesis		-2.94679	14.7268	6.21203	30244	101	61	3	4.91803	2.76873	3815|5579|5594	KIT|PRKCB|MAPK1	-2.59337	0	14	0	0	-11.1399	46.6638
1	-2.93445	hsa04972	M1	1	0	KEGG Pathway	24	Pancreatic secretion		-2.93445	14.5824	6.17715	30244	102	61	3	4.91803	2.76873	387|5579|5879	RHOA|PRKCB|RAC1	-2.5838	0	19	0	0	-7.45864	32.195
1	-2.72164	hsa04152	M1	1	0	KEGG Pathway	24	AMPK signaling pathway		-2.72164	12.2926	5.59545	30244	121	61	3	4.91803	2.76873	5290|5468|23411	PIK3CA|PPARG|SIRT1	-2.37375	0	20	0	0	-6.89968	53.6004
1	-2.6861	hsa05012	M1	1	0	KEGG Pathway	24	Parkinson disease		-2.6861	7.45569	4.75421	30244	266	61	4	6.55738	3.16937	836|4137|5599|7157	CASP3|MAPT|MAPK8|TP53	-2.34095	0	24	0	0	-4.83308	27.1673
1	-2.62355	hsa04114	M1	1	0	KEGG Pathway	24	Oocyte meiosis		-2.62355	11.3543	5.33918	30244	131	61	3	4.91803	2.76873	367|1432|5594	AR|MAPK14|MAPK1	-2.28112	0	21	0	0	-5.11229	18.5001
1	-2.61418	hsa04728	M1	1	0	KEGG Pathway	24	Dopaminergic synapse		-2.61418	11.2683	5.31508	30244	132	61	3	4.91803	2.76873	1432|5579|5599	MAPK14|PRKCB|MAPK8	-2.27446	0	14	0	0	-11.1399	46.6638
1	-2.56847	hsa04910	M1	1	0	KEGG Pathway	24	Insulin signaling pathway		-2.56847	10.857	5.19838	30244	137	61	3	4.91803	2.76873	5290|5594|5599	PIK3CA|MAPK1|MAPK8	-2.23144	0	14	0	0	-11.1399	46.6638
1	-2.52416	hsa04060	M1	1	0	KEGG Pathway	24	Cytokine-cytokine receptor interaction		-2.52416	6.72276	4.44039	30244	295	61	4	6.55738	3.16937	1234|3569|7040|7124	CCR5|IL6|TGFB1|TNF	-2.18981	0	18	0	0	-7.54449	33.0536
1	-2.51594	hsa05017	M1	1	0	KEGG Pathway	24	Spinocerebellar ataxia		-2.51594	10.4015	5.06605	30244	143	61	3	4.91803	2.76873	5290|5579|5599	PIK3CA|PRKCB|MAPK8	-2.18424	0	14	0	0	-11.1399	46.6638
1	-2.46737	hsa05016	M1	1	0	KEGG Pathway	24	Huntington disease		-2.46737	6.48109	4.33224	30244	306	61	4	6.55738	3.16937	836|5468|5599|7157	CASP3|PPARG|MAPK8|TP53	-2.13831	0	24	0	0	-4.83308	27.1673
1	-2.42553	hsa04261	M1	1	0	KEGG Pathway	24	Adrenergic signaling in cardiomyocytes		-2.42553	9.65851	4.84271	30244	154	61	3	4.91803	2.76873	185|1432|5594	AGTR1|MAPK14|MAPK1	-2.09909	0	21	0	0	-5.11229	18.5001
1	-2.41766	hsa04934	M1	1	0	KEGG Pathway	24	Cushing syndrome		-2.41766	9.59619	4.82352	30244	155	61	3	4.91803	2.76873	185|1956|5594	AGTR1|EGFR|MAPK1	-2.09383	0	21	0	0	-5.11229	18.5001
1	-2.40208	hsa04110	M1	1	0	KEGG Pathway	24	Cell cycle		-2.40208	9.47395	4.78567	30244	157	61	3	4.91803	2.76873	25|7040|7157	ABL1|TGFB1|TP53	-2.08343	0	16	0	0	-9.72917	45.6661
1	-2.40208	hsa04390	M1	1	0	KEGG Pathway	24	Hippo signaling pathway		-2.40208	9.47395	4.78567	30244	157	61	3	4.91803	2.76873	3689|5054|7040	ITGB2|SERPINE1|TGFB1	-2.08343	0	25	0	0	-4.55131	23.0606
1	-2.18961	hsa04080	M1	1	0	KEGG Pathway	24	Neuroactive ligand-receptor interaction		-2.18961	5.40385	3.81587	30244	367	61	4	6.55738	3.16937	185|1909|2147|5340	AGTR1|EDNRA|F2|PLG	-1.87352	0	23	0	0	-4.93049	64.67

## Sheet: BP
_MEMBER_MyList	_LogP_MyList	GO	_PATTERN_	_RANK_	GiniIndex	Category	CategoryID	Description	PARENT_GO	LogP	Enrichment	Z-score	#TotalGeneInLibrary	#GeneInGO	#GeneInHitList	#GeneInGOAndHitList	%InGO	STDV %InGO	GeneID	Hits	Log(q-value)	EvidenceCutoff	GROUP_ID	FirstInGroupByEnrichment	FirstInGroupByLogP	BestLogPInGroup	BestEnrichmentInGroup	URL
1	-34.1985	GO:0042327	M1	1	0	GO Biological Processes	19	positive regulation of phosphorylation	19_GO:0048518 positive regulation of biological process	-34.1985	20.5248	24.7216	30244	773	61	32	52.459	6.3941	25|351|367|387|857|1636|1956|2064|2147|2261|3569|3690|3717|3791|3815|4067|4137|4318|4914|5290|5468|5594|5743|5781|5879|6714|7040|7099|7124|7157|7422|23411	ABL1|APP|AR|RHOA|CAV1|ACE|EGFR|ERBB2|F2|FGFR3|IL6|ITGB3|JAK2|KDR|KIT|LYN|MAPT|MMP9|NTRK1|PIK3CA|PPARG|MAPK1|PTGS2|PTPN11|RAC1|SRC|TGFB1|TLR4|TNF|TP53|VEGFA|SIRT1	-30.0126	0	1	1	1	-34.1985	66.8499
1	-32.3138	GO:0009725	M1	1	0	GO Biological Processes	19	response to hormone	19_GO:0050896 response to stimulus	-32.3138	19.505	23.6625	30244	788	61	31	50.8197	6.40098	185|338|367|387|836|857|1432|1636|1909|2099|3569|3690|3717|3815|4067|4313|4843|4846|5290|5465|5468|5594|5743|5781|5970|5972|6714|6774|7040|7124|23411	AGTR1|APOB|AR|RHOA|CASP3|CAV1|MAPK14|ACE|EDNRA|ESR1|IL6|ITGB3|JAK2|KIT|LYN|MMP2|NOS2|NOS3|PIK3CA|PPARA|PPARG|MAPK1|PTGS2|PTPN11|RELA|REN|SRC|STAT3|TGFB1|TNF|SIRT1	-28.4289	0	2	1	1	-32.3138	28.5126
1	-32.0017	GO:0001934	M1	1	0	GO Biological Processes	19	positive regulation of protein phosphorylation	19_GO:0048518 positive regulation of biological process	-32.0017	20.8321	24.1091	30244	714	61	30	49.1803	6.40098	25|351|387|857|1636|1956|2064|2147|2261|3569|3690|3717|3791|3815|4067|4318|4914|5290|5468|5594|5743|5781|5879|6714|7040|7099|7124|7157|7422|23411	ABL1|APP|RHOA|CAV1|ACE|EGFR|ERBB2|F2|FGFR3|IL6|ITGB3|JAK2|KDR|KIT|LYN|MMP9|NTRK1|PIK3CA|PPARG|MAPK1|PTGS2|PTPN11|RAC1|SRC|TGFB1|TLR4|TNF|TP53|VEGFA|SIRT1	-28.2929	0	1	0	0	-34.1985	66.8499
1	-31.5913	GO:0030335	M1	1	0	GO Biological Processes	19	positive regulation of cell migration	19_GO:0040011 locomotion	-31.5913	24.441	25.3538	30244	568	61	28	45.9016	6.3803	25|351|387|857|1956|3091|3383|3569|3690|3717|3791|3815|4067|4313|4318|4846|5054|5594|5743|5879|6403|6714|6774|7040|7099|7124|7422|23411	ABL1|APP|RHOA|CAV1|EGFR|HIF1A|ICAM1|IL6|ITGB3|JAK2|KDR|KIT|LYN|MMP2|MMP9|NOS3|SERPINE1|MAPK1|PTGS2|RAC1|SELP|SRC|STAT3|TGFB1|TLR4|TNF|VEGFA|SIRT1	-28.0074	0	3	1	1	-31.5913	40.4737
1	-31.0666	GO:2000147	M1	1	0	GO Biological Processes	19	positive regulation of cell motility	19_GO:0040011 locomotion	-31.0666	23.4106	24.7775	30244	593	61	28	45.9016	6.3803	25|351|387|857|1956|3091|3383|3569|3690|3717|3791|3815|4067|4313|4318|4846|5054|5594|5743|5879|6403|6714|6774|7040|7099|7124|7422|23411	ABL1|APP|RHOA|CAV1|EGFR|HIF1A|ICAM1|IL6|ITGB3|JAK2|KDR|KIT|LYN|MMP2|MMP9|NOS3|SERPINE1|MAPK1|PTGS2|RAC1|SELP|SRC|STAT3|TGFB1|TLR4|TNF|VEGFA|SIRT1	-27.5796	0	3	0	0	-31.5913	40.4737
1	-30.7628	GO:0040017	M1	1	0	GO Biological Processes	19	positive regulation of locomotion	19_GO:0040011 locomotion	-30.7628	22.833	24.4485	30244	608	61	28	45.9016	6.3803	25|351|387|857|1956|3091|3383|3569|3690|3717|3791|3815|4067|4313|4318|4846|5054|5594|5743|5879|6403|6714|6774|7040|7099|7124|7422|23411	ABL1|APP|RHOA|CAV1|EGFR|HIF1A|ICAM1|IL6|ITGB3|JAK2|KDR|KIT|LYN|MMP2|MMP9|NOS3|SERPINE1|MAPK1|PTGS2|RAC1|SELP|SRC|STAT3|TGFB1|TLR4|TNF|VEGFA|SIRT1	-27.355	0	3	0	0	-31.5913	40.4737
1	-30.6506	GO:0032496	M1	1	0	GO Biological Processes	19	response to lipopolysaccharide	19_GO:0044419 biological process involved in interspecies interaction between organisms	-30.6506	35.4145	28.5177	30244	336	61	24	39.3443	6.25478	25|338|387|836|1234|1432|1636|3569|3717|4067|4843|4846|5054|5594|5599|5743|5970|5972|6403|6714|7040|7099|7124|7412	ABL1|APOB|RHOA|CASP3|CCR5|MAPK14|ACE|IL6|JAK2|LYN|NOS2|NOS3|SERPINE1|MAPK1|MAPK8|PTGS2|RELA|REN|SELP|SRC|TGFB1|TLR4|TNF|VCAM1	-27.3098	0	4	1	1	-30.6506	39.7578
1	-30.0076	GO:0002237	M1	1	0	GO Biological Processes	19	response to molecule of bacterial origin	19_GO:0044419 biological process involved in interspecies interaction between organisms	-30.0076	33.3313	27.6256	30244	357	61	24	39.3443	6.25478	25|338|387|836|1234|1432|1636|3569|3717|4067|4843|4846|5054|5594|5599|5743|5970|5972|6403|6714|7040|7099|7124|7412	ABL1|APOB|RHOA|CASP3|CCR5|MAPK14|ACE|IL6|JAK2|LYN|NOS2|NOS3|SERPINE1|MAPK1|MAPK8|PTGS2|RELA|REN|SELP|SRC|TGFB1|TLR4|TNF|VCAM1	-26.7247	0	4	0	0	-30.6506	39.7578
1	-27.9719	GO:0030097	M1	1	0	GO Biological Processes	19	hemopoiesis	19_GO:0032502 developmental process	-27.9719	19.9207	22.2986	30244	672	61	27	44.2623	6.35955	25|351|387|836|1432|1636|2064|3091|3569|3716|3717|3791|3815|4067|4318|4914|5468|5781|6714|6774|7040|7099|7124|7157|7412|7422|23411	ABL1|APP|RHOA|CASP3|MAPK14|ACE|ERBB2|HIF1A|IL6|JAK1|JAK2|KDR|KIT|LYN|MMP9|NTRK1|PPARG|PTPN11|SRC|STAT3|TGFB1|TLR4|TNF|TP53|VCAM1|VEGFA|SIRT1	-24.7402	0	5	1	1	-27.9719	26.7345
1	-27.6492	GO:0070848	M1	1	0	GO Biological Processes	19	response to growth factor	19_GO:0050896 response to stimulus	-27.6492	23.7909	23.5902	30244	521	61	25	40.9836	6.2969	25|351|836|857|1432|1956|2064|2261|3690|3791|4137|4914|5290|5468|5594|5781|5970|6714|6774|7040|7099|7157|7412|7422|23411	ABL1|APP|CASP3|CAV1|MAPK14|EGFR|ERBB2|FGFR3|ITGB3|KDR|MAPT|NTRK1|PIK3CA|PPARG|MAPK1|PTPN11|RELA|SRC|STAT3|TGFB1|TLR4|TP53|VCAM1|VEGFA|SIRT1	-24.4633	0	1	0	0	-34.1985	66.8499
1	-27.4477	GO:0009617	M1	1	0	GO Biological Processes	19	response to bacterium	19_GO:0044419 biological process involved in interspecies interaction between organisms	-27.4477	19.0422	21.7596	30244	703	61	27	44.2623	6.35955	25|338|387|836|857|1234|1401|1432|1636|2147|3569|3717|4067|4843|4846|5054|5594|5599|5743|5970|5972|6403|6714|7040|7099|7124|7412	ABL1|APOB|RHOA|CASP3|CAV1|CCR5|CRP|MAPK14|ACE|F2|IL6|JAK2|LYN|NOS2|NOS3|SERPINE1|MAPK1|MAPK8|PTGS2|RELA|REN|SELP|SRC|TGFB1|TLR4|TNF|VCAM1	-24.3032	0	4	0	0	-30.6506	39.7578
1	-27.3632	GO:1901652	M1	1	0	GO Biological Processes	19	response to peptide	19_GO:0050896 response to stimulus	-27.3632	25.9244	24.1895	30244	459	61	24	39.3443	6.25478	185|351|857|1432|1909|3383|3690|3717|4067|4313|4318|5290|5465|5468|5594|5743|5970|6714|6774|7099|7124|7157|7412|23411	AGTR1|APP|CAV1|MAPK14|EDNRA|ICAM1|ITGB3|JAK2|LYN|MMP2|MMP9|PIK3CA|PPARA|PPARG|MAPK1|PTGS2|RELA|SRC|STAT3|TLR4|TNF|TP53|VCAM1|SIRT1	-24.2564	0	2	0	0	-32.3138	28.5126
1	-27.1817	GO:0007167	M1	1	0	GO Biological Processes	19	enzyme-linked receptor protein signaling pathway	19_GO:0050896 response to stimulus	-27.1817	20.5269	22.2303	30244	628	61	26	42.623	6.33178	25|367|836|1432|1956|2064|2261|3690|3717|3791|3815|4067|4313|4318|4914|5290|5468|5594|5781|5879|6714|6774|7040|7157|7422|23411	ABL1|AR|CASP3|MAPK14|EGFR|ERBB2|FGFR3|ITGB3|JAK2|KDR|KIT|LYN|MMP2|MMP9|NTRK1|PIK3CA|PPARG|MAPK1|PTPN11|RAC1|SRC|STAT3|TGFB1|TP53|VEGFA|SIRT1	-24.1096	0	1	0	0	-34.1985	66.8499
1	-26.7022	GO:0071363	M1	1	0	GO Biological Processes	19	cellular response to growth factor stimulus	19_GO:0050896 response to stimulus	-26.7022	24.3339	23.3861	30244	489	61	24	39.3443	6.25478	25|351|836|857|1432|1956|2064|2261|3690|3791|4137|4914|5290|5468|5781|5970|6714|6774|7040|7099|7157|7412|7422|23411	ABL1|APP|CASP3|CAV1|MAPK14|EGFR|ERBB2|FGFR3|ITGB3|KDR|MAPT|NTRK1|PIK3CA|PPARG|PTPN11|RELA|SRC|STAT3|TGFB1|TLR4|TP53|VCAM1|VEGFA|SIRT1	-23.6624	0	1	0	0	-34.1985	66.8499
1	-26.6653	GO:0007169	M1	1	0	GO Biological Processes	19	transmembrane receptor protein tyrosine kinase signaling pathway	19_GO:0050896 response to stimulus	-26.6653	27.281	24.3237	30244	418	61	23	37.7049	6.20527	25|367|836|1432|1956|2064|2261|3690|3717|3791|3815|4067|4313|4318|4914|5290|5594|5781|5879|6714|6774|7040|7422	ABL1|AR|CASP3|MAPK14|EGFR|ERBB2|FGFR3|ITGB3|JAK2|KDR|KIT|LYN|MMP2|MMP9|NTRK1|PIK3CA|MAPK1|PTPN11|RAC1|SRC|STAT3|TGFB1|VEGFA	-23.6554	0	1	0	0	-34.1985	66.8499
1	-25.8817	GO:0009611	M1	1	0	GO Biological Processes	19	response to wounding	19_GO:0050896 response to stimulus	-25.8817	25.2289	23.3319	30244	452	61	23	37.7049	6.20527	387|836|1432|1909|2064|2147|3091|3569|3690|3717|3791|4067|4313|4914|5290|5340|5465|5879|6714|7040|7099|7124|7422	RHOA|CASP3|MAPK14|EDNRA|ERBB2|F2|HIF1A|IL6|ITGB3|JAK2|KDR|LYN|MMP2|NTRK1|PIK3CA|PLG|PPARA|RAC1|SRC|TGFB1|TLR4|TNF|VEGFA	-22.8999	0	6	1	1	-25.8817	61.9754
1	-25.7285	GO:0071396	M1	1	0	GO Biological Processes	19	cellular response to lipid	19_GO:0050896 response to stimulus	-25.7285	22.1588	22.2405	30244	537	61	24	39.3443	6.25478	25|338|367|387|1234|1432|1636|1956|2099|3569|3717|4067|4313|4843|4846|5054|5465|5594|5599|5970|6714|7040|7099|7124	ABL1|APOB|AR|RHOA|CCR5|MAPK14|ACE|EGFR|ESR1|IL6|JAK2|LYN|MMP2|NOS2|NOS3|SERPINE1|PPARA|MAPK1|MAPK8|RELA|SRC|TGFB1|TLR4|TNF	-22.7827	0	4	0	0	-30.6506	39.7578
1	-25.7005	GO:0001775	M1	1	0	GO Biological Processes	19	cell activation	19_GO:0032501 multicellular organismal process	-25.7005	17.9789	20.685	30244	717	61	26	42.623	6.33178	25|351|387|1432|1803|2064|2147|3383|3569|3689|3690|3716|3717|3815|4067|4137|4914|5290|5579|6714|6774|7040|7099|7124|7157|7412	ABL1|APP|RHOA|MAPK14|DPP4|ERBB2|F2|ICAM1|IL6|ITGB2|ITGB3|JAK1|JAK2|KIT|LYN|MAPT|NTRK1|PIK3CA|PRKCB|SRC|STAT3|TGFB1|TLR4|TNF|TP53|VCAM1	-22.7827	0	5	0	0	-27.9719	26.7345
1	-25.69	GO:0010035	M1	1	0	GO Biological Processes	19	response to inorganic substance	19_GO:0050896 response to stimulus	-25.69	22.0766	22.1961	30244	539	61	24	39.3443	6.25478	25|338|351|836|857|1956|3091|3569|3791|3815|4137|4313|4318|4846|4914|5290|5594|5599|5743|5970|6714|7157|7412|23411	ABL1|APOB|APP|CASP3|CAV1|EGFR|HIF1A|IL6|KDR|KIT|MAPT|MMP2|MMP9|NOS3|NTRK1|PIK3CA|MAPK1|MAPK8|PTGS2|RELA|SRC|TP53|VCAM1|SIRT1	-22.7827	0	7	1	1	-25.69	47.2194
1	-25.3203	GO:0062197	M1	1	0	GO Biological Processes	19	cellular response to chemical stress	19_GO:0050896 response to stimulus	-25.3203	35.4145	26.0086	30244	280	61	20	32.7869	6.01052	25|836|857|1909|1956|3091|3569|3717|4137|4313|4318|4846|5290|5594|5599|5743|5970|6714|7157|23411	ABL1|CASP3|CAV1|EDNRA|EGFR|HIF1A|IL6|JAK2|MAPT|MMP2|MMP9|NOS3|PIK3CA|MAPK1|MAPK8|PTGS2|RELA|SRC|TP53|SIRT1	-22.4353	0	7	0	0	-25.69	47.2194
1	-25.0355	GO:0022407	M1	1	0	GO Biological Processes	19	regulation of cell-cell adhesion	19_GO:0050789 regulation of biological process	-25.0355	23.1778	22.2966	30244	492	61	23	37.7049	6.20527	25|387|836|857|1432|1803|2064|3569|3689|3716|3717|4067|5290|5340|5465|5781|5970|6403|6714|7040|7124|7412|7422	ABL1|RHOA|CASP3|CAV1|MAPK14|DPP4|ERBB2|IL6|ITGB2|JAK1|JAK2|LYN|PIK3CA|PLG|PPARA|PTPN11|RELA|SELP|SRC|TGFB1|TNF|VCAM1|VEGFA	-22.1718	0	8	1	1	-25.0355	27.2419
1	-24.6499	GO:0071417	M1	1	0	GO Biological Processes	19	cellular response to organonitrogen compound	19_GO:0050896 response to stimulus	-24.6499	19.9652	21.0223	30244	596	61	24	39.3443	6.25478	25|185|351|836|857|1909|1956|3383|3690|3717|4067|4313|5290|5468|5579|5594|5743|5970|6714|6774|7099|7124|7157|7412	ABL1|AGTR1|APP|CASP3|CAV1|EDNRA|EGFR|ICAM1|ITGB3|JAK2|LYN|MMP2|PIK3CA|PPARG|PRKCB|MAPK1|PTGS2|RELA|SRC|STAT3|TLR4|TNF|TP53|VCAM1	-21.8064	0	2	0	0	-32.3138	28.5126
1	-24.5597	GO:0043408	M1	1	0	GO Biological Processes	19	regulation of MAPK cascade	19_GO:0050896 response to stimulus	-24.5597	17.8603	20.2006	30244	694	61	25	40.9836	6.2969	25|351|367|857|1956|2064|2261|3383|3486|3569|3690|3717|3791|3815|4067|4914|5468|5594|5781|5972|6714|7040|7099|7124|7422	ABL1|APP|AR|CAV1|EGFR|ERBB2|FGFR3|ICAM1|IGFBP3|IL6|ITGB3|JAK2|KDR|KIT|LYN|NTRK1|PPARG|MAPK1|PTPN11|REN|SRC|TGFB1|TLR4|TNF|VEGFA	-21.7355	0	1	0	0	-34.1985	66.8499
1	-23.9968	GO:1901699	M1	1	0	GO Biological Processes	19	cellular response to nitrogen compound	19_GO:0050896 response to stimulus	-23.9968	18.739	20.3096	30244	635	61	24	39.3443	6.25478	25|185|351|836|857|1909|1956|3383|3690|3717|4067|4313|5290|5468|5579|5594|5743|5970|6714|6774|7099|7124|7157|7412	ABL1|AGTR1|APP|CASP3|CAV1|EDNRA|EGFR|ICAM1|ITGB3|JAK2|LYN|MMP2|PIK3CA|PPARG|PRKCB|MAPK1|PTGS2|RELA|SRC|STAT3|TLR4|TNF|TP53|VCAM1	-21.1911	0	2	0	0	-32.3138	28.5126
1	-23.5527	GO:0001666	M1	1	0	GO Biological Processes	19	response to hypoxia	19_GO:0050896 response to stimulus	-23.5527	33.5241	24.6242	30244	281	61	19	31.1475	5.92934	387|836|857|1636|1803|1909|3091|4313|4843|5465|5468|5743|6714|7040|7124|7157|7412|7422|23411	RHOA|CASP3|CAV1|ACE|DPP4|EDNRA|HIF1A|MMP2|NOS2|PPARA|PPARG|PTGS2|SRC|TGFB1|TNF|TP53|VCAM1|VEGFA|SIRT1	-20.7647	0	9	1	1	-23.5527	82.6339
1	-23.4012	GO:0002521	M1	1	0	GO Biological Processes	19	leukocyte differentiation	19_GO:0032502 developmental process	-23.4012	24.9088	22.1281	30244	418	61	21	34.4262	6.08338	25|351|387|1432|2064|3569|3716|3815|4067|4318|4914|5468|6714|6774|7040|7099|7124|7157|7412|7422|23411	ABL1|APP|RHOA|MAPK14|ERBB2|IL6|JAK1|KIT|LYN|MMP9|NTRK1|PPARG|SRC|STAT3|TGFB1|TLR4|TNF|TP53|VCAM1|VEGFA|SIRT1	-20.6303	0	5	0	0	-27.9719	26.7345
1	-23.3089	GO:0035239	M1	1	0	GO Biological Processes	19	tube morphogenesis	19_GO:0032502 developmental process	-23.3089	17.5247	19.5783	30244	679	61	24	39.3443	6.25478	25|338|367|387|836|857|1432|1636|1909|1956|2099|3091|3674|3690|3791|4313|4846|5054|5290|5743|6714|7040|7422|23411	ABL1|APOB|AR|RHOA|CASP3|CAV1|MAPK14|ACE|EDNRA|EGFR|ESR1|HIF1A|ITGA2B|ITGB3|KDR|MMP2|NOS3|SERPINE1|PIK3CA|PTGS2|SRC|TGFB1|VEGFA|SIRT1	-20.5543	0	10	1	1	-23.3089	23.6097
1	-23.2156	GO:0032870	M1	1	0	GO Biological Processes	19	cellular response to hormone stimulus	19_GO:0050896 response to stimulus	-23.2156	21.5994	20.9861	30244	505	61	22	36.0656	6.14821	185|338|367|387|857|1636|1909|2099|3690|3717|3815|4067|5290|5465|5468|5594|5781|5970|5972|6714|6774|23411	AGTR1|APOB|AR|RHOA|CAV1|ACE|EDNRA|ESR1|ITGB3|JAK2|KIT|LYN|PIK3CA|PPARA|PPARG|MAPK1|PTPN11|RELA|REN|SRC|STAT3|SIRT1	-20.4768	0	2	0	0	-32.3138	28.5126
1	-23.1465	GO:0036293	M1	1	0	GO Biological Processes	19	response to decreased oxygen levels	19_GO:0050896 response to stimulus	-23.1465	31.9331	24.0016	30244	295	61	19	31.1475	5.92934	387|836|857|1636|1803|1909|3091|4313|4843|5465|5468|5743|6714|7040|7124|7157|7412|7422|23411	RHOA|CASP3|CAV1|ACE|DPP4|EDNRA|HIF1A|MMP2|NOS2|PPARA|PPARG|PTGS2|SRC|TGFB1|TNF|TP53|VCAM1|VEGFA|SIRT1	-20.4229	0	9	0	0	-23.5527	82.6339
1	-22.9226	GO:0010942	M1	1	0	GO Biological Processes	19	positive regulation of cell death	19_GO:0048518 positive regulation of biological process	-22.9226	18.7249	19.8649	30244	609	61	23	37.7049	6.20527	25|387|836|857|1636|3486|3569|3689|3717|4067|4137|4313|4318|4843|4914|5468|5599|5743|6714|7099|7124|7157|23411	ABL1|RHOA|CASP3|CAV1|ACE|IGFBP3|IL6|ITGB2|JAK2|LYN|MAPT|MMP2|MMP9|NOS2|NTRK1|PPARG|MAPK8|PTGS2|SRC|TLR4|TNF|TP53|SIRT1	-20.2138	0	9	0	0	-23.5527	82.6339
1	-22.8838	GO:0051347	M1	1	0	GO Biological Processes	19	positive regulation of transferase activity	19_GO:0065007 biological regulation	-22.8838	20.856	20.5924	30244	523	61	22	36.0656	6.14821	25|185|387|1636|1956|2064|2147|2261|3690|3717|3791|3815|4067|4137|4914|5594|6714|7040|7099|7124|7422|23411	ABL1|AGTR1|RHOA|ACE|EGFR|ERBB2|F2|FGFR3|ITGB3|JAK2|KDR|KIT|LYN|MAPT|NTRK1|MAPK1|SRC|TGFB1|TLR4|TNF|VEGFA|SIRT1	-20.1892	0	1	0	0	-34.1985	66.8499
1	-22.7516	GO:0043549	M1	1	0	GO Biological Processes	19	regulation of kinase activity	19_GO:0008152 metabolic process	-22.7516	16.5959	19.0002	30244	717	61	24	39.3443	6.25478	25|351|387|836|857|1636|1956|2064|2147|2261|3690|3717|3791|3815|4067|4137|4914|5468|6714|7040|7099|7124|7422|23411	ABL1|APP|RHOA|CASP3|CAV1|ACE|EGFR|ERBB2|F2|FGFR3|ITGB3|JAK2|KDR|KIT|LYN|MAPT|NTRK1|PPARG|SRC|TGFB1|TLR4|TNF|VEGFA|SIRT1	-20.0777	0	1	0	0	-34.1985	66.8499
1	-22.7452	GO:0050730	M1	1	0	GO Biological Processes	19	regulation of peptidyl-tyrosine phosphorylation	19_GO:0008152 metabolic process	-22.7452	35.5556	24.7139	30244	251	61	18	29.5082	5.8395	25|351|857|1636|1956|2261|3569|3689|3690|3717|3815|4067|5781|6714|7040|7124|7157|7422	ABL1|APP|CAV1|ACE|EGFR|FGFR3|IL6|ITGB2|ITGB3|JAK2|KIT|LYN|PTPN11|SRC|TGFB1|TNF|TP53|VEGFA	-20.0777	0	1	0	0	-34.1985	66.8499
1	-22.7136	GO:0071216	M1	1	0	GO Biological Processes	19	cellular response to biotic stimulus	19_GO:0050896 response to stimulus	-22.7136	35.4145	24.6624	30244	252	61	18	29.5082	5.8395	25|387|1234|1432|3569|3717|4067|4843|4846|5054|5594|5599|5970|6714|7040|7099|7124|7157	ABL1|RHOA|CCR5|MAPK14|IL6|JAK2|LYN|NOS2|NOS3|SERPINE1|MAPK1|MAPK8|RELA|SRC|TGFB1|TLR4|TNF|TP53	-20.0591	0	4	0	0	-30.6506	39.7578
1	-22.4175	GO:0070482	M1	1	0	GO Biological Processes	19	response to oxygen levels	19_GO:0050896 response to stimulus	-22.4175	29.2555	22.9156	30244	322	61	19	31.1475	5.92934	387|836|857|1636|1803|1909|3091|4313|4843|5465|5468|5743|6714|7040|7124|7157|7412|7422|23411	RHOA|CASP3|CAV1|ACE|DPP4|EDNRA|HIF1A|MMP2|NOS2|PPARA|PPARG|PTGS2|SRC|TGFB1|TNF|TP53|VCAM1|VEGFA|SIRT1	-19.7756	0	9	0	0	-23.5527	82.6339
1	-22.2943	GO:0071222	M1	1	0	GO Biological Processes	19	cellular response to lipopolysaccharide	19_GO:0044419 biological process involved in interspecies interaction between organisms	-22.2943	39.7578	25.4584	30244	212	61	17	27.8689	5.74058	25|387|1234|1432|3569|3717|4067|4843|4846|5054|5594|5599|5970|6714|7040|7099|7124	ABL1|RHOA|CCR5|MAPK14|IL6|JAK2|LYN|NOS2|NOS3|SERPINE1|MAPK1|MAPK8|RELA|SRC|TGFB1|TLR4|TNF	-19.6646	0	4	0	0	-30.6506	39.7578
1	-22.2378	GO:0006954	M1	1	0	GO Biological Processes	19	inflammatory response	19_GO:0050896 response to stimulus	-22.2378	19.478	19.8419	30244	560	61	22	36.0656	6.14821	185|351|1234|1401|2147|3091|3569|3689|3717|3815|4067|4137|4843|5743|5879|5970|6403|6774|7040|7099|7124|7412	AGTR1|APP|CCR5|CRP|F2|HIF1A|IL6|ITGB2|JAK2|KIT|LYN|MAPT|NOS2|PTGS2|RAC1|RELA|SELP|STAT3|TGFB1|TLR4|TNF|VCAM1	-19.6201	0	11	1	1	-22.2378	19.478
1	-22.1549	GO:0008015	M1	1	0	GO Biological Processes	19	blood circulation	19_GO:0032501 multicellular organismal process	-22.1549	24.6668	21.4751	30244	402	61	20	32.7869	6.01052	25|185|367|387|857|1401|1636|1909|4313|4843|4846|5290|5465|5468|5743|5972|6714|7040|7124|7422	ABL1|AGTR1|AR|RHOA|CAV1|CRP|ACE|EDNRA|MMP2|NOS2|NOS3|PIK3CA|PPARA|PPARG|PTGS2|REN|SRC|TGFB1|TNF|VEGFA	-19.5487	0	9	0	0	-23.5527	82.6339
1	-22.1077	GO:0045785	M1	1	0	GO Biological Processes	19	positive regulation of cell adhesion	19_GO:0048518 positive regulation of biological process	-22.1077	21.6014	20.4968	30244	482	61	21	34.4262	6.08338	25|387|857|1803|2064|3569|3689|3690|3716|3717|3791|4067|5290|5781|5879|5970|6403|6714|7124|7412|7422	ABL1|RHOA|CAV1|DPP4|ERBB2|IL6|ITGB2|ITGB3|JAK1|JAK2|KDR|LYN|PIK3CA|PTPN11|RAC1|RELA|SELP|SRC|TNF|VCAM1|VEGFA	-19.5128	0	8	0	0	-25.0355	27.2419
1	-21.8458	GO:0071219	M1	1	0	GO Biological Processes	19	cellular response to molecule of bacterial origin	19_GO:0044419 biological process involved in interspecies interaction between organisms	-21.8458	37.4607	24.6782	30244	225	61	17	27.8689	5.74058	25|387|1234|1432|3569|3717|4067|4843|4846|5054|5594|5599|5970|6714|7040|7099|7124	ABL1|RHOA|CCR5|MAPK14|IL6|JAK2|LYN|NOS2|NOS3|SERPINE1|MAPK1|MAPK8|RELA|SRC|TGFB1|TLR4|TNF	-19.2619	0	4	0	0	-30.6506	39.7578
1	-21.5923	GO:0033674	M1	1	0	GO Biological Processes	19	positive regulation of kinase activity	19_GO:0048518 positive regulation of biological process	-21.5923	23.1144	20.7387	30244	429	61	20	32.7869	6.01052	25|387|1636|1956|2064|2147|2261|3690|3717|3791|3815|4067|4137|4914|6714|7040|7099|7124|7422|23411	ABL1|RHOA|ACE|EGFR|ERBB2|F2|FGFR3|ITGB3|JAK2|KDR|KIT|LYN|MAPT|NTRK1|SRC|TGFB1|TLR4|TNF|VEGFA|SIRT1	-19.0191	0	1	0	0	-34.1985	66.8499
1	-21.157	GO:0006979	M1	1	0	GO Biological Processes	19	response to oxidative stress	19_GO:0050896 response to stimulus	-21.157	25.1207	21.1296	30244	375	61	19	31.1475	5.92934	25|351|836|1909|1956|3091|3569|3717|4137|4313|4318|4846|5594|5599|5743|5970|6714|7157|23411	ABL1|APP|CASP3|EDNRA|EGFR|HIF1A|IL6|JAK2|MAPT|MMP2|MMP9|NOS3|MAPK1|MAPK8|PTGS2|RELA|SRC|TP53|SIRT1	-18.5943	0	7	0	0	-25.69	47.2194
1	-21.1464	GO:0071345	M1	1	0	GO Biological Processes	19	cellular response to cytokine stimulus	19_GO:0050896 response to stimulus	-21.1464	15.6212	17.9774	30244	730	61	23	37.7049	6.20527	338|387|857|1234|1432|3091|3569|3716|3717|3815|4067|4313|4843|5594|5781|5970|6714|6774|7099|7124|7157|7412|23411	APOB|RHOA|CAV1|CCR5|MAPK14|HIF1A|IL6|JAK1|JAK2|KIT|LYN|MMP2|NOS2|MAPK1|PTPN11|RELA|SRC|STAT3|TLR4|TNF|TP53|VCAM1|SIRT1	-18.5939	0	12	1	1	-21.1464	28.1706
1	-21.0013	GO:1901653	M1	1	0	GO Biological Processes	19	cellular response to peptide	19_GO:0050896 response to stimulus	-21.0013	28.5126	21.9958	30244	313	61	18	29.5082	5.8395	185|351|857|1909|3383|3690|3717|4067|5290|5468|5594|5970|6714|6774|7099|7124|7157|7412	AGTR1|APP|CAV1|EDNRA|ICAM1|ITGB3|JAK2|LYN|PIK3CA|PPARG|MAPK1|RELA|SRC|STAT3|TLR4|TNF|TP53|VCAM1	-18.4588	0	2	0	0	-32.3138	28.5126
1	-20.7401	GO:0043068	M1	1	0	GO Biological Processes	19	positive regulation of programmed cell death	19_GO:0048518 positive regulation of biological process	-20.7401	18.5595	18.8728	30244	561	61	21	34.4262	6.08338	25|387|836|857|1636|3486|3569|3717|4067|4313|4318|4843|4914|5468|5599|5743|6714|7099|7124|7157|23411	ABL1|RHOA|CASP3|CAV1|ACE|IGFBP3|IL6|JAK2|LYN|MMP2|MMP9|NOS2|NTRK1|PPARG|MAPK8|PTGS2|SRC|TLR4|TNF|TP53|SIRT1	-18.2073	0	9	0	0	-23.5527	82.6339
1	-20.3778	GO:0043410	M1	1	0	GO Biological Processes	19	positive regulation of MAPK cascade	19_GO:0048518 positive regulation of biological process	-20.3778	20.073	19.2148	30244	494	61	20	32.7869	6.01052	25|351|367|1956|2064|2261|3383|3486|3569|3690|3717|3791|3815|4914|5781|6714|7040|7099|7124|7422	ABL1|APP|AR|EGFR|ERBB2|FGFR3|ICAM1|IGFBP3|IL6|ITGB3|JAK2|KDR|KIT|NTRK1|PTPN11|SRC|TGFB1|TLR4|TNF|VEGFA	-17.8639	0	1	0	0	-34.1985	66.8499
1	-20.3778	GO:0003013	M1	1	0	GO Biological Processes	19	circulatory system process	19_GO:0032501 multicellular organismal process	-20.3778	20.073	19.2148	30244	494	61	20	32.7869	6.01052	25|185|367|387|857|1401|1636|1909|4313|4843|4846|5290|5465|5468|5743|5972|6714|7040|7124|7422	ABL1|AGTR1|AR|RHOA|CAV1|CRP|ACE|EDNRA|MMP2|NOS2|NOS3|PIK3CA|PPARA|PPARG|PTGS2|REN|SRC|TGFB1|TNF|VEGFA	-17.8639	0	9	0	0	-23.5527	82.6339
1	-20.2279	GO:0045321	M1	1	0	GO Biological Processes	19	leukocyte activation	19_GO:0002376 immune system process	-20.2279	17.5284	18.2898	30244	594	61	21	34.4262	6.08338	25|351|387|1803|2064|3383|3569|3689|3716|3717|3815|4067|4137|4914|5579|6774|7040|7099|7124|7157|7412	ABL1|APP|RHOA|DPP4|ERBB2|ICAM1|IL6|ITGB2|JAK1|JAK2|KIT|LYN|MAPT|NTRK1|PRKCB|STAT3|TGFB1|TLR4|TNF|TP53|VCAM1	-17.7232	0	5	0	0	-27.9719	26.7345
1	-20.0435	GO:0048660	M1	1	0	GO Biological Processes	19	regulation of smooth muscle cell proliferation	19_GO:0050789 regulation of biological process	-20.0435	42.256	24.6767	30244	176	61	15	24.5902	5.51353	387|3486|3569|3690|3717|4313|4318|4846|5290|5468|5743|6714|7040|7099|7124	RHOA|IGFBP3|IL6|ITGB3|JAK2|MMP2|MMP9|NOS3|PIK3CA|PPARG|PTGS2|SRC|TGFB1|TLR4|TNF	-17.5477	0	13	1	1	-20.0435	55.0893
1	-19.9563	GO:0034599	M1	1	0	GO Biological Processes	19	cellular response to oxidative stress	19_GO:0050896 response to stimulus	-19.9563	34.4907	22.9204	30244	230	61	16	26.2295	5.63211	25|1909|1956|3091|3569|3717|4137|4313|4318|4846|5594|5599|5970|6714|7157|23411	ABL1|EDNRA|EGFR|HIF1A|IL6|JAK2|MAPT|MMP2|MMP9|NOS3|MAPK1|MAPK8|RELA|SRC|TP53|SIRT1	-17.4693	0	7	0	0	-25.69	47.2194
1	-19.8704	GO:0045596	M1	1	0	GO Biological Processes	19	negative regulation of cell differentiation	19_GO:0032502 developmental process	-19.8704	15.1285	17.2616	30244	721	61	22	36.0656	6.14821	351|387|857|1401|1956|2064|2147|3569|3690|4067|4318|5465|5468|5594|5781|6774|7040|7099|7124|7157|7422|23411	APP|RHOA|CAV1|CRP|EGFR|ERBB2|F2|IL6|ITGB3|LYN|MMP9|PPARA|PPARG|MAPK1|PTPN11|STAT3|TGFB1|TLR4|TNF|TP53|VEGFA|SIRT1	-17.392	0	14	1	1	-19.8704	15.1285
1	-19.6477	GO:0032103	M1	1	0	GO Biological Processes	19	positive regulation of response to external stimulus	19_GO:0048518 positive regulation of biological process	-19.6477	18.4313	18.3399	30244	538	61	20	32.7869	6.01052	185|351|857|1636|2147|3569|3717|3791|4067|5054|5340|5594|5743|5879|5970|6714|7040|7099|7124|7422	AGTR1|APP|CAV1|ACE|F2|IL6|JAK2|KDR|LYN|SERPINE1|PLG|MAPK1|PTGS2|RAC1|RELA|SRC|TGFB1|TLR4|TNF|VEGFA	-17.1778	0	15	1	1	-19.6477	28.7886
1	-19.5064	GO:1903037	M1	1	0	GO Biological Processes	19	regulation of leukocyte cell-cell adhesion	19_GO:0050789 regulation of biological process	-19.5064	23.5474	19.8578	30244	379	61	18	29.5082	5.8395	25|387|836|857|1803|2064|3569|3689|3717|4067|5290|5465|5781|5970|6403|6714|7124|7412	ABL1|RHOA|CASP3|CAV1|DPP4|ERBB2|IL6|ITGB2|JAK2|LYN|PIK3CA|PPARA|PTPN11|RELA|SELP|SRC|TNF|VCAM1	-17.0447	0	8	0	0	-25.0355	27.2419
1	-19.3095	GO:2000377	M1	1	0	GO Biological Processes	19	regulation of reactive oxygen species metabolic process	19_GO:0008152 metabolic process	-19.3095	46.5855	25.0766	30244	149	61	14	22.9508	5.38416	185|387|1401|1432|2147|3091|3689|4137|5465|5879|7040|7099|7124|7157	AGTR1|RHOA|CRP|MAPK14|F2|HIF1A|ITGB2|MAPT|PPARA|RAC1|TGFB1|TLR4|TNF|TP53	-16.8559	0	16	1	1	-19.3095	104.38
1	-18.8678	GO:0006468	M1	1	0	GO Biological Processes	19	protein phosphorylation	19_GO:0008152 metabolic process	-18.8678	15.0461	16.8039	30244	692	61	21	34.4262	6.08338	25|351|857|1432|1909|1956|2064|2261|3486|3716|3717|3791|3815|4067|4914|5579|5594|5599|6714|7040|7099	ABL1|APP|CAV1|MAPK14|EDNRA|EGFR|ERBB2|FGFR3|IGFBP3|JAK1|JAK2|KDR|KIT|LYN|NTRK1|PRKCB|MAPK1|MAPK8|SRC|TGFB1|TLR4	-16.4222	0	1	0	0	-34.1985	66.8499
1	-18.5462	GO:0050727	M1	1	0	GO Biological Processes	19	regulation of inflammatory response	19_GO:0050896 response to stimulus	-18.5462	20.8029	18.5711	30244	429	61	18	29.5082	5.8395	185|351|1432|1636|2099|3569|3717|4067|4318|5054|5465|5468|5743|5970|6714|6774|7099|7124	AGTR1|APP|MAPK14|ACE|ESR1|IL6|JAK2|LYN|MMP9|SERPINE1|PPARA|PPARG|PTGS2|RELA|SRC|STAT3|TLR4|TNF	-16.1084	0	15	0	0	-19.6477	28.7886
1	-18.52	GO:0018108	M1	1	0	GO Biological Processes	19	peptidyl-tyrosine phosphorylation	19_GO:0008152 metabolic process	-18.52	66.8499	27.9683	30244	89	61	12	19.6721	5.08972	25|857|1956|2064|2261|3716|3717|3791|3815|4067|4914|6714	ABL1|CAV1|EGFR|ERBB2|FGFR3|JAK1|JAK2|KDR|KIT|LYN|NTRK1|SRC	-16.0899	0	1	0	0	-34.1985	66.8499
1	-18.4416	GO:0040008	M1	1	0	GO Biological Processes	19	regulation of growth	19_GO:0040007 growth	-18.4416	15.9937	16.9581	30244	620	61	20	32.7869	6.01052	25|185|351|367|387|1432|1956|2064|2147|2261|3091|3486|4137|5290|5465|6774|7040|7157|7422|23411	ABL1|AGTR1|APP|AR|RHOA|MAPK14|EGFR|ERBB2|F2|FGFR3|HIF1A|IGFBP3|MAPT|PIK3CA|PPARA|STAT3|TGFB1|TP53|VEGFA|SIRT1	-16.019	0	17	1	1	-18.4416	32.335
1	-18.3977	GO:0018212	M1	1	0	GO Biological Processes	19	peptidyl-tyrosine modification	19_GO:0008152 metabolic process	-18.3977	65.3807	27.6508	30244	91	61	12	19.6721	5.08972	25|857|1956|2064|2261|3716|3717|3791|3815|4067|4914|6714	ABL1|CAV1|EGFR|ERBB2|FGFR3|JAK1|JAK2|KDR|KIT|LYN|NTRK1|SRC	-15.9826	0	1	0	0	-34.1985	66.8499
1	-18.3159	GO:0009314	M1	1	0	GO Biological Processes	19	response to radiation	19_GO:0050896 response to stimulus	-18.3159	20.1911	18.2719	30244	442	61	18	29.5082	5.8395	351|836|1432|1956|3091|3690|3815|4312|4313|4318|4914|5599|5743|5970|7124|7157|7412|23411	APP|CASP3|MAPK14|EGFR|HIF1A|ITGB3|KIT|MMP1|MMP2|MMP9|NTRK1|MAPK8|PTGS2|RELA|TNF|TP53|VCAM1|SIRT1	-15.908	0	18	1	1	-18.3159	141.658
1	-18.2008	GO:0000302	M1	1	0	GO Biological Processes	19	response to reactive oxygen species	19_GO:0050896 response to stimulus	-18.2008	38.9958	22.8562	30244	178	61	14	22.9508	5.38416	25|836|1956|3091|3569|4137|4313|4318|4846|5594|5599|5970|6714|23411	ABL1|CASP3|EGFR|HIF1A|IL6|MAPT|MMP2|MMP9|NOS3|MAPK1|MAPK8|RELA|SRC|SIRT1	-15.8031	0	7	0	0	-25.69	47.2194
1	-18.1967	GO:0043065	M1	1	0	GO Biological Processes	19	positive regulation of apoptotic process	19_GO:0048518 positive regulation of biological process	-18.1967	17.4773	17.3525	30244	539	61	19	31.1475	5.92934	25|387|836|857|1636|3486|3569|3717|4067|4313|4318|5468|5599|5743|6714|7099|7124|7157|23411	ABL1|RHOA|CASP3|CAV1|ACE|IGFBP3|IL6|JAK2|LYN|MMP2|MMP9|PPARG|MAPK8|PTGS2|SRC|TLR4|TNF|TP53|SIRT1	-15.8031	0	9	0	0	-23.5527	82.6339
1	-18.0972	GO:0050731	M1	1	0	GO Biological Processes	19	positive regulation of peptidyl-tyrosine phosphorylation	19_GO:0048518 positive regulation of biological process	-18.0972	38.3494	22.657	30244	181	61	14	22.9508	5.38416	25|1636|2261|3569|3690|3717|3815|4067|5781|6714|7040|7124|7157|7422	ABL1|ACE|FGFR3|IL6|ITGB3|JAK2|KIT|LYN|PTPN11|SRC|TGFB1|TNF|TP53|VEGFA	-15.7106	0	1	0	0	-34.1985	66.8499
1	-17.9516	GO:0050865	M1	1	0	GO Biological Processes	19	regulation of cell activation	19_GO:0032501 multicellular organismal process	-17.9516	15.0929	16.4184	30244	657	61	20	32.7869	6.01052	25|387|836|857|1803|2064|2147|3569|3689|3717|4067|4846|5290|5781|6403|6714|7040|7099|7124|7412	ABL1|RHOA|CASP3|CAV1|DPP4|ERBB2|F2|IL6|ITGB2|JAK2|LYN|NOS3|PIK3CA|PTPN11|SELP|SRC|TGFB1|TLR4|TNF|VCAM1	-15.5718	0	8	0	0	-25.0355	27.2419
1	-17.8411	GO:1902893	M1	1	0	GO Biological Processes	19	regulation of miRNA transcription	19_GO:0008152 metabolic process	-17.8411	79.0411	29.1756	30244	69	61	11	18.0328	4.92251	367|1956|2099|3091|5465|5468|5970|6774|7040|7124|7157	AR|EGFR|ESR1|HIF1A|PPARA|PPARG|RELA|STAT3|TGFB1|TNF|TP53	-15.468	0	19	1	1	-17.8411	129.34
1	-17.6759	GO:0031347	M1	1	0	GO Biological Processes	19	regulation of defense response	19_GO:0050896 response to stimulus	-17.6759	13.1463	15.572	30244	792	61	21	34.4262	6.08338	185|351|857|1432|1636|2099|3569|3717|4067|4318|5054|5465|5468|5743|5781|5970|6714|6774|7040|7099|7124	AGTR1|APP|CAV1|MAPK14|ACE|ESR1|IL6|JAK2|LYN|MMP9|SERPINE1|PPARA|PPARG|PTGS2|PTPN11|RELA|SRC|STAT3|TGFB1|TLR4|TNF	-15.3095	0	15	0	0	-19.6477	28.7886
1	-17.6288	GO:0022409	M1	1	0	GO Biological Processes	19	positive regulation of cell-cell adhesion	19_GO:0048518 positive regulation of biological process	-17.6288	24.7129	19.2013	30244	321	61	16	26.2295	5.63211	25|387|857|1803|3569|3689|3716|3717|4067|5290|5781|5970|6403|6714|7124|7412	ABL1|RHOA|CAV1|DPP4|IL6|ITGB2|JAK1|JAK2|LYN|PIK3CA|PTPN11|RELA|SELP|SRC|TNF|VCAM1	-15.269	0	8	0	0	-25.0355	27.2419
1	-17.4146	GO:0001819	M1	1	0	GO Biological Processes	19	positive regulation of cytokine production	19_GO:0048518 positive regulation of biological process	-17.4146	17.9567	17.1354	30244	497	61	18	29.5082	5.8395	25|351|1432|3091|3569|3717|3815|4843|5054|5743|5781|5970|6714|6774|7040|7099|7124|23411	ABL1|APP|MAPK14|HIF1A|IL6|JAK2|KIT|NOS2|SERPINE1|PTGS2|PTPN11|RELA|SRC|STAT3|TGFB1|TLR4|TNF|SIRT1	-15.0611	0	12	0	0	-21.1464	28.1706
1	-17.3544	GO:0042060	M1	1	0	GO Biological Processes	19	wound healing	19_GO:0050896 response to stimulus	-17.3544	23.7511	18.7959	30244	334	61	16	26.2295	5.63211	387|836|1432|2064|2147|3091|3569|3690|3791|5290|5340|5465|6714|7040|7099|7422	RHOA|CASP3|MAPK14|ERBB2|F2|HIF1A|IL6|ITGB3|KDR|PIK3CA|PLG|PPARA|SRC|TGFB1|TLR4|VEGFA	-15.0073	0	6	0	0	-25.8817	61.9754
1	-17.3459	GO:0008283	M1	1	0	GO Biological Processes	19	cell population proliferation	19_GO:0009987 cellular process	-17.3459	14.0454	15.7676	30244	706	61	20	32.7869	6.01052	25|367|857|1636|1909|1956|2064|2099|2261|3091|3486|3569|3791|3815|5594|6714|6774|7099|7124|7157	ABL1|AR|CAV1|ACE|EDNRA|EGFR|ERBB2|ESR1|FGFR3|HIF1A|IGFBP3|IL6|KDR|KIT|MAPK1|SRC|STAT3|TLR4|TNF|TP53	-15.0051	0	20	1	1	-17.3459	32.7417
1	-17.3132	GO:0001525	M1	1	0	GO Biological Processes	19	angiogenesis	19_GO:0032502 developmental process	-17.3132	23.6097	18.7356	30244	336	61	16	26.2295	5.63211	857|1432|1636|1909|3091|3674|3690|3791|4313|4846|5054|5290|5743|7040|7422|23411	CAV1|MAPK14|ACE|EDNRA|HIF1A|ITGA2B|ITGB3|KDR|MMP2|NOS3|SERPINE1|PIK3CA|PTGS2|TGFB1|VEGFA|SIRT1	-14.9785	0	10	0	0	-23.3089	23.6097
1	-17.217	GO:0006935	M1	1	0	GO Biological Processes	19	chemotaxis	19_GO:0040011 locomotion	-17.217	17.4989	16.8931	30244	510	61	18	29.5082	5.8395	185|351|387|1234|1432|1803|1909|2064|3569|3689|3690|3815|4313|4914|5594|5879|7412|7422	AGTR1|APP|RHOA|CCR5|MAPK14|DPP4|EDNRA|ERBB2|IL6|ITGB2|ITGB3|KIT|MMP2|NTRK1|MAPK1|RAC1|VCAM1|VEGFA	-14.8885	0	21	1	1	-17.217	17.4989
1	-17.2111	GO:0048732	M1	1	0	GO Biological Processes	19	gland development	19_GO:0032502 developmental process	-17.2111	20.0206	17.6679	30244	421	61	17	27.8689	5.74058	25|367|857|1909|1956|2099|3091|3569|3717|4313|5290|5594|5970|6714|7040|7124|7422	ABL1|AR|CAV1|EDNRA|EGFR|ESR1|HIF1A|IL6|JAK2|MMP2|PIK3CA|MAPK1|RELA|SRC|TGFB1|TNF|VEGFA	-14.8885	0	22	1	1	-17.2111	64.67
1	-17.1957	GO:0051091	M1	1	0	GO Biological Processes	19	positive regulation of DNA-binding transcription factor activity	19_GO:0008152 metabolic process	-17.1957	27.443	19.6574	30244	271	61	15	24.5902	5.51353	351|367|857|2099|3569|3717|3815|4914|5468|5579|5970|6774|7099|7124|7422	APP|AR|CAV1|ESR1|IL6|JAK2|KIT|NTRK1|PPARG|PRKCB|RELA|STAT3|TLR4|TNF|VEGFA	-14.879	0	23	1	1	-17.1957	28.0643
1	-17.187	GO:0042330	M1	1	0	GO Biological Processes	19	taxis	19_GO:0040011 locomotion	-17.187	17.4306	16.8567	30244	512	61	18	29.5082	5.8395	185|351|387|1234|1432|1803|1909|2064|3569|3689|3690|3815|4313|4914|5594|5879|7412|7422	AGTR1|APP|RHOA|CCR5|MAPK14|DPP4|EDNRA|ERBB2|IL6|ITGB2|ITGB3|KIT|MMP2|NTRK1|MAPK1|RAC1|VCAM1|VEGFA	-14.8761	0	21	0	0	-17.217	17.4989
1	-17.1478	GO:1903039	M1	1	0	GO Biological Processes	19	positive regulation of leukocyte cell-cell adhesion	19_GO:0048518 positive regulation of biological process	-17.1478	27.2419	19.5805	30244	273	61	15	24.5902	5.51353	25|387|857|1803|3569|3689|3717|4067|5290|5781|5970|6403|6714|7124|7412	ABL1|RHOA|CAV1|DPP4|IL6|ITGB2|JAK2|LYN|PIK3CA|PTPN11|RELA|SELP|SRC|TNF|VCAM1	-14.8426	0	8	0	0	-25.0355	27.2419
1	-17.1222	GO:0000165	M1	1	0	GO Biological Processes	19	MAPK cascade	19_GO:0050896 response to stimulus	-17.1222	32.7417	20.8498	30244	212	61	14	22.9508	5.38416	25|367|857|1234|1432|1956|2261|3486|3791|5594|5599|7040|7099|7124	ABL1|AR|CAV1|CCR5|MAPK14|EGFR|FGFR3|IGFBP3|KDR|MAPK1|MAPK8|TGFB1|TLR4|TNF	-14.8227	0	20	0	0	-17.3459	32.7417
1	-17.1128	GO:0001568	M1	1	0	GO Biological Processes	19	blood vessel development	19_GO:0032502 developmental process	-17.1128	17.262	16.7664	30244	517	61	18	29.5082	5.8395	338|857|1432|1636|1909|3091|3674|3690|3791|4313|4846|5054|5290|5594|5743|7040|7422|23411	APOB|CAV1|MAPK14|ACE|EDNRA|HIF1A|ITGA2B|ITGB3|KDR|MMP2|NOS3|SERPINE1|PIK3CA|MAPK1|PTGS2|TGFB1|VEGFA|SIRT1	-14.8189	0	10	0	0	-23.3089	23.6097
1	-17.0574	GO:0048514	M1	1	0	GO Biological Processes	19	blood vessel morphogenesis	19_GO:0032502 developmental process	-17.0574	19.6015	17.465	30244	430	61	17	27.8689	5.74058	338|857|1432|1636|1909|3091|3674|3690|3791|4313|4846|5054|5290|5743|7040|7422|23411	APOB|CAV1|MAPK14|ACE|EDNRA|HIF1A|ITGA2B|ITGB3|KDR|MMP2|NOS3|SERPINE1|PIK3CA|PTGS2|TGFB1|VEGFA|SIRT1	-14.7691	0	10	0	0	-23.3089	23.6097
1	-17.0316	GO:0045859	M1	1	0	GO Biological Processes	19	regulation of protein kinase activity	19_GO:0008152 metabolic process	-17.0316	15.1208	16.0103	30244	623	61	19	31.1475	5.92934	25|351|387|836|857|1636|1956|2064|3690|3717|3815|4067|5468|6714|7040|7099|7124|7422|23411	ABL1|APP|RHOA|CASP3|CAV1|ACE|EGFR|ERBB2|ITGB3|JAK2|KIT|LYN|PPARG|SRC|TGFB1|TLR4|TNF|VEGFA|SIRT1	-14.7487	0	1	0	0	-34.1985	66.8499
1	-16.9644	GO:2000628	M1	1	0	GO Biological Processes	19	regulation of miRNA metabolic process	19_GO:0008152 metabolic process	-16.9644	66.5102	26.7043	30244	82	61	11	18.0328	4.92251	367|1956|2099|3091|5465|5468|5970|6774|7040|7124|7157	AR|EGFR|ESR1|HIF1A|PPARA|PPARG|RELA|STAT3|TGFB1|TNF|TP53	-14.6869	0	19	0	0	-17.8411	129.34
1	-16.9231	GO:0040011	M1	1	0	GO Biological Processes	19	locomotion	19_GO:0040011 locomotion	-16.9231	16.8386	16.5375	30244	530	61	18	29.5082	5.8395	185|351|387|1234|1432|1803|1909|2064|3569|3689|3690|3815|4313|4914|5594|5879|7412|7422	AGTR1|APP|RHOA|CCR5|MAPK14|DPP4|EDNRA|ERBB2|IL6|ITGB2|ITGB3|KIT|MMP2|NTRK1|MAPK1|RAC1|VCAM1|VEGFA	-14.651	0	21	0	0	-17.217	17.4989
1	-16.8372	GO:0001944	M1	1	0	GO Biological Processes	19	vasculature development	19_GO:0032502 developmental process	-16.8372	16.6501	16.4346	30244	536	61	18	29.5082	5.8395	338|857|1432|1636|1909|3091|3674|3690|3791|4313|4846|5054|5290|5594|5743|7040|7422|23411	APOB|CAV1|MAPK14|ACE|EDNRA|HIF1A|ITGA2B|ITGB3|KDR|MMP2|NOS3|SERPINE1|PIK3CA|MAPK1|PTGS2|TGFB1|VEGFA|SIRT1	-14.5704	0	10	0	0	-23.3089	23.6097
1	-16.7997	GO:0048545	M1	1	0	GO Biological Processes	19	response to steroid hormone	19_GO:0050896 response to stimulus	-16.7997	25.8231	19.0286	30244	288	61	15	24.5902	5.51353	367|387|836|857|1636|2099|3569|3717|5290|5465|5594|5743|6714|7040|7124	AR|RHOA|CASP3|CAV1|ACE|ESR1|IL6|JAK2|PIK3CA|PPARA|MAPK1|PTGS2|SRC|TGFB1|TNF	-14.538	0	22	0	0	-17.2111	64.67
1	-16.7243	GO:0070201	M1	1	0	GO Biological Processes	19	regulation of establishment of protein localization	19_GO:0051179 localization	-16.7243	16.4053	16.3	30244	544	61	18	29.5082	5.8395	1432|2064|2147|3091|3569|3689|3717|4137|4843|5468|5579|5599|5743|5781|6714|7040|7099|7124	MAPK14|ERBB2|F2|HIF1A|IL6|ITGB2|JAK2|MAPT|NOS2|PPARG|PRKCB|MAPK8|PTGS2|PTPN11|SRC|TGFB1|TLR4|TNF	-14.4678	0	24	1	1	-16.7243	24.3339
1	-16.7032	GO:0002685	M1	1	0	GO Biological Processes	19	regulation of leukocyte migration	19_GO:0040011 locomotion	-16.7032	30.5782	20.1093	30244	227	61	14	22.9508	5.38416	25|351|387|1803|3383|3569|3690|4067|5054|5594|5879|6403|7124|7422	ABL1|APP|RHOA|DPP4|ICAM1|IL6|ITGB3|LYN|SERPINE1|MAPK1|RAC1|SELP|TNF|VEGFA	-14.4517	0	3	0	0	-31.5913	40.4737
1	-16.6437	GO:0010632	M1	1	0	GO Biological Processes	19	regulation of epithelial cell migration	19_GO:0040011 locomotion	-16.6437	25.2103	18.7852	30244	295	61	15	24.5902	5.51353	25|387|3091|3690|3791|4318|4846|5468|5743|5879|6714|7040|7124|7422|23411	ABL1|RHOA|HIF1A|ITGB3|KDR|MMP9|NOS3|PPARG|PTGS2|RAC1|SRC|TGFB1|TNF|VEGFA|SIRT1	-14.3973	0	25	1	1	-16.6437	52.8857
1	-16.6302	GO:0034614	M1	1	0	GO Biological Processes	19	cellular response to reactive oxygen species	19_GO:0050896 response to stimulus	-16.6302	47.2194	23.3718	30244	126	61	12	19.6721	5.08972	25|1956|3569|4137|4313|4318|4846|5594|5599|5970|6714|23411	ABL1|EGFR|IL6|MAPT|MMP2|MMP9|NOS3|MAPK1|MAPK8|RELA|SRC|SIRT1	-14.3887	0	7	0	0	-25.69	47.2194
1	-16.6126	GO:0043434	M1	1	0	GO Biological Processes	19	response to peptide hormone	19_GO:0050896 response to stimulus	-16.6126	21.3249	17.7322	30244	372	61	16	26.2295	5.63211	185|857|1432|1909|3690|3717|4067|5290|5465|5468|5594|5743|5970|6714|6774|23411	AGTR1|CAV1|MAPK14|EDNRA|ITGB3|JAK2|LYN|PIK3CA|PPARA|PPARG|MAPK1|PTGS2|RELA|SRC|STAT3|SIRT1	-14.376	0	2	0	0	-32.3138	28.5126
1	-16.5058	GO:0051090	M1	1	0	GO Biological Processes	19	regulation of DNA-binding transcription factor activity	19_GO:0008152 metabolic process	-16.5058	18.1652	16.751	30244	464	61	17	27.8689	5.74058	351|367|857|2099|3569|3717|3815|4914|5468|5579|5599|5970|6774|7099|7124|7422|23411	APP|AR|CAV1|ESR1|IL6|JAK2|KIT|NTRK1|PPARG|PRKCB|MAPK8|RELA|STAT3|TLR4|TNF|VEGFA|SIRT1	-14.2741	0	23	0	0	-17.1957	28.0643
1	-16.4367	GO:0008285	M1	1	0	GO Biological Processes	19	negative regulation of cell population proliferation	19_GO:0048519 negative regulation of biological process	-16.4367	12.5998	14.8232	30244	787	61	20	32.7869	6.01052	351|367|387|836|857|1401|2064|3486|3569|3717|4067|4846|4914|5340|5468|5743|6774|7040|7124|7157	APP|AR|RHOA|CASP3|CAV1|CRP|ERBB2|IGFBP3|IL6|JAK2|LYN|NOS3|NTRK1|PLG|PPARG|PTGS2|STAT3|TGFB1|TNF|TP53	-14.2098	0	14	0	0	-19.8704	15.1285
1	-16.4129	GO:1903829	M1	1	0	GO Biological Processes	19	positive regulation of protein localization	19_GO:0051179 localization	-16.4129	17.9333	16.6329	30244	470	61	17	27.8689	5.74058	1432|1956|2064|2147|3091|3689|3716|3717|4137|5468|5579|5599|5743|6714|7040|7099|7124	MAPK14|EGFR|ERBB2|F2|HIF1A|ITGB2|JAK1|JAK2|MAPT|PPARG|PRKCB|MAPK8|PTGS2|SRC|TGFB1|TLR4|TNF	-14.1907	0	24	0	0	-16.7243	24.3339
1	-16.3691	GO:0051345	M1	1	0	GO Biological Processes	19	positive regulation of hydrolase activity	19_GO:0065007 biological regulation	-16.3691	15.6569	15.8814	30244	570	61	18	29.5082	5.8395	185|387|1909|1956|2064|2099|2261|3717|3815|4067|4137|4914|5468|5599|6774|7124|7422|23411	AGTR1|RHOA|EDNRA|EGFR|ERBB2|ESR1|FGFR3|JAK2|KIT|LYN|MAPT|NTRK1|PPARG|MAPK8|STAT3|TNF|VEGFA|SIRT1	-14.1516	0	13	0	0	-20.0435	55.0893
1	-16.2393	GO:0070372	M1	1	0	GO Biological Processes	19	regulation of ERK1 and ERK2 cascade	19_GO:0050896 response to stimulus	-16.2393	23.6849	18.1654	30244	314	61	15	24.5902	5.51353	25|351|1956|2064|2261|3383|3690|3791|4067|4914|5781|6714|7040|7099|7124	ABL1|APP|EGFR|ERBB2|FGFR3|ICAM1|ITGB3|KDR|LYN|NTRK1|PTPN11|SRC|TGFB1|TLR4|TNF	-14.0265	0	1	0	0	-34.1985	66.8499
1	-16.2015	GO:0050867	M1	1	0	GO Biological Processes	19	positive regulation of cell activation	19_GO:0048518 positive regulation of biological process	-16.2015	20.0832	17.1625	30244	395	61	16	26.2295	5.63211	25|387|857|1803|3569|3689|3717|4067|5290|5781|6403|6714|7040|7099|7124|7412	ABL1|RHOA|CAV1|DPP4|IL6|ITGB2|JAK2|LYN|PIK3CA|PTPN11|SELP|SRC|TGFB1|TLR4|TNF|VCAM1	-13.9933	0	8	0	0	-25.0355	27.2419
1	-16.1203	GO:0044057	M1	1	0	GO Biological Processes	19	regulation of system process	19_GO:0032501 multicellular organismal process	-16.1203	15.1519	15.5926	30244	589	61	18	29.5082	5.8395	25|185|351|387|857|1636|1909|3717|3815|4313|4846|5465|5468|5743|5781|5972|6714|7124	ABL1|AGTR1|APP|RHOA|CAV1|ACE|EDNRA|JAK2|KIT|MMP2|NOS3|PPARA|PPARG|PTGS2|PTPN11|REN|SRC|TNF	-13.9166	0	9	0	0	-23.5527	82.6339
1	-16.0213	GO:0048661	M1	1	0	GO Biological Processes	19	positive regulation of smooth muscle cell proliferation	19_GO:0048518 positive regulation of biological process	-16.0213	55.0893	24.2336	30244	99	61	11	18.0328	4.92251	3569|3690|3717|4313|4318|5290|5743|6714|7040|7099|7124	IL6|ITGB3|JAK2|MMP2|MMP9|PIK3CA|PTGS2|SRC|TGFB1|TLR4|TNF	-13.8221	0	13	0	0	-20.0435	55.0893
1	-15.9665	GO:0071407	M1	1	0	GO Biological Processes	19	cellular response to organic cyclic compound	19_GO:0050896 response to stimulus	-15.9665	16.8573	16.0735	30244	500	61	17	27.8689	5.74058	25|351|367|387|836|857|1636|1956|2099|3717|4313|5465|5594|5743|6714|7040|7124	ABL1|APP|AR|RHOA|CASP3|CAV1|ACE|EGFR|ESR1|JAK2|MMP2|PPARA|MAPK1|PTGS2|SRC|TGFB1|TNF	-13.7718	0	22	0	0	-17.2111	64.67
1	-15.8806	GO:0044089	M1	1	0	GO Biological Processes	19	positive regulation of cellular component biogenesis	19_GO:0048518 positive regulation of biological process	-15.8806	16.6574	15.9675	30244	506	61	17	27.8689	5.74058	25|387|857|3791|3815|4137|4312|4914|5290|5599|5879|6714|7040|7099|7124|7157|7422	ABL1|RHOA|CAV1|KDR|KIT|MAPT|MMP1|NTRK1|PIK3CA|MAPK8|RAC1|SRC|TGFB1|TLR4|TNF|TP53|VEGFA	-13.6903	0	26	1	1	-15.8806	27.5446
1	-15.806	GO:0002687	M1	1	0	GO Biological Processes	19	positive regulation of leukocyte migration	19_GO:0040011 locomotion	-15.806	40.4737	21.5676	30244	147	61	12	19.6721	5.08972	25|351|387|3383|3569|3690|5054|5594|5879|6403|7124|7422	ABL1|APP|RHOA|ICAM1|IL6|ITGB3|SERPINE1|MAPK1|RAC1|SELP|TNF|VEGFA	-13.6201	0	3	0	0	-31.5913	40.4737
1	-15.7259	GO:0062012	M1	1	0	GO Biological Processes	19	regulation of small molecule metabolic process	19_GO:0008152 metabolic process	-15.7259	21.8737	17.4008	30244	340	61	15	24.5902	5.51353	338|351|857|3091|3486|3815|4843|4846|5465|5743|6714|6774|7124|7157|23411	APOB|APP|CAV1|HIF1A|IGFBP3|KIT|NOS2|NOS3|PPARA|PTGS2|SRC|STAT3|TNF|TP53|SIRT1	-13.5442	0	27	1	1	-15.7259	40.6396
1	-15.7147	GO:0003018	M1	1	0	GO Biological Processes	19	vascular process in circulatory system	19_GO:0032501 multicellular organismal process	-15.7147	25.9972	18.4437	30244	267	61	14	22.9508	5.38416	25|185|387|857|1401|1636|1909|4313|4846|5743|6714|7040|7124|7422	ABL1|AGTR1|RHOA|CAV1|CRP|ACE|EDNRA|MMP2|NOS3|PTGS2|SRC|TGFB1|TNF|VEGFA	-13.5373	0	9	0	0	-23.5527	82.6339
1	-15.6982	GO:0051223	M1	1	0	GO Biological Processes	19	regulation of protein transport	19_GO:0051179 localization	-15.6982	16.2402	15.7438	30244	519	61	17	27.8689	5.74058	1432|2064|2147|3091|3569|3689|3717|4843|5468|5579|5599|5743|5781|6714|7040|7099|7124	MAPK14|ERBB2|F2|HIF1A|IL6|ITGB2|JAK2|NOS2|PPARG|PRKCB|MAPK8|PTGS2|PTPN11|SRC|TGFB1|TLR4|TNF	-13.5251	0	24	0	0	-16.7243	24.3339
1	-15.5393	GO:0045765	M1	1	0	GO Biological Processes	19	regulation of angiogenesis	19_GO:0032502 developmental process	-15.5393	21.2487	17.1291	30244	350	61	15	24.5902	5.51353	25|2064|3091|3569|3690|3716|3791|4846|5054|5468|5579|6774|7124|7422|23411	ABL1|ERBB2|HIF1A|IL6|ITGB3|JAK1|KDR|NOS3|SERPINE1|PPARG|PRKCB|STAT3|TNF|VEGFA|SIRT1	-13.3704	0	25	0	0	-16.6437	52.8857
1	-15.4301	GO:1901342	M1	1	0	GO Biological Processes	19	regulation of vasculature development	19_GO:0032502 developmental process	-15.4301	20.8906	16.9715	30244	356	61	15	24.5902	5.51353	25|2064|3091|3569|3690|3716|3791|4846|5054|5468|5579|6774|7124|7422|23411	ABL1|ERBB2|HIF1A|IL6|ITGB3|JAK1|KDR|NOS3|SERPINE1|PPARG|PRKCB|STAT3|TNF|VEGFA|SIRT1	-13.2653	0	25	0	0	-16.6437	52.8857
1	-15.3837	GO:0030099	M1	1	0	GO Biological Processes	19	myeloid cell differentiation	19_GO:0032502 developmental process	-15.3837	24.6143	17.9106	30244	282	61	14	22.9508	5.38416	351|836|1432|3717|3815|4067|4318|5468|5781|6714|7099|7124|7422|23411	APP|CASP3|MAPK14|JAK2|KIT|LYN|MMP9|PPARG|PTPN11|SRC|TLR4|TNF|VEGFA|SIRT1	-13.2231	0	28	1	1	-15.3837	82.6339
1	-15.3723	GO:0009612	M1	1	0	GO Biological Processes	19	response to mechanical stimulus	19_GO:0050896 response to stimulus	-15.3723	29.84	19.123	30244	216	61	13	21.3115	5.24321	387|1432|3690|3815|4313|4914|5290|5599|5743|5970|6714|7099|7124	RHOA|MAPK14|ITGB3|KIT|MMP2|NTRK1|PIK3CA|MAPK8|PTGS2|RELA|SRC|TLR4|TNF	-13.2157	0	29	1	1	-15.3723	36.7262
1	-15.3623	GO:0007548	M1	1	0	GO Biological Processes	19	sex differentiation	19_GO:0022414 reproductive process	-15.3623	24.5274	17.8766	30244	283	61	14	22.9508	5.38416	367|836|1636|2099|3791|3815|4313|4846|4914|5781|5972|6714|7422|23411	AR|CASP3|ACE|ESR1|KDR|KIT|MMP2|NOS3|NTRK1|PTPN11|REN|SRC|VEGFA|SIRT1	-13.2098	0	30	1	1	-15.3623	165.268
1	-15.2874	GO:0071900	M1	1	0	GO Biological Processes	19	regulation of protein serine/threonine kinase activity	19_GO:0008152 metabolic process	-15.2874	20.4315	16.7673	30244	364	61	15	24.5902	5.51353	25|387|836|857|1956|2064|3815|4067|5468|6714|7040|7099|7124|7422|23411	ABL1|RHOA|CASP3|CAV1|EGFR|ERBB2|KIT|LYN|PPARG|SRC|TGFB1|TLR4|TNF|VEGFA|SIRT1	-13.1389	0	1	0	0	-34.1985	66.8499
1	-15.2426	GO:0070374	M1	1	0	GO Biological Processes	19	positive regulation of ERK1 and ERK2 cascade	19_GO:0048518 positive regulation of biological process	-15.2426	29.1649	18.8918	30244	221	61	13	21.3115	5.24321	25|351|1956|2261|3383|3690|3791|4914|5781|6714|7040|7099|7124	ABL1|APP|EGFR|FGFR3|ICAM1|ITGB3|KDR|NTRK1|PTPN11|SRC|TGFB1|TLR4|TNF	-13.0981	0	1	0	0	-34.1985	66.8499
1	-15.2255	GO:0030522	M1	1	0	GO Biological Processes	19	intracellular receptor signaling pathway	19_GO:0050896 response to stimulus	-15.2255	36.2783	20.3651	30244	164	61	12	19.6721	5.08972	367|387|2099|3717|5465|5468|5594|5970|6714|6774|7099|7124	AR|RHOA|ESR1|JAK2|PPARA|PPARG|MAPK1|RELA|SRC|STAT3|TLR4|TNF	-13.0849	0	22	0	0	-17.2111	64.67
1	-15.1277	GO:0007507	M1	1	0	GO Biological Processes	19	heart development	19_GO:0032502 developmental process	-15.1277	14.9976	15.0581	30244	562	61	17	27.8689	5.74058	25|387|836|1636|1909|2064|3091|3791|4313|4846|5465|5594|5781|7040|7157|7412|7422	ABL1|RHOA|CASP3|ACE|EDNRA|ERBB2|HIF1A|KDR|MMP2|NOS3|PPARA|MAPK1|PTPN11|TGFB1|TP53|VCAM1|VEGFA	-12.991	0	31	1	1	-15.1277	49.5803
1	-15.0912	GO:0048608	M1	1	0	GO Biological Processes	19	reproductive structure development	19_GO:0022414 reproductive process	-15.0912	23.4502	17.4493	30244	296	61	14	22.9508	5.38416	367|836|1636|2099|3791|3815|4313|4846|4914|5781|5972|6714|7422|23411	AR|CASP3|ACE|ESR1|KDR|KIT|MMP2|NOS3|NTRK1|PTPN11|REN|SRC|VEGFA|SIRT1	-12.962	0	30	0	0	-15.3623	165.268
1	-15.0911	GO:0008406	M1	1	0	GO Biological Processes	19	gonad development	19_GO:0022414 reproductive process	-15.0911	28.394	18.6244	30244	227	61	13	21.3115	5.24321	367|836|1636|2099|3791|3815|4313|4846|4914|5972|6714|7422|23411	AR|CASP3|ACE|ESR1|KDR|KIT|MMP2|NOS3|NTRK1|REN|SRC|VEGFA|SIRT1	-12.962	0	30	0	0	-15.3623	165.268
1	-15.0456	GO:0002696	M1	1	0	GO Biological Processes	19	positive regulation of leukocyte activation	19_GO:0002376 immune system process	-15.0456	19.6747	16.4251	30244	378	61	15	24.5902	5.51353	25|387|857|1803|3569|3689|3717|4067|5290|5781|6714|7040|7099|7124|7412	ABL1|RHOA|CAV1|DPP4|IL6|ITGB2|JAK2|LYN|PIK3CA|PTPN11|SRC|TGFB1|TLR4|TNF|VCAM1	-12.9203	0	8	0	0	-25.0355	27.2419
1	-15.0103	GO:0061458	M1	1	0	GO Biological Processes	19	reproductive system development	19_GO:0032502 developmental process	-15.0103	23.1375	17.3233	30244	300	61	14	22.9508	5.38416	367|836|1636|2099|3791|3815|4313|4846|4914|5781|5972|6714|7422|23411	AR|CASP3|ACE|ESR1|KDR|KIT|MMP2|NOS3|NTRK1|PTPN11|REN|SRC|VEGFA|SIRT1	-12.8888	0	30	0	0	-15.3623	165.268
1	-14.9902	GO:1901214	M1	1	0	GO Biological Processes	19	regulation of neuron death	19_GO:0050789 regulation of biological process	-14.9902	23.0606	17.2922	30244	301	61	14	22.9508	5.38416	25|387|836|3091|3689|3717|3791|4137|4914|5290|5465|7124|7157|23411	ABL1|RHOA|CASP3|HIF1A|ITGB2|JAK2|KDR|MAPT|NTRK1|PIK3CA|PPARA|TNF|TP53|SIRT1	-12.8755	0	32	1	1	-14.9902	32.6186
1	-14.9896	GO:1902895	M1	1	0	GO Biological Processes	19	positive regulation of miRNA transcription	19_GO:0048518 positive regulation of biological process	-14.9896	85.8121	27.5175	30244	52	61	9	14.7541	4.54076	367|1956|3091|5468|5970|6774|7040|7124|7157	AR|EGFR|HIF1A|PPARG|RELA|STAT3|TGFB1|TNF|TP53	-12.8755	0	19	0	0	-17.8411	129.34
1	-14.9679	GO:0010594	M1	1	0	GO Biological Processes	19	regulation of endothelial cell migration	19_GO:0040011 locomotion	-14.9679	27.7821	18.4093	30244	232	61	13	21.3115	5.24321	25|387|3091|3690|3791|4846|5468|5743|5879|7040|7124|7422|23411	ABL1|RHOA|HIF1A|ITGB3|KDR|NOS3|PPARG|PTGS2|RAC1|TGFB1|TNF|VEGFA|SIRT1	-12.8611	0	25	0	0	-16.6437	52.8857
1	-14.9679	GO:0045137	M1	1	0	GO Biological Processes	19	development of primary sexual characteristics	19_GO:0022414 reproductive process	-14.9679	27.7821	18.4093	30244	232	61	13	21.3115	5.24321	367|836|1636|2099|3791|3815|4313|4846|4914|5972|6714|7422|23411	AR|CASP3|ACE|ESR1|KDR|KIT|MMP2|NOS3|NTRK1|REN|SRC|VEGFA|SIRT1	-12.8611	0	30	0	0	-15.3623	165.268
1	-14.9448	GO:2001233	M1	1	0	GO Biological Processes	19	regulation of apoptotic signaling pathway	19_GO:0050896 response to stimulus	-14.9448	19.3673	16.2841	30244	384	61	15	24.5902	5.51353	367|857|3091|3383|3717|4318|4846|5054|5743|5970|6714|7099|7124|7157|23411	AR|CAV1|HIF1A|ICAM1|JAK2|MMP9|NOS3|SERPINE1|PTGS2|RELA|SRC|TLR4|TNF|TP53|SIRT1	-12.8416	0	33	1	1	-14.9448	35.0568
1	-14.8529	GO:0010634	M1	1	0	GO Biological Processes	19	positive regulation of epithelial cell migration	19_GO:0040011 locomotion	-14.8529	33.8048	19.6217	30244	176	61	12	19.6721	5.08972	25|3091|3690|3791|4318|4846|5743|5879|6714|7040|7422|23411	ABL1|HIF1A|ITGB3|KDR|MMP9|NOS3|PTGS2|RAC1|SRC|TGFB1|VEGFA|SIRT1	-12.7533	0	25	0	0	-16.6437	52.8857
1	-14.817	GO:0048871	M1	1	0	GO Biological Processes	19	multicellular organismal-level homeostasis	19_GO:0042592 homeostatic process	-14.817	14.3589	14.6934	30244	587	61	17	27.8689	5.74058	25|836|3091|3569|3717|3791|3815|4067|4846|5290|5743|5781|6714|6774|7099|7422|23411	ABL1|CASP3|HIF1A|IL6|JAK2|KDR|KIT|LYN|NOS3|PIK3CA|PTGS2|PTPN11|SRC|STAT3|TLR4|VEGFA|SIRT1	-12.7209	0	34	1	1	-14.817	185.926
1	-14.8129	GO:0051222	M1	1	0	GO Biological Processes	19	positive regulation of protein transport	19_GO:0051179 localization	-14.8129	22.3911	17.0188	30244	310	61	14	22.9508	5.38416	1432|2064|2147|3091|3689|3717|5468|5579|5599|5743|6714|7040|7099|7124	MAPK14|ERBB2|F2|HIF1A|ITGB2|JAK2|PPARG|PRKCB|MAPK8|PTGS2|SRC|TGFB1|TLR4|TNF	-12.7203	0	24	0	0	-16.7243	24.3339
1	-14.7482	GO:0002252	M1	1	0	GO Biological Processes	19	immune effector process	19_GO:0002376 immune system process	-14.7482	18.7804	16.0114	30244	396	61	15	24.5902	5.51353	25|351|1401|1636|2147|3383|3569|3716|3815|4067|6714|6774|7099|7124|7157	ABL1|APP|CRP|ACE|F2|ICAM1|IL6|JAK1|KIT|LYN|SRC|STAT3|TLR4|TNF|TP53	-12.6591	0	5	0	0	-27.9719	26.7345
1	-14.7358	GO:0009416	M1	1	0	GO Biological Processes	19	response to light stimulus	19_GO:0050896 response to stimulus	-14.7358	22.1059	16.9009	30244	314	61	14	22.9508	5.38416	351|836|1432|1956|3091|3815|4312|4313|4318|5599|5743|5970|7157|23411	APP|CASP3|MAPK14|EGFR|HIF1A|KIT|MMP1|MMP2|MMP9|MAPK8|PTGS2|RELA|TP53|SIRT1	-12.6502	0	18	0	0	-18.3159	141.658
1	-14.6609	GO:0002694	M1	1	0	GO Biological Processes	19	regulation of leukocyte activation	19_GO:0002376 immune system process	-14.6609	14.0478	14.5124	30244	600	61	17	27.8689	5.74058	25|387|836|857|1803|2064|3569|3689|3717|4067|5290|5781|6714|7040|7099|7124|7412	ABL1|RHOA|CASP3|CAV1|DPP4|ERBB2|IL6|ITGB2|JAK2|LYN|PIK3CA|PTPN11|SRC|TGFB1|TLR4|TNF|VCAM1	-12.5788	0	8	0	0	-25.0355	27.2419
1	-14.6477	GO:1905952	M1	1	0	GO Biological Processes	19	regulation of lipid localization	19_GO:0051179 localization	-14.6477	32.5117	19.2217	30244	183	61	12	19.6721	5.08972	185|338|857|1401|3569|3690|5465|5468|5781|5972|7124|23411	AGTR1|APOB|CAV1|CRP|IL6|ITGB3|PPARA|PPARG|PTPN11|REN|TNF|SIRT1	-12.5689	0	35	1	1	-14.6477	141.658
1	-14.5622	GO:0008217	M1	1	0	GO Biological Processes	19	regulation of blood pressure	19_GO:0032501 multicellular organismal process	-14.5622	31.9873	19.0571	30244	186	61	12	19.6721	5.08972	185|367|387|1636|1909|4843|4846|5465|5468|5743|5972|7124	AGTR1|AR|RHOA|ACE|EDNRA|NOS2|NOS3|PPARA|PPARG|PTGS2|REN|TNF	-12.4869	0	9	0	0	-23.5527	82.6339
1	-14.5455	GO:0018193	M1	1	0	GO Biological Processes	19	peptidyl-amino acid modification	19_GO:0008152 metabolic process	-14.5455	12.2926	13.8458	30244	726	61	18	29.5082	5.8395	25|857|1432|1956|2064|2261|3716|3717|3791|3815|4067|4843|4914|5579|5594|5599|6714|23411	ABL1|CAV1|MAPK14|EGFR|ERBB2|FGFR3|JAK1|JAK2|KDR|KIT|LYN|NOS2|NTRK1|PRKCB|MAPK1|MAPK8|SRC|SIRT1	-12.4735	0	1	0	0	-34.1985	66.8499
1	-14.5317	GO:0007610	M1	1	0	GO Biological Processes	19	behavior	19_GO:0032501 multicellular organismal process	-14.5317	13.7949	14.3636	30244	611	61	17	27.8689	5.74058	25|351|836|1636|1803|1956|3091|3815|4137|4914|5465|5594|5743|5972|6714|6774|7157	ABL1|APP|CASP3|ACE|DPP4|EGFR|HIF1A|KIT|MAPT|NTRK1|PPARA|MAPK1|PTGS2|REN|SRC|STAT3|TP53	-12.463	0	36	1	1	-14.5317	30.9877
1	-14.5106	GO:1904951	M1	1	0	GO Biological Processes	19	positive regulation of establishment of protein localization	19_GO:0051179 localization	-14.5106	21.2922	16.5603	30244	326	61	14	22.9508	5.38416	1432|2064|2147|3091|3689|3717|5468|5579|5599|5743|6714|7040|7099|7124	MAPK14|ERBB2|F2|HIF1A|ITGB2|JAK2|PPARG|PRKCB|MAPK8|PTGS2|SRC|TGFB1|TLR4|TNF	-12.4452	0	24	0	0	-16.7243	24.3339
1	-14.4375	GO:1903131	M1	1	0	GO Biological Processes	19	mononuclear cell differentiation	19_GO:0032502 developmental process	-14.4375	21.0341	16.4507	30244	330	61	14	22.9508	5.38416	25|387|2064|3569|3716|3815|4067|4914|5468|6774|7040|7157|7412|7422	ABL1|RHOA|ERBB2|IL6|JAK1|KIT|LYN|NTRK1|PPARG|STAT3|TGFB1|TP53|VCAM1|VEGFA	-12.3754	0	5	0	0	-27.9719	26.7345
1	-14.4035	GO:0052547	M1	1	0	GO Biological Processes	19	regulation of peptidase activity	19_GO:0008152 metabolic process	-14.4035	17.792	15.5414	30244	418	61	15	24.5902	5.51353	351|387|857|3717|4067|4137|4318|5054|5468|5743|6714|6774|7124|7422|23411	APP|RHOA|CAV1|JAK2|LYN|MAPT|MMP9|SERPINE1|PPARG|PTGS2|SRC|STAT3|TNF|VEGFA|SIRT1	-12.3447	0	13	0	0	-20.0435	55.0893
1	-14.3223	GO:2000630	M1	1	0	GO Biological Processes	19	positive regulation of miRNA metabolic process	19_GO:0048518 positive regulation of biological process	-14.3223	73.1513	25.3585	30244	61	61	9	14.7541	4.54076	367|1956|3091|5468|5970|6774|7040|7124|7157	AR|EGFR|HIF1A|PPARG|RELA|STAT3|TGFB1|TNF|TP53	-12.2666	0	19	0	0	-17.8411	129.34
1	-14.1808	GO:0035296	M1	1	0	GO Biological Processes	19	regulation of tube diameter	19_GO:0065007 biological regulation	-14.1808	37.8739	19.9394	30244	144	61	11	18.0328	4.92251	25|185|387|857|1401|1636|1909|4313|4846|5743|7124	ABL1|AGTR1|RHOA|CAV1|CRP|ACE|EDNRA|MMP2|NOS3|PTGS2|TNF	-12.1315	0	9	0	0	-23.5527	82.6339
1	-14.1808	GO:0097746	M1	1	0	GO Biological Processes	19	blood vessel diameter maintenance	19_GO:0032501 multicellular organismal process	-14.1808	37.8739	19.9394	30244	144	61	11	18.0328	4.92251	25|185|387|857|1401|1636|1909|4313|4846|5743|7124	ABL1|AGTR1|RHOA|CAV1|CRP|ACE|EDNRA|MMP2|NOS3|PTGS2|TNF	-12.1315	0	9	0	0	-23.5527	82.6339
1	-14.1472	GO:0035150	M1	1	0	GO Biological Processes	19	regulation of tube size	19_GO:0065007 biological regulation	-14.1472	37.6127	19.8671	30244	145	61	11	18.0328	4.92251	25|185|387|857|1401|1636|1909|4313|4846|5743|7124	ABL1|AGTR1|RHOA|CAV1|CRP|ACE|EDNRA|MMP2|NOS3|PTGS2|TNF	-12.1011	0	9	0	0	-23.5527	82.6339
1	-14.0807	GO:0002573	M1	1	0	GO Biological Processes	19	myeloid leukocyte differentiation	19_GO:0032502 developmental process	-14.0807	37.1009	19.7248	30244	147	61	11	18.0328	4.92251	351|1432|3815|4067|4318|5468|6714|7099|7124|7422|23411	APP|MAPK14|KIT|LYN|MMP9|PPARG|SRC|TLR4|TNF|VEGFA|SIRT1	-12.0378	0	28	0	0	-15.3837	82.6339
1	-13.9506	GO:0009411	M1	1	0	GO Biological Processes	19	response to UV	19_GO:0050896 response to stimulus	-13.9506	36.1181	19.4484	30244	151	61	11	18.0328	4.92251	836|1432|1956|4312|4313|4318|5599|5743|5970|7157|23411	CASP3|MAPK14|EGFR|MMP1|MMP2|MMP9|MAPK8|PTGS2|RELA|TP53|SIRT1	-11.9138	0	18	0	0	-18.3159	141.658
1	-13.9505	GO:0019216	M1	1	0	GO Biological Processes	19	regulation of lipid metabolic process	19_GO:0008152 metabolic process	-13.9505	19.389	15.7348	30244	358	61	14	22.9508	5.38416	338|857|2147|2261|3815|4067|4137|5465|5468|5743|6714|7040|7124|23411	APOB|CAV1|F2|FGFR3|KIT|LYN|MAPT|PPARA|PPARG|PTGS2|SRC|TGFB1|TNF|SIRT1	-11.9138	0	37	1	1	-13.9505	93.8006
1	-13.9313	GO:0048511	M1	1	0	GO Biological Processes	19	rhythmic process	19_GO:0048511 rhythmic process	-13.9313	23.1019	16.6733	30244	279	61	13	21.3115	5.24321	836|2099|4313|4843|4846|4914|5465|5468|5599|6714|7124|7157|23411	CASP3|ESR1|MMP2|NOS2|NOS3|NTRK1|PPARA|PPARG|MAPK8|SRC|TNF|TP53|SIRT1	-11.8976	0	27	0	0	-15.7259	40.6396
1	-13.9186	GO:0043535	M1	1	0	GO Biological Processes	19	regulation of blood vessel endothelial cell migration	19_GO:0040011 locomotion	-13.9186	35.8805	19.381	30244	152	61	11	18.0328	4.92251	25|387|3091|3791|4846|5468|5743|7040|7124|7422|23411	ABL1|RHOA|HIF1A|KDR|NOS3|PPARG|PTGS2|TGFB1|TNF|VEGFA|SIRT1	-11.888	0	25	0	0	-16.6437	52.8857
1	-13.8514	GO:0045860	M1	1	0	GO Biological Processes	19	positive regulation of protein kinase activity	19_GO:0048518 positive regulation of biological process	-13.8514	19.0694	15.5919	30244	364	61	14	22.9508	5.38416	25|387|1636|1956|2064|3690|3717|3815|6714|7040|7099|7124|7422|23411	ABL1|RHOA|ACE|EGFR|ERBB2|ITGB3|JAK2|KIT|SRC|TGFB1|TLR4|TNF|VEGFA|SIRT1	-11.8238	0	1	0	0	-34.1985	66.8499
1	-13.7543	GO:2000379	M1	1	0	GO Biological Processes	19	positive regulation of reactive oxygen species metabolic process	19_GO:0048518 positive regulation of biological process	-13.7543	63.7461	23.6274	30244	70	61	9	14.7541	4.54076	185|1401|1432|2147|3689|4137|7040|7099|7157	AGTR1|CRP|MAPK14|F2|ITGB2|MAPT|TGFB1|TLR4|TP53	-11.7297	0	16	0	0	-19.3095	104.38
1	-13.7059	GO:0019221	M1	1	0	GO Biological Processes	19	cytokine-mediated signaling pathway	19_GO:0050896 response to stimulus	-13.7059	18.6092	15.3839	30244	373	61	14	22.9508	5.38416	857|1234|3569|3716|3717|3815|4067|5781|5970|6714|6774|7124|7157|23411	CAV1|CCR5|IL6|JAK1|JAK2|KIT|LYN|PTPN11|RELA|SRC|STAT3|TNF|TP53|SIRT1	-11.6843	0	12	0	0	-21.1464	28.1706
1	-13.6465	GO:0046649	M1	1	0	GO Biological Processes	19	lymphocyte activation	19_GO:0002376 immune system process	-13.6465	15.7899	14.5432	30244	471	61	15	24.5902	5.51353	25|387|1803|2064|3383|3569|3716|3815|4914|5579|6774|7040|7099|7157|7412	ABL1|RHOA|DPP4|ERBB2|ICAM1|IL6|JAK1|KIT|NTRK1|PRKCB|STAT3|TGFB1|TLR4|TP53|VCAM1	-11.6279	0	5	0	0	-27.9719	26.7345
1	-13.5274	GO:0014066	M1	1	0	GO Biological Processes	19	regulation of phosphatidylinositol 3-kinase signaling	19_GO:0050896 response to stimulus	-13.5274	43.4915	20.4339	30244	114	61	10	16.3934	4.74013	1956|2147|3717|3791|3815|4914|6403|6714|7124|23411	EGFR|F2|JAK2|KDR|KIT|NTRK1|SELP|SRC|TNF|SIRT1	-11.5117	0	1	0	0	-34.1985	66.8499
1	-13.3809	GO:0030162	M1	1	0	GO Biological Processes	19	regulation of proteolysis	19_GO:0008152 metabolic process	-13.3809	11.7227	13.0819	30244	719	61	17	27.8689	5.74058	351|387|857|2147|3717|4067|4137|4318|5054|5468|5743|6714|6774|7124|7157|7422|23411	APP|RHOA|CAV1|F2|JAK2|LYN|MAPT|MMP9|SERPINE1|PPARG|PTGS2|SRC|STAT3|TNF|TP53|VEGFA|SIRT1	-11.3681	0	13	0	0	-20.0435	55.0893
1	-13.3082	GO:0007162	M1	1	0	GO Biological Processes	19	negative regulation of cell adhesion	19_GO:0048519 negative regulation of biological process	-13.3082	20.6585	15.6912	30244	312	61	13	21.3115	5.24321	25|387|836|2064|3717|4313|5054|5340|5465|5781|6714|7040|7422	ABL1|RHOA|CASP3|ERBB2|JAK2|MMP2|SERPINE1|PLG|PPARA|PTPN11|SRC|TGFB1|VEGFA	-11.2983	0	38	1	1	-13.3082	63.9746
1	-13.2698	GO:0090066	M1	1	0	GO Biological Processes	19	regulation of anatomical structure size	19_GO:0065007 biological regulation	-13.2698	14.8741	14.0633	30244	500	61	15	24.5902	5.51353	25|185|387|857|1401|1636|1909|4137|4313|4846|5290|5743|5879|7124|7422	ABL1|AGTR1|RHOA|CAV1|CRP|ACE|EDNRA|MAPT|MMP2|NOS3|PIK3CA|PTGS2|RAC1|TNF|VEGFA	-11.2628	0	9	0	0	-23.5527	82.6339
1	-13.2205	GO:0035094	M1	1	0	GO Biological Processes	19	response to nicotine	19_GO:0050896 response to stimulus	-13.2205	82.6339	25.4456	30244	48	61	8	13.1148	4.32203	836|4313|4914|5465|5594|5970|7124|7412	CASP3|MMP2|NTRK1|PPARA|MAPK1|RELA|TNF|VCAM1	-11.2183	0	39	1	1	-13.2205	185.926
1	-13.2196	GO:0051249	M1	1	0	GO Biological Processes	19	regulation of lymphocyte activation	19_GO:0002376 immune system process	-13.2196	14.756	14.0002	30244	504	61	15	24.5902	5.51353	25|387|836|857|1803|2064|3569|3717|4067|5290|5781|6714|7040|7099|7412	ABL1|RHOA|CASP3|CAV1|DPP4|ERBB2|IL6|JAK2|LYN|PIK3CA|PTPN11|SRC|TGFB1|TLR4|VCAM1	-11.2183	0	8	0	0	-25.0355	27.2419
1	-13.1584	GO:1900015	M1	1	0	GO Biological Processes	19	regulation of cytokine production involved in inflammatory response	19_GO:0032501 multicellular organismal process	-13.1584	55.0893	21.9135	30244	81	61	9	14.7541	4.54076	1432|2147|3091|3569|4843|5465|6774|7099|7124	MAPK14|F2|HIF1A|IL6|NOS2|PPARA|STAT3|TLR4|TNF	-11.1599	0	40	1	1	-13.1584	297.482
1	-13.1054	GO:0071375	M1	1	0	GO Biological Processes	19	cellular response to peptide hormone stimulus	19_GO:0050896 response to stimulus	-13.1054	24.1855	16.4148	30244	246	61	12	19.6721	5.08972	185|857|1909|3690|3717|4067|5290|5468|5594|5970|6714|6774	AGTR1|CAV1|EDNRA|ITGB3|JAK2|LYN|PIK3CA|PPARG|MAPK1|RELA|SRC|STAT3	-11.1097	0	2	0	0	-32.3138	28.5126
1	-13.0816	GO:0052548	M1	1	0	GO Biological Processes	19	regulation of endopeptidase activity	19_GO:0008152 metabolic process	-13.0816	19.8321	15.3449	30244	325	61	13	21.3115	5.24321	387|3717|4067|4137|4318|5054|5468|5743|6714|6774|7124|7422|23411	RHOA|JAK2|LYN|MAPT|MMP9|SERPINE1|PPARG|PTGS2|SRC|STAT3|TNF|VEGFA|SIRT1	-11.0888	0	13	0	0	-20.0435	55.0893
1	-13.073	GO:0043254	M1	1	0	GO Biological Processes	19	regulation of protein-containing complex assembly	19_GO:0050789 regulation of biological process	-13.073	16.7259	14.5016	30244	415	61	14	22.9508	5.38416	25|387|4137|4312|5599|5781|5879|6403|6714|7040|7099|7124|7157|7422	ABL1|RHOA|MAPT|MMP1|MAPK8|PTPN11|RAC1|SELP|SRC|TGFB1|TLR4|TNF|TP53|VEGFA	-11.0829	0	26	0	0	-15.8806	27.5446
1	-13.0476	GO:0051251	M1	1	0	GO Biological Processes	19	positive regulation of lymphocyte activation	19_GO:0002376 immune system process	-13.0476	19.7108	15.2934	30244	327	61	13	21.3115	5.24321	25|387|857|1803|3569|3717|4067|5290|5781|6714|7040|7099|7412	ABL1|RHOA|CAV1|DPP4|IL6|JAK2|LYN|PIK3CA|PTPN11|SRC|TGFB1|TLR4|VCAM1	-11.0603	0	8	0	0	-25.0355	27.2419
1	-13.0313	GO:0051046	M1	1	0	GO Biological Processes	19	regulation of secretion	19_GO:0051179 localization	-13.0313	12.552	13.194	30244	632	61	16	26.2295	5.63211	185|1636|2147|3091|3569|3689|3717|4067|4843|5468|5579|5781|5972|7040|7099|7124	AGTR1|ACE|F2|HIF1A|IL6|ITGB2|JAK2|LYN|NOS2|PPARG|PRKCB|PTPN11|REN|TGFB1|TLR4|TNF	-11.0485	0	24	0	0	-16.7243	24.3339
1	-13.0304	GO:0050678	M1	1	0	GO Biological Processes	19	regulation of epithelial cell proliferation	19_GO:0050789 regulation of biological process	-13.0304	16.6059	14.4436	30244	418	61	14	22.9508	5.38416	185|367|857|1956|2064|3091|3690|3791|5468|6774|7040|7124|7422|23411	AGTR1|AR|CAV1|EGFR|ERBB2|HIF1A|ITGB3|KDR|PPARG|STAT3|TGFB1|TNF|VEGFA|SIRT1	-11.0485	0	25	0	0	-16.6437	52.8857
1	-13.0109	GO:0014068	M1	1	0	GO Biological Processes	19	positive regulation of phosphatidylinositol 3-kinase signaling	19_GO:0048518 positive regulation of biological process	-13.0109	53.1218	21.505	30244	84	61	9	14.7541	4.54076	2147|3717|3791|3815|4914|6403|6714|7124|23411	F2|JAK2|KDR|KIT|NTRK1|SELP|SRC|TNF|SIRT1	-11.0317	0	1	0	0	-34.1985	66.8499
1	-12.9726	GO:0045766	M1	1	0	GO Biological Processes	19	positive regulation of angiogenesis	19_GO:0032502 developmental process	-12.9726	29.4802	17.4678	30244	185	61	11	18.0328	4.92251	25|3091|3690|3716|3791|4846|5054|5579|6774|7422|23411	ABL1|HIF1A|ITGB3|JAK1|KDR|NOS3|SERPINE1|PRKCB|STAT3|VEGFA|SIRT1	-10.9988	0	25	0	0	-16.6437	52.8857
1	-12.9726	GO:1904018	M1	1	0	GO Biological Processes	19	positive regulation of vasculature development	19_GO:0032502 developmental process	-12.9726	29.4802	17.4678	30244	185	61	11	18.0328	4.92251	25|3091|3690|3716|3791|4846|5054|5579|6774|7422|23411	ABL1|HIF1A|ITGB3|JAK1|KDR|NOS3|SERPINE1|PRKCB|STAT3|VEGFA|SIRT1	-10.9988	0	25	0	0	-16.6437	52.8857
1	-12.9467	GO:0043405	M1	1	0	GO Biological Processes	19	regulation of MAP kinase activity	19_GO:0008152 metabolic process	-12.9467	29.3217	17.4177	30244	186	61	11	18.0328	4.92251	857|1956|2064|3815|4067|5468|6714|7040|7099|7124|7422	CAV1|EGFR|ERBB2|KIT|LYN|PPARG|SRC|TGFB1|TLR4|TNF|VEGFA	-10.9769	0	1	0	0	-34.1985	66.8499
1	-12.9454	GO:0009755	M1	1	0	GO Biological Processes	19	hormone-mediated signaling pathway	19_GO:0050896 response to stimulus	-12.9454	38.1387	19.077	30244	130	61	10	16.3934	4.74013	367|387|2099|3717|5465|5468|5594|5781|5972|6714	AR|RHOA|ESR1|JAK2|PPARA|PPARG|MAPK1|PTPN11|REN|SRC	-10.9769	0	22	0	0	-17.2111	64.67
1	-12.9116	GO:0010595	M1	1	0	GO Biological Processes	19	positive regulation of endothelial cell migration	19_GO:0040011 locomotion	-12.9116	37.8476	19.0004	30244	131	61	10	16.3934	4.74013	25|3091|3690|3791|4846|5743|5879|7040|7422|23411	ABL1|HIF1A|ITGB3|KDR|NOS3|PTGS2|RAC1|TGFB1|VEGFA|SIRT1	-10.9457	0	25	0	0	-16.6437	52.8857
1	-12.9045	GO:0009410	M1	1	0	GO Biological Processes	19	response to xenobiotic stimulus	19_GO:0050896 response to stimulus	-12.9045	16.2558	14.273	30244	427	61	14	22.9508	5.38416	25|387|836|1636|3690|4067|4313|4843|4914|5743|5972|6714|7124|7157	ABL1|RHOA|CASP3|ACE|ITGB3|LYN|MMP2|NOS2|NTRK1|PTGS2|REN|SRC|TNF|TP53	-10.9413	0	9	0	0	-23.5527	82.6339
1	-12.8859	GO:0043086	M1	1	0	GO Biological Processes	19	negative regulation of catalytic activity	19_GO:0065007 biological regulation	-12.8859	12.28	13.0283	30244	646	61	16	26.2295	5.63211	25|351|836|857|4067|4137|4318|4846|5054|5468|5743|6714|7124|7157|7422|23411	ABL1|APP|CASP3|CAV1|LYN|MAPT|MMP9|NOS3|SERPINE1|PPARG|PTGS2|SRC|TNF|TP53|VEGFA|SIRT1	-10.9252	0	13	0	0	-20.0435	55.0893
1	-12.8684	GO:0010817	M1	1	0	GO Biological Processes	19	regulation of hormone levels	19_GO:0065007 biological regulation	-12.8684	13.9532	13.5637	30244	533	61	15	24.5902	5.51353	185|1636|1803|2099|2147|3091|3569|3717|4067|4843|5468|5579|5781|5972|7124	AGTR1|ACE|DPP4|ESR1|F2|HIF1A|IL6|JAK2|LYN|NOS2|PPARG|PRKCB|PTPN11|REN|TNF	-10.9103	0	24	0	0	-16.7243	24.3339
1	-12.853	GO:0010883	M1	1	0	GO Biological Processes	19	regulation of lipid storage	19_GO:0051179 localization	-12.853	74.8382	24.1867	30244	53	61	8	13.1148	4.32203	338|1401|3569|3690|5465|5468|7124|23411	APOB|CRP|IL6|ITGB3|PPARA|PPARG|TNF|SIRT1	-10.8975	0	35	0	0	-14.6477	141.658
1	-12.7998	GO:0042063	M1	1	0	GO Biological Processes	19	gliogenesis	19_GO:0032502 developmental process	-12.7998	22.7956	15.8982	30244	261	61	12	19.6721	5.08972	25|351|387|2064|4067|4137|5594|5781|6774|7099|7124|7157	ABL1|APP|RHOA|ERBB2|LYN|MAPT|MAPK1|PTPN11|STAT3|TLR4|TNF|TP53	-10.8468	0	28	0	0	-15.3837	82.6339
1	-12.6721	GO:0001667	M1	1	0	GO Biological Processes	19	ameboidal-type cell migration	19_GO:0009987 cellular process	-12.6721	27.6844	16.8922	30244	197	61	11	18.0328	4.92251	25|387|1803|1909|3091|3791|3815|4846|5290|5781|7422	ABL1|RHOA|DPP4|EDNRA|HIF1A|KDR|KIT|NOS3|PIK3CA|PTPN11|VEGFA	-10.7216	0	41	1	1	-12.6721	82.6339
1	-12.6479	GO:0031334	M1	1	0	GO Biological Processes	19	positive regulation of protein-containing complex assembly	19_GO:0048518 positive regulation of biological process	-12.6479	27.5446	16.8466	30244	198	61	11	18.0328	4.92251	387|4137|4312|5599|5879|6714|7040|7099|7124|7157|7422	RHOA|MAPT|MMP1|MAPK8|RAC1|SRC|TGFB1|TLR4|TNF|TP53|VEGFA	-10.7	0	26	0	0	-15.8806	27.5446
1	-12.5056	GO:0002263	M1	1	0	GO Biological Processes	19	cell activation involved in immune response	19_GO:0002376 immune system process	-12.5056	26.7345	16.5797	30244	204	61	11	18.0328	4.92251	25|351|3383|3569|3716|3815|4067|6774|7099|7124|7157	ABL1|APP|ICAM1|IL6|JAK1|KIT|LYN|STAT3|TLR4|TNF|TP53	-10.5627	0	5	0	0	-27.9719	26.7345
1	-12.5056	GO:0010001	M1	1	0	GO Biological Processes	19	glial cell differentiation	19_GO:0032502 developmental process	-12.5056	26.7345	16.5797	30244	204	61	11	18.0328	4.92251	25|351|387|2064|4067|4137|5594|5781|6774|7099|7124	ABL1|APP|RHOA|ERBB2|LYN|MAPT|MAPK1|PTPN11|STAT3|TLR4|TNF	-10.5627	0	28	0	0	-15.3837	82.6339
1	-12.4927	GO:1902532	M1	1	0	GO Biological Processes	19	negative regulation of intracellular signal transduction	19_GO:0048519 negative regulation of biological process	-12.4927	13.1397	13.1067	30244	566	61	15	24.5902	5.51353	25|387|857|1432|2099|3091|4067|4318|5465|5468|5743|5970|6714|7099|23411	ABL1|RHOA|CAV1|MAPK14|ESR1|HIF1A|LYN|MMP9|PPARA|PPARG|PTGS2|RELA|SRC|TLR4|SIRT1	-10.5522	0	42	1	1	-12.4927	13.1397
1	-12.4817	GO:0048729	M1	1	0	GO Biological Processes	19	tissue morphogenesis	19_GO:0032502 developmental process	-12.4817	13.1165	13.0935	30244	567	61	15	24.5902	5.51353	25|367|387|836|1909|1956|2099|3091|3690|3791|4313|4846|6714|7040|7422	ABL1|AR|RHOA|CASP3|EDNRA|EGFR|ESR1|HIF1A|ITGB3|KDR|MMP2|NOS3|SRC|TGFB1|VEGFA	-10.5437	0	43	1	1	-12.4817	99.1607
1	-12.4305	GO:0008585	M1	1	0	GO Biological Processes	19	female gonad development	19_GO:0022414 reproductive process	-12.4305	46.0024	19.957	30244	97	61	9	14.7541	4.54076	836|2099|3791|3815|4313|4846|6714|7422|23411	CASP3|ESR1|KDR|KIT|MMP2|NOS3|SRC|VEGFA|SIRT1	-10.495	0	30	0	0	-15.3623	165.268
1	-12.416	GO:1903530	M1	1	0	GO Biological Processes	19	regulation of secretion by cell	19_GO:0051179 localization	-12.416	12.9791	13.0147	30244	573	61	15	24.5902	5.51353	185|2147|3091|3569|3689|3717|4067|4843|5468|5579|5781|5972|7040|7099|7124	AGTR1|F2|HIF1A|IL6|ITGB2|JAK2|LYN|NOS2|PPARG|PRKCB|PTPN11|REN|TGFB1|TLR4|TNF	-10.4829	0	24	0	0	-16.7243	24.3339
1	-12.3676	GO:0034612	M1	1	0	GO Biological Processes	19	response to tumor necrosis factor	19_GO:0050896 response to stimulus	-12.3676	25.9706	16.3241	30244	210	61	11	18.0328	4.92251	338|836|1432|3717|5594|5743|5970|7124|7157|7412|23411	APOB|CASP3|MAPK14|JAK2|MAPK1|PTGS2|RELA|TNF|TP53|VCAM1|SIRT1	-10.4369	0	44	1	1	-12.3676	185.926
1	-12.3084	GO:0010631	M1	1	0	GO Biological Processes	19	epithelial cell migration	19_GO:0032501 multicellular organismal process	-12.3084	44.6223	19.6428	30244	100	61	9	14.7541	4.54076	25|387|1803|3791|3815|4846|5290|5781|7422	ABL1|RHOA|DPP4|KDR|KIT|NOS3|PIK3CA|PTPN11|VEGFA	-10.3801	0	41	0	0	-12.6721	82.6339
1	-12.2779	GO:1901888	M1	1	0	GO Biological Processes	19	regulation of cell junction assembly	19_GO:0050789 regulation of biological process	-12.2779	25.4852	16.1596	30244	214	61	11	18.0328	4.92251	25|351|387|857|1636|3791|4914|5879|6714|7124|7422	ABL1|APP|RHOA|CAV1|ACE|KDR|NTRK1|RAC1|SRC|TNF|VEGFA	-10.352	0	41	0	0	-12.6721	82.6339
1	-12.2685	GO:0046545	M1	1	0	GO Biological Processes	19	development of primary female sexual characteristics	19_GO:0022414 reproductive process	-12.2685	44.1805	19.5412	30244	101	61	9	14.7541	4.54076	836|2099|3791|3815|4313|4846|6714|7422|23411	CASP3|ESR1|KDR|KIT|MMP2|NOS3|SRC|VEGFA|SIRT1	-10.345	0	30	0	0	-15.3623	165.268
1	-12.248	GO:0050863	M1	1	0	GO Biological Processes	19	regulation of T cell activation	19_GO:0002376 immune system process	-12.248	17.0514	14.1178	30244	378	61	13	21.3115	5.24321	25|387|836|857|1803|2064|3569|3717|4067|5290|5781|6714|7412	ABL1|RHOA|CASP3|CAV1|DPP4|ERBB2|IL6|JAK2|LYN|PIK3CA|PTPN11|SRC|VCAM1	-10.3268	0	8	0	0	-25.0355	27.2419
1	-12.19	GO:0022612	M1	1	0	GO Biological Processes	19	gland morphogenesis	19_GO:0032502 developmental process	-12.19	43.3226	19.3423	30244	103	61	9	14.7541	4.54076	367|857|1956|2099|3569|4313|6714|7040|7124	AR|CAV1|EGFR|ESR1|IL6|MMP2|SRC|TGFB1|TNF	-10.2736	0	22	0	0	-17.2111	64.67
1	-12.19	GO:0090132	M1	1	0	GO Biological Processes	19	epithelium migration	19_GO:0032501 multicellular organismal process	-12.19	43.3226	19.3423	30244	103	61	9	14.7541	4.54076	25|387|1803|3791|3815|4846|5290|5781|7422	ABL1|RHOA|DPP4|KDR|KIT|NOS3|PIK3CA|PTPN11|VEGFA	-10.2736	0	41	0	0	-12.6721	82.6339
1	-12.162	GO:0038127	M1	1	0	GO Biological Processes	19	ERBB signaling pathway	19_GO:0050896 response to stimulus	-12.162	61.9754	21.9524	30244	64	61	8	13.1148	4.32203	25|1956|2064|5290|5594|5781|6714|7040	ABL1|EGFR|ERBB2|PIK3CA|MAPK1|PTPN11|SRC|TGFB1	-10.2479	0	45	1	1	-12.162	66.7427
1	-12.1514	GO:0048771	M1	1	0	GO Biological Processes	19	tissue remodeling	19_GO:0032501 multicellular organismal process	-12.1514	42.9061	19.245	30244	104	61	9	14.7541	4.54076	857|1636|1909|3091|4313|4846|5340|6714|7040	CAV1|ACE|EDNRA|HIF1A|MMP2|NOS3|PLG|SRC|TGFB1	-10.2396	0	31	0	0	-15.1277	49.5803
1	-12.1168	GO:0045834	M1	1	0	GO Biological Processes	19	positive regulation of lipid metabolic process	19_GO:0048518 positive regulation of biological process	-12.1168	31.5798	17.27	30244	157	61	10	16.3934	4.74013	2147|2261|3815|4067|4137|5465|5743|6714|7040|7124	F2|FGFR3|KIT|LYN|MAPT|PPARA|PTGS2|SRC|TGFB1|TNF	-10.2073	0	37	0	0	-13.9505	93.8006
1	-12.0753	GO:0033138	M1	1	0	GO Biological Processes	19	positive regulation of peptidyl-serine phosphorylation	19_GO:0048518 positive regulation of biological process	-12.0753	42.0965	19.0545	30244	106	61	9	14.7541	4.54076	351|857|1956|3569|5290|5743|7040|7124|7422	APP|CAV1|EGFR|IL6|PIK3CA|PTGS2|TGFB1|TNF|VEGFA	-10.1681	0	46	1	1	-12.0753	53.1218
1	-12.0612	GO:0050679	M1	1	0	GO Biological Processes	19	positive regulation of epithelial cell proliferation	19_GO:0048518 positive regulation of biological process	-12.0612	24.3475	15.7672	30244	224	61	11	18.0328	4.92251	185|367|1956|2064|3091|3690|3791|6774|7124|7422|23411	AGTR1|AR|EGFR|ERBB2|HIF1A|ITGB3|KDR|STAT3|TNF|VEGFA|SIRT1	-10.1563	0	25	0	0	-16.6437	52.8857
1	-12.0502	GO:0048708	M1	1	0	GO Biological Processes	19	astrocyte differentiation	19_GO:0032502 developmental process	-12.0502	60.0974	21.6068	30244	66	61	8	13.1148	4.32203	25|351|4137|5594|5781|6774|7099|7124	ABL1|APP|MAPT|MAPK1|PTPN11|STAT3|TLR4|TNF	-10.1476	0	28	0	0	-15.3837	82.6339
1	-12.0401	GO:0043523	M1	1	0	GO Biological Processes	19	regulation of neuron apoptotic process	19_GO:0050789 regulation of biological process	-12.0401	24.2393	15.7294	30244	225	61	11	18.0328	4.92251	25|387|836|3091|3717|3791|4914|5290|7124|7157|23411	ABL1|RHOA|CASP3|HIF1A|JAK2|KDR|NTRK1|PIK3CA|TNF|TP53|SIRT1	-10.1397	0	32	0	0	-14.9902	32.6186
1	-12.0297	GO:0090218	M1	1	0	GO Biological Processes	19	positive regulation of lipid kinase activity	19_GO:0048518 positive regulation of biological process	-12.0297	93.8006	25.3918	30244	37	61	7	11.4754	4.08085	2147|2261|3815|4067|4137|6714|7040	F2|FGFR3|KIT|LYN|MAPT|SRC|TGFB1	-10.1316	0	37	0	0	-13.9505	93.8006
1	-11.979	GO:0031349	M1	1	0	GO Biological Processes	19	positive regulation of defense response	19_GO:0048518 positive regulation of biological process	-11.979	16.2354	13.7371	30244	397	61	13	21.3115	5.24321	185|351|857|1636|3569|3717|4067|5054|5743|5970|6714|7099|7124	AGTR1|APP|CAV1|ACE|IL6|JAK2|LYN|SERPINE1|PTGS2|RELA|SRC|TLR4|TNF	-10.0831	0	15	0	0	-19.6477	28.7886
1	-11.966	GO:0009991	M1	1	0	GO Biological Processes	19	response to extracellular stimulus	19_GO:0050896 response to stimulus	-11.966	13.8548	13.0433	30244	501	61	14	22.9508	5.38416	1432|1636|4067|4914|5465|5468|5594|5599|5743|6714|7124|7157|7412|23411	MAPK14|ACE|LYN|NTRK1|PPARA|PPARG|MAPK1|MAPK8|PTGS2|SRC|TNF|TP53|VCAM1|SIRT1	-10.0724	0	27	0	0	-15.7259	40.6396
1	-11.9639	GO:0090130	M1	1	0	GO Biological Processes	19	tissue migration	19_GO:0032501 multicellular organismal process	-11.9639	40.9379	18.7784	30244	109	61	9	14.7541	4.54076	25|387|1803|3791|3815|4846|5290|5781|7422	ABL1|RHOA|DPP4|KDR|KIT|NOS3|PIK3CA|PTPN11|VEGFA	-10.0724	0	41	0	0	-12.6721	82.6339
1	-11.9059	GO:0050778	M1	1	0	GO Biological Processes	19	positive regulation of immune response	19_GO:0002376 immune system process	-11.9059	11.9567	12.4126	30244	622	61	15	24.5902	5.51353	25|857|3569|3689|3717|4067|5290|5579|5594|5970|6714|7040|7099|7124|23411	ABL1|CAV1|IL6|ITGB2|JAK2|LYN|PIK3CA|PRKCB|MAPK1|RELA|SRC|TGFB1|TLR4|TNF|SIRT1	-10.0166	0	47	1	1	-11.9059	70.829
1	-11.8915	GO:1904035	M1	1	0	GO Biological Processes	19	regulation of epithelial cell apoptotic process	19_GO:0050789 regulation of biological process	-11.8915	40.2003	18.6005	30244	111	61	9	14.7541	4.54076	25|2099|3383|3569|3717|3791|5054|5465|7124	ABL1|ESR1|ICAM1|IL6|JAK2|KDR|SERPINE1|PPARA|TNF	-10.0044	0	48	1	1	-11.8915	56.6632
1	-11.8747	GO:2001234	M1	1	0	GO Biological Processes	19	negative regulation of apoptotic signaling pathway	19_GO:0048519 negative regulation of biological process	-11.8747	23.407	15.4354	30244	233	61	11	18.0328	4.92251	367|3091|3383|4318|4846|5054|5743|5970|6714|7124|23411	AR|HIF1A|ICAM1|MMP9|NOS3|SERPINE1|PTGS2|RELA|SRC|TNF|SIRT1	-9.9898	0	33	0	0	-14.9448	35.0568
1	-11.8476	GO:0050673	M1	1	0	GO Biological Processes	19	epithelial cell proliferation	19_GO:0009987 cellular process	-11.8476	29.6888	16.7128	30244	167	61	10	16.3934	4.74013	367|857|1956|2099|3486|3569|3791|3815|5594|7124	AR|CAV1|EGFR|ESR1|IGFBP3|IL6|KDR|KIT|MAPK1|TNF	-9.96481	0	20	0	0	-17.3459	32.7417
1	-11.7874	GO:0050890	M1	1	0	GO Biological Processes	19	cognition	19_GO:0032501 multicellular organismal process	-11.7874	18.7096	14.2723	30244	318	61	12	19.6721	5.08972	25|351|836|1956|3091|3815|4137|4914|5594|5743|6714|7124	ABL1|APP|CASP3|EGFR|HIF1A|KIT|MAPT|NTRK1|MAPK1|PTGS2|SRC|TNF	-9.90679	0	36	0	0	-14.5317	30.9877
1	-11.7237	GO:0071214	M1	1	0	GO Biological Processes	19	cellular response to abiotic stimulus	19_GO:0050896 response to stimulus	-11.7237	18.4771	14.1742	30244	322	61	12	19.6721	5.08972	836|1432|3690|4312|4313|4318|5290|5599|5743|7099|7157|23411	CASP3|MAPK14|ITGB3|MMP1|MMP2|MMP9|PIK3CA|MAPK8|PTGS2|TLR4|TP53|SIRT1	-9.8474	0	18	0	0	-18.3159	141.658
1	-11.7237	GO:0104004	M1	1	0	GO Biological Processes	19	cellular response to environmental stimulus	19_GO:0050896 response to stimulus	-11.7237	18.4771	14.1742	30244	322	61	12	19.6721	5.08972	836|1432|3690|4312|4313|4318|5290|5599|5743|7099|7157|23411	CASP3|MAPK14|ITGB3|MMP1|MMP2|MMP9|PIK3CA|MAPK8|PTGS2|TLR4|TP53|SIRT1	-9.8474	0	18	0	0	-18.3159	141.658
1	-11.7163	GO:0046660	M1	1	0	GO Biological Processes	19	female sex differentiation	19_GO:0022414 reproductive process	-11.7163	38.4675	18.1758	30244	116	61	9	14.7541	4.54076	836|2099|3791|3815|4313|4846|6714|7422|23411	CASP3|ESR1|KDR|KIT|MMP2|NOS3|SRC|VEGFA|SIRT1	-9.84205	0	30	0	0	-15.3623	165.268
1	-11.6841	GO:0001558	M1	1	0	GO Biological Processes	19	regulation of cell growth	19_GO:0040007 growth	-11.6841	15.3829	13.3278	30244	419	61	13	21.3115	5.24321	25|185|387|1956|2064|2147|3486|4137|5465|7040|7157|7422|23411	ABL1|AGTR1|RHOA|EGFR|ERBB2|F2|IGFBP3|MAPT|PPARA|TGFB1|TP53|VEGFA|SIRT1	-9.81203	0	17	0	0	-18.4416	32.335
1	-11.6763	GO:0050900	M1	1	0	GO Biological Processes	19	leukocyte migration	19_GO:0002376 immune system process	-11.6763	22.4438	15.088	30244	243	61	11	18.0328	4.92251	1234|3383|3569|3689|3815|4067|4313|6403|6714|7124|7412	CCR5|ICAM1|IL6|ITGB2|KIT|LYN|MMP2|SELP|SRC|TNF|VCAM1	-9.80626	0	49	1	1	-11.6763	74.3705
1	-11.6147	GO:0031663	M1	1	0	GO Biological Processes	19	lipopolysaccharide-mediated signaling pathway	19_GO:0044419 biological process involved in interspecies interaction between organisms	-11.6147	82.6339	23.7998	30244	42	61	7	11.4754	4.08085	1432|4067|4846|5594|7040|7099|7124	MAPK14|LYN|NOS3|MAPK1|TGFB1|TLR4|TNF	-9.74684	0	28	0	0	-15.3837	82.6339
1	-11.5993	GO:0046883	M1	1	0	GO Biological Processes	19	regulation of hormone secretion	19_GO:0051179 localization	-11.5993	22.0803	14.9549	30244	247	61	11	18.0328	4.92251	185|2147|3091|3569|3717|4843|5468|5579|5781|5972|7124	AGTR1|F2|HIF1A|IL6|JAK2|NOS2|PPARG|PRKCB|PTPN11|REN|TNF	-9.73345	0	24	0	0	-16.7243	24.3339
1	-11.5884	GO:0043536	M1	1	0	GO Biological Processes	19	positive regulation of blood vessel endothelial cell migration	19_GO:0040011 locomotion	-11.5884	52.8857	20.2252	30244	75	61	8	13.1148	4.32203	25|3091|3791|4846|5743|7040|7422|23411	ABL1|HIF1A|KDR|NOS3|PTGS2|TGFB1|VEGFA|SIRT1	-9.72463	0	25	0	0	-16.6437	52.8857
1	-11.5613	GO:0050870	M1	1	0	GO Biological Processes	19	positive regulation of T cell activation	19_GO:0002376 immune system process	-11.5613	21.903	14.8895	30244	249	61	11	18.0328	4.92251	25|387|857|1803|3569|3717|4067|5290|5781|6714|7412	ABL1|RHOA|CAV1|DPP4|IL6|JAK2|LYN|PIK3CA|PTPN11|SRC|VCAM1	-9.69958	0	8	0	0	-25.0355	27.2419
1	-11.5574	GO:0010888	M1	1	0	GO Biological Processes	19	negative regulation of lipid storage	19_GO:0051179 localization	-11.5574	141.658	28.9869	30244	21	61	6	9.83607	3.81296	1401|3569|3690|5465|5468|7124	CRP|IL6|ITGB3|PPARA|PPARG|TNF	-9.69782	0	35	0	0	-14.6477	141.658
1	-11.4124	GO:1903522	M1	1	0	GO Biological Processes	19	regulation of blood circulation	19_GO:0032501 multicellular organismal process	-11.4124	21.2212	14.6353	30244	257	61	11	18.0328	4.92251	25|185|387|857|1636|1909|3717|4313|4846|5743|7124	ABL1|AGTR1|RHOA|CAV1|ACE|EDNRA|JAK2|MMP2|NOS3|PTGS2|TNF	-9.55483	0	9	0	0	-23.5527	82.6339
1	-11.4032	GO:0001936	M1	1	0	GO Biological Processes	19	regulation of endothelial cell proliferation	19_GO:0050789 regulation of biological process	-11.4032	26.8002	15.824	30244	185	61	10	16.3934	4.74013	185|857|3091|3690|3791|5468|6774|7124|7422|23411	AGTR1|CAV1|HIF1A|ITGB3|KDR|PPARG|STAT3|TNF|VEGFA|SIRT1	-9.54769	0	25	0	0	-16.6437	52.8857
1	-11.3439	GO:0090287	M1	1	0	GO Biological Processes	19	regulation of cellular response to growth factor stimulus	19_GO:0050896 response to stimulus	-11.3439	17.1459	13.5991	30244	347	61	12	19.6721	5.08972	25|857|3091|3690|3791|5465|5468|5579|7040|7157|7422|23411	ABL1|CAV1|HIF1A|ITGB3|KDR|PPARA|PPARG|PRKCB|TGFB1|TP53|VEGFA|SIRT1	-9.49033	0	27	0	0	-15.7259	40.6396
1	-11.3336	GO:0046777	M1	1	0	GO Biological Processes	19	protein autophosphorylation	19_GO:0008152 metabolic process	-11.3336	26.3725	15.6882	30244	188	61	10	16.3934	4.74013	25|1956|2064|2261|3717|3791|3815|4067|4914|6714	ABL1|EGFR|ERBB2|FGFR3|JAK2|KDR|KIT|LYN|NTRK1|SRC	-9.48213	0	1	0	0	-34.1985	66.8499
1	-11.3147	GO:0050878	M1	1	0	GO Biological Processes	19	regulation of body fluid levels	19_GO:0065007 biological regulation	-11.3147	17.0477	13.5557	30244	349	61	12	19.6721	5.08972	857|1432|2147|3091|3569|3690|4846|5054|5290|5340|6714|7422	CAV1|MAPK14|F2|HIF1A|IL6|ITGB3|NOS3|SERPINE1|PIK3CA|PLG|SRC|VEGFA	-9.46522	0	6	0	0	-25.8817	61.9754
1	-11.2892	GO:1902894	M1	1	0	GO Biological Processes	19	negative regulation of miRNA transcription	19_GO:0048519 negative regulation of biological process	-11.2892	129.34	27.6801	30244	23	61	6	9.83607	3.81296	2099|3091|5465|5468|5970|7040	ESR1|HIF1A|PPARA|PPARG|RELA|TGFB1	-9.44434	0	19	0	0	-17.8411	129.34
1	-11.2879	GO:0043281	M1	1	0	GO Biological Processes	19	regulation of cysteine-type endopeptidase activity involved in apoptotic process	19_GO:0008152 metabolic process	-11.2879	26.0949	15.5994	30244	190	61	10	16.3934	4.74013	387|3717|4137|4318|5468|5743|6714|7124|7422|23411	RHOA|JAK2|MAPT|MMP9|PPARG|PTGS2|SRC|TNF|VEGFA|SIRT1	-9.44434	0	13	0	0	-20.0435	55.0893
1	-11.2879	GO:0009743	M1	1	0	GO Biological Processes	19	response to carbohydrate	19_GO:0050896 response to stimulus	-11.2879	26.0949	15.5994	30244	190	61	10	16.3934	4.74013	338|387|836|1636|3091|4067|5290|5579|5743|7124	APOB|RHOA|CASP3|ACE|HIF1A|LYN|PIK3CA|PRKCB|PTGS2|TNF	-9.44434	0	50	1	1	-11.2879	48.6082
1	-11.2715	GO:0002009	M1	1	0	GO Biological Processes	19	morphogenesis of an epithelium	19_GO:0032502 developmental process	-11.2715	14.2598	12.7689	30244	452	61	13	21.3115	5.24321	25|367|387|836|1909|1956|2099|3091|3791|4313|6714|7040|7422	ABL1|AR|RHOA|CASP3|EDNRA|EGFR|ESR1|HIF1A|KDR|MMP2|SRC|TGFB1|VEGFA	-9.42988	0	43	0	0	-12.4817	99.1607
1	-11.2124	GO:0031329	M1	1	0	GO Biological Processes	19	regulation of cellular catabolic process	19_GO:0008152 metabolic process	-11.2124	10.6854	11.6213	30244	696	61	15	24.5902	5.51353	25|351|836|1432|3091|3569|3791|4137|5290|5465|5599|6774|7124|7157|23411	ABL1|APP|CASP3|MAPK14|HIF1A|IL6|KDR|MAPT|PIK3CA|PPARA|MAPK8|STAT3|TNF|TP53|SIRT1	-9.37277	0	32	0	0	-14.9902	32.6186
1	-11.1979	GO:0071902	M1	1	0	GO Biological Processes	19	positive regulation of protein serine/threonine kinase activity	19_GO:0048518 positive regulation of biological process	-11.1979	25.5569	15.4258	30244	194	61	10	16.3934	4.74013	387|1956|2064|3815|6714|7040|7099|7124|7422|23411	RHOA|EGFR|ERBB2|KIT|SRC|TGFB1|TLR4|TNF|VEGFA|SIRT1	-9.36022	0	1	0	0	-34.1985	66.8499
1	-11.1807	GO:0044403	M1	1	0	GO Biological Processes	19	biological process involved in symbiotic interaction	19_GO:0044419 biological process involved in interspecies interaction between organisms	-11.1807	20.1994	14.246	30244	270	61	11	18.0328	4.92251	185|857|1234|1803|1956|2147|3383|3690|3717|5340|6714	AGTR1|CAV1|CCR5|DPP4|EGFR|F2|ICAM1|ITGB3|JAK2|PLG|SRC	-9.34497	0	51	1	1	-11.1807	35.4145
1	-11.165	GO:2000629	M1	1	0	GO Biological Processes	19	negative regulation of miRNA metabolic process	19_GO:0048519 negative regulation of biological process	-11.165	123.951	27.0886	30244	24	61	6	9.83607	3.81296	2099|3091|5465|5468|5970|7040	ESR1|HIF1A|PPARA|PPARG|RELA|TGFB1	-9.33118	0	19	0	0	-17.8411	129.34
1	-11.1176	GO:0032102	M1	1	0	GO Biological Processes	19	negative regulation of response to external stimulus	19_GO:0048519 negative regulation of biological process	-11.1176	13.8612	12.5646	30244	465	61	13	21.3115	5.24321	1432|1803|2147|4067|4846|5054|5340|5465|5468|6714|6774|7040|7124	MAPK14|DPP4|F2|LYN|NOS3|SERPINE1|PLG|PPARA|PPARG|SRC|STAT3|TGFB1|TNF	-9.28579	0	52	1	1	-11.1176	46.4816
1	-11.0947	GO:0050708	M1	1	0	GO Biological Processes	19	regulation of protein secretion	19_GO:0051179 localization	-11.0947	19.8321	14.1035	30244	275	61	11	18.0328	4.92251	2147|3091|3569|3717|4843|5468|5579|5781|7040|7099|7124	F2|HIF1A|IL6|JAK2|NOS2|PPARG|PRKCB|PTPN11|TGFB1|TLR4|TNF	-9.26475	0	24	0	0	-16.7243	24.3339
1	-11.0665	GO:0002366	M1	1	0	GO Biological Processes	19	leukocyte activation involved in immune response	19_GO:0002376 immune system process	-11.0665	24.7902	15.175	30244	200	61	10	16.3934	4.74013	25|3383|3569|3716|3815|4067|6774|7099|7124|7157	ABL1|ICAM1|IL6|JAK1|KIT|LYN|STAT3|TLR4|TNF|TP53	-9.23846	0	5	0	0	-27.9719	26.7345
1	-11.0608	GO:0007611	M1	1	0	GO Biological Processes	19	learning or memory	19_GO:0032501 multicellular organismal process	-11.0608	19.6889	14.0475	30244	277	61	11	18.0328	4.92251	25|351|836|1956|3091|3815|4137|4914|5594|5743|6714	ABL1|APP|CASP3|EGFR|HIF1A|KIT|MAPT|NTRK1|MAPK1|PTGS2|SRC	-9.23462	0	36	0	0	-14.5317	30.9877
1	-11.0482	GO:0031667	M1	1	0	GO Biological Processes	19	response to nutrient levels	19_GO:0050896 response to stimulus	-11.0482	13.6846	12.473	30244	471	61	13	21.3115	5.24321	1432|1636|4914|5465|5468|5594|5599|5743|6714|7124|7157|7412|23411	MAPK14|ACE|NTRK1|PPARA|PPARG|MAPK1|MAPK8|PTGS2|SRC|TNF|TP53|VCAM1|SIRT1	-9.2241	0	27	0	0	-15.7259	40.6396
1	-11.0465	GO:1904996	M1	1	0	GO Biological Processes	19	positive regulation of leukocyte adhesion to vascular endothelial cell	19_GO:0048518 positive regulation of biological process	-11.0465	118.993	26.5327	30244	25	61	6	9.83607	3.81296	387|3569|3689|5970|6403|7124	RHOA|IL6|ITGB2|RELA|SELP|TNF	-9.2241	0	53	1	1	-11.0465	118.993
1	-11.0329	GO:0010038	M1	1	0	GO Biological Processes	19	response to metal ion	19_GO:0050896 response to stimulus	-11.0329	16.1237	13.1405	30244	369	61	12	19.6721	5.08972	351|836|857|1956|3091|3815|4137|4318|5594|5599|5743|7412	APP|CASP3|CAV1|EGFR|HIF1A|KIT|MAPT|MMP9|MAPK1|MAPK8|PTGS2|VCAM1	-9.21239	0	54	1	1	-11.0329	63.9746
1	-11.0298	GO:0001101	M1	1	0	GO Biological Processes	19	response to acid chemical	19_GO:0050896 response to stimulus	-11.0298	32.335	16.5859	30244	138	61	9	14.7541	4.54076	387|836|1956|4067|4313|4914|5290|7124|7422	RHOA|CASP3|EGFR|LYN|MMP2|NTRK1|PIK3CA|TNF|VEGFA	-9.21118	0	55	1	1	-11.0298	55.0893
1	-10.996	GO:0051129	M1	1	0	GO Biological Processes	19	negative regulation of cellular component organization	19_GO:0048519 negative regulation of biological process	-10.996	10.3149	11.3805	30244	721	61	15	24.5902	5.51353	367|387|857|1636|1803|3690|4137|5290|5468|5879|6714|7040|7124|7157|7422	AR|RHOA|CAV1|ACE|DPP4|ITGB3|MAPT|PIK3CA|PPARG|RAC1|SRC|TGFB1|TNF|TP53|VEGFA	-9.17921	0	26	0	0	-15.8806	27.5446
1	-10.9732	GO:0033135	M1	1	0	GO Biological Processes	19	regulation of peptidyl-serine phosphorylation	19_GO:0008152 metabolic process	-10.9732	31.8731	16.4599	30244	140	61	9	14.7541	4.54076	351|857|1956|3569|5290|5743|7040|7124|7422	APP|CAV1|EGFR|IL6|PIK3CA|PTGS2|TGFB1|TNF|VEGFA	-9.15831	0	46	0	0	-12.0753	53.1218
1	-10.9363	GO:0060191	M1	1	0	GO Biological Processes	19	regulation of lipase activity	19_GO:0065007 biological regulation	-10.9363	44.0714	18.3964	30244	90	61	8	13.1148	4.32203	25|185|387|1909|1956|2099|2261|3815	ABL1|AGTR1|RHOA|EDNRA|EGFR|ESR1|FGFR3|KIT	-9.12324	0	56	1	1	-10.9363	59.0242
1	-10.9261	GO:0010543	M1	1	0	GO Biological Processes	19	regulation of platelet activation	19_GO:0032501 multicellular organismal process	-10.9261	66.7427	21.3304	30244	52	61	7	11.4754	4.08085	2147|3569|3717|4067|4846|6403|7099	F2|IL6|JAK2|LYN|NOS3|SELP|TLR4	-9.11676	0	34	0	0	-14.817	185.926
1	-10.9261	GO:0007173	M1	1	0	GO Biological Processes	19	epidermal growth factor receptor signaling pathway	19_GO:0050896 response to stimulus	-10.9261	66.7427	21.3304	30244	52	61	7	11.4754	4.08085	25|1956|2064|5290|5781|6714|7040	ABL1|EGFR|ERBB2|PIK3CA|PTPN11|SRC|TGFB1	-9.11676	0	45	0	0	-12.162	66.7427
1	-10.9112	GO:0030098	M1	1	0	GO Biological Processes	19	lymphocyte differentiation	19_GO:0002376 immune system process	-10.9112	19.0694	13.8027	30244	286	61	11	18.0328	4.92251	25|387|2064|3569|3716|3815|4914|6774|7040|7157|7412	ABL1|RHOA|ERBB2|IL6|JAK1|KIT|NTRK1|STAT3|TGFB1|TP53|VCAM1	-9.10362	0	5	0	0	-27.9719	26.7345
1	-10.8582	GO:1904892	M1	1	0	GO Biological Processes	19	regulation of receptor signaling pathway via STAT	19_GO:0050896 response to stimulus	-10.8582	43.1133	18.1866	30244	92	61	8	13.1148	4.32203	857|2147|3569|3717|3815|5468|7040|7124	CAV1|F2|IL6|JAK2|KIT|PPARG|TGFB1|TNF	-9.05242	0	40	0	0	-13.1584	297.482
1	-10.8057	GO:1904645	M1	1	0	GO Biological Processes	19	response to amyloid-beta	19_GO:0050896 response to stimulus	-10.8057	64.2708	20.9201	30244	54	61	7	11.4754	4.08085	351|3383|4313|4318|7099|7124|7412	APP|ICAM1|MMP2|MMP9|TLR4|TNF|VCAM1	-9.00174	0	28	0	0	-15.3837	82.6339
1	-10.7554	GO:0071695	M1	1	0	GO Biological Processes	19	anatomical structure maturation	19_GO:0032502 developmental process	-10.7554	23.0606	14.5936	30244	215	61	10	16.3934	4.74013	351|387|1909|2261|3091|3791|4313|5468|5972|7422	APP|RHOA|EDNRA|FGFR3|HIF1A|KDR|MMP2|PPARG|REN|VEGFA	-8.95325	0	57	1	1	-10.7554	297.482
1	-10.731	GO:0030855	M1	1	0	GO Biological Processes	19	epithelial cell differentiation	19_GO:0032502 developmental process	-10.731	11.1956	11.5314	30244	620	61	14	22.9508	5.38416	25|367|387|836|857|1909|2099|3091|3383|3791|4914|5468|6714|7422	ABL1|AR|RHOA|CASP3|CAV1|EDNRA|ESR1|HIF1A|ICAM1|KDR|NTRK1|PPARG|SRC|VEGFA	-8.93059	0	43	0	0	-12.4817	99.1607
1	-10.7025	GO:0062013	M1	1	0	GO Biological Processes	19	positive regulation of small molecule metabolic process	19_GO:0048518 positive regulation of biological process	-10.7025	29.7482	15.8676	30244	150	61	9	14.7541	4.54076	351|3091|4843|4846|5465|5743|6714|7124|23411	APP|HIF1A|NOS2|NOS3|PPARA|PTGS2|SRC|TNF|SIRT1	-8.90395	0	27	0	0	-15.7259	40.6396
1	-10.6899	GO:0043550	M1	1	0	GO Biological Processes	19	regulation of lipid kinase activity	19_GO:0008152 metabolic process	-10.6899	61.9754	20.5318	30244	56	61	7	11.4754	4.08085	2147|2261|3815|4067|4137|6714|7040	F2|FGFR3|KIT|LYN|MAPT|SRC|TGFB1	-8.89314	0	37	0	0	-13.9505	93.8006
1	-10.618	GO:0010810	M1	1	0	GO Biological Processes	19	regulation of cell-substrate adhesion	19_GO:0050789 regulation of biological process	-10.618	22.3335	14.3422	30244	222	61	10	16.3934	4.74013	25|387|3690|3717|3791|5054|5340|5879|6714|7422	ABL1|RHOA|ITGB3|JAK2|KDR|SERPINE1|PLG|RAC1|SRC|VEGFA	-8.82296	0	41	0	0	-12.6721	82.6339
1	-10.5987	GO:2000116	M1	1	0	GO Biological Processes	19	regulation of cysteine-type endopeptidase activity	19_GO:0008152 metabolic process	-10.5987	22.2333	14.3072	30244	223	61	10	16.3934	4.74013	387|3717|4137|4318|5468|5743|6714|7124|7422|23411	RHOA|JAK2|MAPT|MMP9|PPARG|PTGS2|SRC|TNF|VEGFA|SIRT1	-8.80547	0	13	0	0	-20.0435	55.0893
1	-10.5742	GO:0050729	M1	1	0	GO Biological Processes	19	positive regulation of inflammatory response	19_GO:0048518 positive regulation of biological process	-10.5742	28.7886	15.5928	30244	155	61	9	14.7541	4.54076	185|351|1636|3569|3717|5054|5743|7099|7124	AGTR1|APP|ACE|IL6|JAK2|SERPINE1|PTGS2|TLR4|TNF	-8.78273	0	15	0	0	-19.6477	28.7886
1	-10.5056	GO:0042110	M1	1	0	GO Biological Processes	19	T cell activation	19_GO:0002376 immune system process	-10.5056	17.4802	13.1543	30244	312	61	11	18.0328	4.92251	25|387|1803|2064|3383|3569|3716|3815|6774|7040|7157	ABL1|RHOA|DPP4|ERBB2|ICAM1|IL6|JAK1|KIT|STAT3|TGFB1|TP53	-8.71758	0	5	0	0	-27.9719	26.7345
1	-10.5056	GO:0060562	M1	1	0	GO Biological Processes	19	epithelial tube morphogenesis	19_GO:0032502 developmental process	-10.5056	17.4802	13.1543	30244	312	61	11	18.0328	4.92251	25|367|387|836|1909|2099|3091|3791|6714|7040|7422	ABL1|AR|RHOA|CASP3|EDNRA|ESR1|HIF1A|KDR|SRC|TGFB1|VEGFA	-8.71758	0	43	0	0	-12.4817	99.1607
1	-10.4994	GO:2001236	M1	1	0	GO Biological Processes	19	regulation of extrinsic apoptotic signaling pathway	19_GO:0050896 response to stimulus	-10.4994	28.242	15.4341	30244	158	61	9	14.7541	4.54076	367|857|3383|4846|5054|5970|6714|7099|7124	AR|CAV1|ICAM1|NOS3|SERPINE1|RELA|SRC|TLR4|TNF	-8.71306	0	33	0	0	-14.9448	35.0568
1	-10.4747	GO:0051092	M1	1	0	GO Biological Processes	19	positive regulation of NF-kappaB transcription factor activity	19_GO:0008152 metabolic process	-10.4747	28.0643	15.3822	30244	159	61	9	14.7541	4.54076	351|367|857|4914|5579|5970|6774|7099|7124	APP|AR|CAV1|NTRK1|PRKCB|RELA|STAT3|TLR4|TNF	-8.69187	0	23	0	0	-17.1957	28.0643
1	-10.4747	GO:0071453	M1	1	0	GO Biological Processes	19	cellular response to oxygen levels	19_GO:0050896 response to stimulus	-10.4747	28.0643	15.3822	30244	159	61	9	14.7541	4.54076	857|3091|5468|5743|6714|7040|7157|7422|23411	CAV1|HIF1A|PPARG|PTGS2|SRC|TGFB1|TP53|VEGFA|SIRT1	-8.69187	0	25	0	0	-16.6437	52.8857
1	-10.4584	GO:0032677	M1	1	0	GO Biological Processes	19	regulation of interleukin-8 production	19_GO:0032501 multicellular organismal process	-10.4584	38.509	17.1424	30244	103	61	8	13.1148	4.32203	1401|3569|4843|5054|5970|6774|7099|7124	CRP|IL6|NOS2|SERPINE1|RELA|STAT3|TLR4|TNF	-8.67722	0	40	0	0	-13.1584	297.482
1	-10.4317	GO:0071354	M1	1	0	GO Biological Processes	19	cellular response to interleukin-6	19_GO:0050896 response to stimulus	-10.4317	95.9619	23.781	30244	31	61	6	9.83607	3.81296	3569|3716|3717|5970|6714|6774	IL6|JAK1|JAK2|RELA|SRC|STAT3	-8.65227	0	58	1	1	-10.4317	177.073
1	-10.3676	GO:0019229	M1	1	0	GO Biological Processes	19	regulation of vasoconstriction	19_GO:0032501 multicellular organismal process	-10.3676	55.9778	19.4807	30244	62	61	7	11.4754	4.08085	25|185|387|857|1636|4313|5743	ABL1|AGTR1|RHOA|CAV1|ACE|MMP2|PTGS2	-8.58983	0	9	0	0	-23.5527	82.6339
1	-10.3171	GO:0032757	M1	1	0	GO Biological Processes	19	positive regulation of interleukin-8 production	19_GO:0048518 positive regulation of biological process	-10.3171	55.0893	19.3202	30244	63	61	7	11.4754	4.08085	3569|4843|5054|5970|6774|7099|7124	IL6|NOS2|SERPINE1|RELA|STAT3|TLR4|TNF	-8.54105	0	40	0	0	-13.1584	297.482
1	-10.3067	GO:0031960	M1	1	0	GO Biological Processes	19	response to corticosteroid	19_GO:0050896 response to stimulus	-10.3067	26.8809	15.0316	30244	166	61	9	14.7541	4.54076	387|836|1636|3569|3717|5290|5743|6714|7124	RHOA|CASP3|ACE|IL6|JAK2|PIK3CA|PTGS2|SRC|TNF	-8.5324	0	50	0	0	-11.2879	48.6082
1	-10.2866	GO:0031175	M1	1	0	GO Biological Processes	19	neuron projection development	19_GO:0032502 developmental process	-10.2866	10.3601	11.0143	30244	670	61	14	22.9508	5.38416	351|387|836|1909|2064|3569|3717|4067|4137|4313|4914|5781|5879|7422	APP|RHOA|CASP3|EDNRA|ERBB2|IL6|JAK2|LYN|MAPT|MMP2|NTRK1|PTPN11|RAC1|VEGFA	-8.51391	0	21	0	0	-17.217	17.4989
1	-10.2557	GO:0010743	M1	1	0	GO Biological Processes	19	regulation of macrophage derived foam cell differentiation	19_GO:0032502 developmental process	-10.2557	90.1461	23.0342	30244	33	61	6	9.83607	3.81296	185|338|1401|3690|5465|5468	AGTR1|APOB|CRP|ITGB3|PPARA|PPARG	-8.48632	0	35	0	0	-14.6477	141.658
1	-10.254	GO:0090594	M1	1	0	GO Biological Processes	19	inflammatory response to wounding	19_GO:0050896 response to stimulus	-10.254	177.073	29.6233	30244	14	61	5	8.19672	3.51224	3091|3569|7040|7099|7124	HIF1A|IL6|TGFB1|TLR4|TNF	-8.48632	0	40	0	0	-13.1584	297.482
1	-10.254	GO:0070102	M1	1	0	GO Biological Processes	19	interleukin-6-mediated signaling pathway	19_GO:0050896 response to stimulus	-10.254	177.073	29.6233	30244	14	61	5	8.19672	3.51224	3569|3716|3717|6714|6774	IL6|JAK1|JAK2|SRC|STAT3	-8.48632	0	58	0	0	-10.4317	177.073
1	-10.2187	GO:1905953	M1	1	0	GO Biological Processes	19	negative regulation of lipid localization	19_GO:0051179 localization	-10.2187	53.3942	19.0101	30244	65	61	7	11.4754	4.08085	1401|3569|3690|5465|5468|5781|7124	CRP|IL6|ITGB3|PPARA|PPARG|PTPN11|TNF	-8.45297	0	35	0	0	-14.6477	141.658
1	-10.2173	GO:0002764	M1	1	0	GO Biological Processes	19	immune response-regulating signaling pathway	19_GO:0002376 immune system process	-10.2173	16.4272	12.7066	30244	332	61	11	18.0328	4.92251	25|3815|4067|5290|5579|5594|5599|5970|6714|7099|7124	ABL1|KIT|LYN|PIK3CA|PRKCB|MAPK1|MAPK8|RELA|SRC|TLR4|TNF	-8.45297	0	47	0	0	-11.9059	70.829
1	-10.1721	GO:0070741	M1	1	0	GO Biological Processes	19	response to interleukin-6	19_GO:0050896 response to stimulus	-10.1721	87.4947	22.6856	30244	34	61	6	9.83607	3.81296	3569|3716|3717|5970|6714|6774	IL6|JAK1|JAK2|RELA|SRC|STAT3	-8.40956	0	58	0	0	-10.4317	177.073
1	-10.1706	GO:0010517	M1	1	0	GO Biological Processes	19	regulation of phospholipase activity	19_GO:0065007 biological regulation	-10.1706	52.5852	18.8603	30244	66	61	7	11.4754	4.08085	25|185|1909|1956|2099|2261|3815	ABL1|AGTR1|EDNRA|EGFR|ESR1|FGFR3|KIT	-8.40956	0	56	0	0	-10.9363	59.0242
1	-10.1635	GO:0044409	M1	1	0	GO Biological Processes	19	entry into host	19_GO:0044419 biological process involved in interspecies interaction between organisms	-10.1635	35.4145	16.4034	30244	112	61	8	13.1148	4.32203	185|857|1234|1803|1956|3383|3690|6714	AGTR1|CAV1|CCR5|DPP4|EGFR|ICAM1|ITGB3|SRC	-8.404	0	51	0	0	-11.1807	35.4145
1	-10.1234	GO:0060193	M1	1	0	GO Biological Processes	19	positive regulation of lipase activity	19_GO:0065007 biological regulation	-10.1234	51.8003	18.7138	30244	67	61	7	11.4754	4.08085	185|387|1909|1956|2099|2261|3815	AGTR1|RHOA|EDNRA|EGFR|ESR1|FGFR3|KIT	-8.36557	0	56	0	0	-10.9363	59.0242
1	-10.0369	GO:0080135	M1	1	0	GO Biological Processes	19	regulation of cellular response to stress	19_GO:0050896 response to stimulus	-10.0369	9.91607	10.7296	30244	700	61	14	22.9508	5.38416	25|351|857|1956|3091|4067|4137|5594|5743|7099|7124|7157|7422|23411	ABL1|APP|CAV1|EGFR|HIF1A|LYN|MAPT|MAPK1|PTGS2|TLR4|TNF|TP53|VEGFA|SIRT1	-8.28071	0	28	0	0	-15.3837	82.6339
1	-10.0137	GO:0030217	M1	1	0	GO Biological Processes	19	T cell differentiation	19_GO:0002376 immune system process	-10.0137	24.9287	14.4348	30244	179	61	9	14.7541	4.54076	25|387|2064|3569|3716|3815|6774|7040|7157	ABL1|RHOA|ERBB2|IL6|JAK1|KIT|STAT3|TGFB1|TP53	-8.25913	0	5	0	0	-27.9719	26.7345
1	-10.0102	GO:0043406	M1	1	0	GO Biological Processes	19	positive regulation of MAP kinase activity	19_GO:0048518 positive regulation of biological process	-10.0102	33.9011	16.0295	30244	117	61	8	13.1148	4.32203	1956|2064|3815|6714|7040|7099|7124|7422	EGFR|ERBB2|KIT|SRC|TGFB1|TLR4|TNF|VEGFA	-8.25725	0	1	0	0	-34.1985	66.8499
1	-9.98604	GO:0043542	M1	1	0	GO Biological Processes	19	endothelial cell migration	19_GO:0032501 multicellular organismal process	-9.98604	49.5803	18.2932	30244	70	61	7	11.4754	4.08085	25|387|1803|3791|4846|5290|7422	ABL1|RHOA|DPP4|KDR|NOS3|PIK3CA|VEGFA	-8.23465	0	41	0	0	-12.6721	82.6339
1	-9.92161	GO:0032355	M1	1	0	GO Biological Processes	19	response to estradiol	19_GO:0050896 response to stimulus	-9.92161	33.0536	15.8164	30244	120	61	8	13.1148	4.32203	338|836|1956|2099|4313|5743|6774|7040	APOB|CASP3|EGFR|ESR1|MMP2|PTGS2|STAT3|TGFB1	-8.1718	0	59	1	1	-9.92161	64.67
1	-9.90697	GO:0071356	M1	1	0	GO Biological Processes	19	cellular response to tumor necrosis factor	19_GO:0050896 response to stimulus	-9.90697	24.2512	14.2219	30244	184	61	9	14.7541	4.54076	338|1432|3717|5594|5970|7124|7157|7412|23411	APOB|MAPK14|JAK2|MAPK1|RELA|TNF|TP53|VCAM1|SIRT1	-8.15875	0	44	0	0	-12.3676	185.926
1	-9.86512	GO:0006109	M1	1	0	GO Biological Processes	19	regulation of carbohydrate metabolic process	19_GO:0008152 metabolic process	-9.86512	23.9905	14.1391	30244	186	61	9	14.7541	4.54076	351|3091|3486|5465|6714|6774|7040|7157|23411	APP|HIF1A|IGFBP3|PPARA|SRC|STAT3|TGFB1|TP53|SIRT1	-8.11874	0	27	0	0	-15.7259	40.6396
1	-9.8638	GO:0071675	M1	1	0	GO Biological Processes	19	regulation of mononuclear cell migration	19_GO:0040011 locomotion	-9.8638	32.5117	15.6785	30244	122	61	8	13.1148	4.32203	25|351|387|3690|4067|5054|5594|7124	ABL1|APP|RHOA|ITGB3|LYN|SERPINE1|MAPK1|TNF	-8.11874	0	60	1	1	-9.8638	58.3298
1	-9.83183	GO:0051960	M1	1	0	GO Biological Processes	19	regulation of nervous system development	19_GO:0032502 developmental process	-9.83183	12.6858	11.4661	30244	469	61	12	19.6721	5.08972	1636|2147|3091|3569|3815|4067|4137|4914|7040|7124|7157|7422	ACE|F2|HIF1A|IL6|KIT|LYN|MAPT|NTRK1|TGFB1|TNF|TP53|VEGFA	-8.08936	0	61	1	1	-9.83183	68.3867
1	-9.83129	GO:0048872	M1	1	0	GO Biological Processes	19	homeostasis of number of cells	19_GO:0042592 homeostatic process	-9.83129	18.5694	12.9633	30244	267	61	10	16.3934	4.74013	25|836|3091|3569|3717|3815|4067|4846|5781|7422	ABL1|CASP3|HIF1A|IL6|JAK2|KIT|LYN|NOS3|PTPN11|VEGFA	-8.08936	0	34	0	0	-14.817	185.926
1	-9.81544	GO:0070663	M1	1	0	GO Biological Processes	19	regulation of leukocyte proliferation	19_GO:0050789 regulation of biological process	-9.81544	18.5001	12.9365	30244	268	61	10	16.3934	4.74013	836|1401|2064|3569|3717|3815|4067|5594|7099|7412	CASP3|CRP|ERBB2|IL6|JAK2|KIT|LYN|MAPK1|TLR4|VCAM1	-8.07508	0	34	0	0	-14.817	185.926
1	-9.79966	GO:0021700	M1	1	0	GO Biological Processes	19	developmental maturation	19_GO:0032502 developmental process	-9.79966	18.4313	12.9099	30244	269	61	10	16.3934	4.74013	351|387|1909|2261|3091|3791|4313|5468|5972|7422	APP|RHOA|EDNRA|FGFR3|HIF1A|KDR|MMP2|PPARG|REN|VEGFA	-8.06085	0	57	0	0	-10.7554	297.482
1	-9.77894	GO:0001952	M1	1	0	GO Biological Processes	19	regulation of cell-matrix adhesion	19_GO:0050789 regulation of biological process	-9.77894	31.7314	15.4779	30244	125	61	8	13.1148	4.32203	25|387|3690|3791|5054|5879|6714|7422	ABL1|RHOA|ITGB3|KDR|SERPINE1|RAC1|SRC|VEGFA	-8.04168	0	41	0	0	-12.6721	82.6339
1	-9.76591	GO:0038083	M1	1	0	GO Biological Processes	19	peptidyl-tyrosine autophosphorylation	19_GO:0008152 metabolic process	-9.76591	145.824	26.8513	30244	17	61	5	8.19672	3.51224	25|1956|3791|4914|6714	ABL1|EGFR|KDR|NTRK1|SRC	-8.0302	0	62	1	1	-9.76591	145.824
1	-9.75113	GO:0030879	M1	1	0	GO Biological Processes	19	mammary gland development	19_GO:0032502 developmental process	-9.75113	31.4796	15.4126	30244	126	61	8	13.1148	4.32203	367|857|2099|3091|3717|5594|6714|7422	AR|CAV1|ESR1|HIF1A|JAK2|MAPK1|SRC|VEGFA	-8.01695	0	22	0	0	-17.2111	64.67
1	-9.74222	GO:0051098	M1	1	0	GO Biological Processes	19	regulation of binding	19_GO:0065007 biological regulation	-9.74222	14.8202	11.9915	30244	368	61	11	18.0328	4.92251	25|351|857|1636|3717|4318|5465|5468|5599|6714|7040	ABL1|APP|CAV1|ACE|JAK2|MMP9|PPARA|PPARG|MAPK8|SRC|TGFB1	-8.00958	0	63	1	1	-9.74222	371.852
1	-9.72069	GO:1904994	M1	1	0	GO Biological Processes	19	regulation of leukocyte adhesion to vascular endothelial cell	19_GO:0050789 regulation of biological process	-9.72069	74.3705	20.8745	30244	40	61	6	9.83607	3.81296	387|3569|3689|5970|6403|7124	RHOA|IL6|ITGB2|RELA|SELP|TNF	-7.98956	0	53	0	0	-11.0465	118.993
1	-9.65265	GO:0031295	M1	1	0	GO Biological Processes	19	T cell costimulation	19_GO:0002376 immune system process	-9.65265	72.5566	20.6116	30244	41	61	6	9.83607	3.81296	857|1803|4067|5290|5781|6714	CAV1|DPP4|LYN|PIK3CA|PTPN11|SRC	-7.92305	0	64	1	1	-9.65265	123.951
1	-9.60868	GO:0043401	M1	1	0	GO Biological Processes	19	steroid hormone mediated signaling pathway	19_GO:0050896 response to stimulus	-9.60868	43.9319	17.1767	30244	79	61	7	11.4754	4.08085	367|387|2099|3717|5465|5594|6714	AR|RHOA|ESR1|JAK2|PPARA|MAPK1|SRC	-7.8806	0	22	0	0	-17.2111	64.67
1	-9.60459	GO:0050804	M1	1	0	GO Biological Processes	19	modulation of chemical synaptic transmission	19_GO:0050789 regulation of biological process	-9.60459	12.1174	11.1654	30244	491	61	12	19.6721	5.08972	25|351|1636|3717|3815|4137|4914|5579|5594|5743|6714|7124	ABL1|APP|ACE|JAK2|KIT|MAPT|NTRK1|PRKCB|MAPK1|PTGS2|SRC|TNF	-7.87802	0	36	0	0	-14.5317	30.9877
1	-9.59453	GO:0099177	M1	1	0	GO Biological Processes	19	regulation of trans-synaptic signaling	19_GO:0050789 regulation of biological process	-9.59453	12.0928	11.1522	30244	492	61	12	19.6721	5.08972	25|351|1636|3717|3815|4137|4914|5579|5594|5743|6714|7124	ABL1|APP|ACE|JAK2|KIT|MAPT|NTRK1|PRKCB|MAPK1|PTGS2|SRC|TNF	-7.86946	0	36	0	0	-14.5317	30.9877
1	-9.55841	GO:0034762	M1	1	0	GO Biological Processes	19	regulation of transmembrane transport	19_GO:0051179 localization	-9.55841	10.3624	10.6065	30244	622	61	13	21.3115	5.24321	25|351|857|1432|1636|1909|2147|3690|4067|4318|5579|5781|7124	ABL1|APP|CAV1|MAPK14|ACE|EDNRA|F2|ITGB3|LYN|MMP9|PRKCB|PTPN11|TNF	-7.83484	0	65	1	1	-9.55841	24.1855
1	-9.52179	GO:0031294	M1	1	0	GO Biological Processes	19	lymphocyte costimulation	19_GO:0002376 immune system process	-9.52179	69.1819	20.1135	30244	43	61	6	9.83607	3.81296	857|1803|4067|5290|5781|6714	CAV1|DPP4|LYN|PIK3CA|PTPN11|SRC	-7.79972	0	64	0	0	-9.65265	123.951
1	-9.51107	GO:0051962	M1	1	0	GO Biological Processes	19	positive regulation of nervous system development	19_GO:0032502 developmental process	-9.51107	17.2154	12.4302	30244	288	61	10	16.3934	4.74013	1636|3091|3569|3815|4067|4137|4914|7040|7124|7422	ACE|HIF1A|IL6|KIT|LYN|MAPT|NTRK1|TGFB1|TNF|VEGFA	-7.79173	0	61	0	0	-9.83183	68.3867
1	-9.51083	GO:0071456	M1	1	0	GO Biological Processes	19	cellular response to hypoxia	19_GO:0050896 response to stimulus	-9.51083	29.3809	14.8574	30244	135	61	8	13.1148	4.32203	3091|5468|5743|6714|7040|7157|7422|23411	HIF1A|PPARG|PTGS2|SRC|TGFB1|TP53|VEGFA|SIRT1	-7.79173	0	25	0	0	-16.6437	52.8857
1	-9.49295	GO:0042509	M1	1	0	GO Biological Processes	19	regulation of tyrosine phosphorylation of STAT protein	19_GO:0050896 response to stimulus	-9.49295	42.3247	16.8454	30244	82	61	7	11.4754	4.08085	857|2261|3569|3717|3815|4067|7124	CAV1|FGFR3|IL6|JAK2|KIT|LYN|TNF	-7.7768	0	40	0	0	-13.1584	297.482
1	-9.49295	GO:1901216	M1	1	0	GO Biological Processes	19	positive regulation of neuron death	19_GO:0048518 positive regulation of biological process	-9.49295	42.3247	16.8454	30244	82	61	7	11.4754	4.08085	25|387|836|3689|4137|7124|7157	ABL1|RHOA|CASP3|ITGB2|MAPT|TNF|TP53	-7.7768	0	44	0	0	-12.3676	185.926
1	-9.47571	GO:0050767	M1	1	0	GO Biological Processes	19	regulation of neurogenesis	19_GO:0032502 developmental process	-9.47571	13.9842	11.6023	30244	390	61	11	18.0328	4.92251	1636|2147|3091|3569|3815|4067|4137|7040|7124|7157|7422	ACE|F2|HIF1A|IL6|KIT|LYN|MAPT|TGFB1|TNF|TP53|VEGFA	-7.76103	0	61	0	0	-9.83183	68.3867
1	-9.43639	GO:0010638	M1	1	0	GO Biological Processes	19	positive regulation of organelle organization	19_GO:0048518 positive regulation of biological process	-9.43639	11.7119	10.9459	30244	508	61	12	19.6721	5.08972	25|387|3091|3791|4137|4318|5594|5599|5879|6714|7124|7157	ABL1|RHOA|HIF1A|KDR|MAPT|MMP9|MAPK1|MAPK8|RAC1|SRC|TNF|TP53	-7.72318	0	32	0	0	-14.9902	32.6186
1	-9.39733	GO:1904894	M1	1	0	GO Biological Processes	19	positive regulation of receptor signaling pathway via STAT	19_GO:0048518 positive regulation of biological process	-9.39733	66.1071	19.6487	30244	45	61	6	9.83607	3.81296	2147|3569|3717|3815|7040|7124	F2|IL6|JAK2|KIT|TGFB1|TNF	-7.68558	0	40	0	0	-13.1584	297.482
1	-9.38453	GO:0044000	M1	1	0	GO Biological Processes	19	movement in host	19_GO:0044419 biological process involved in interspecies interaction between organisms	-9.38453	28.3316	14.5718	30244	140	61	8	13.1148	4.32203	185|857|1234|1803|1956|3383|3690|6714	AGTR1|CAV1|CCR5|DPP4|EGFR|ICAM1|ITGB3|SRC	-7.67423	0	51	0	0	-11.1807	35.4145
1	-9.33534	GO:0051384	M1	1	0	GO Biological Processes	19	response to glucocorticoid	19_GO:0050896 response to stimulus	-9.33534	27.9326	14.4617	30244	142	61	8	13.1148	4.32203	387|836|1636|3569|3717|5290|5743|7124	RHOA|CASP3|ACE|IL6|JAK2|PIK3CA|PTGS2|TNF	-7.62649	0	50	0	0	-11.2879	48.6082
1	-9.28687	GO:0036294	M1	1	0	GO Biological Processes	19	cellular response to decreased oxygen levels	19_GO:0050896 response to stimulus	-9.28687	27.5446	14.3539	30244	144	61	8	13.1148	4.32203	3091|5468|5743|6714|7040|7157|7422|23411	HIF1A|PPARG|PTGS2|SRC|TGFB1|TP53|VEGFA|SIRT1	-7.58091	0	25	0	0	-16.6437	52.8857
1	-9.28687	GO:0010469	M1	1	0	GO Biological Processes	19	regulation of signaling receptor activity	19_GO:0050896 response to stimulus	-9.28687	27.5446	14.3539	30244	144	61	8	13.1148	4.32203	351|3091|3717|5054|5465|5468|6714|7124	APP|HIF1A|JAK2|SERPINE1|PPARA|PPARG|SRC|TNF	-7.58091	0	66	1	1	-9.28687	49.5803
1	-9.26936	GO:0061564	M1	1	0	GO Biological Processes	19	axon development	19_GO:0032502 developmental process	-9.26936	13.3672	11.3065	30244	408	61	11	18.0328	4.92251	351|836|1909|2064|3717|4137|4313|4914|5781|5879|7422	APP|CASP3|EDNRA|ERBB2|JAK2|MAPT|MMP2|NTRK1|PTPN11|RAC1|VEGFA	-7.56483	0	21	0	0	-17.217	17.4989
1	-9.23682	GO:0006897	M1	1	0	GO Biological Processes	19	endocytosis	19_GO:0051179 localization	-9.23682	11.247	10.6888	30244	529	61	12	19.6721	5.08972	25|351|857|1803|3689|3690|4067|5290|5594|5879|6714|7099	ABL1|APP|CAV1|DPP4|ITGB2|ITGB3|LYN|PIK3CA|MAPK1|RAC1|SRC|TLR4	-7.53373	0	47	0	0	-11.9059	70.829
1	-9.21826	GO:0060627	M1	1	0	GO Biological Processes	19	regulation of vesicle-mediated transport	19_GO:0051179 localization	-9.21826	11.2046	10.6651	30244	531	61	12	19.6721	5.08972	25|857|3689|3690|4067|5054|5579|5594|5879|6714|7124|7422	ABL1|CAV1|ITGB2|ITGB3|LYN|SERPINE1|PRKCB|MAPK1|RAC1|SRC|TNF|VEGFA	-7.51659	0	3	0	0	-31.5913	40.4737
1	-9.20497	GO:0034644	M1	1	0	GO Biological Processes	19	cellular response to UV	19_GO:0050896 response to stimulus	-9.20497	38.5625	16.0435	30244	90	61	7	11.4754	4.08085	1432|4312|4313|4318|5743|7157|23411	MAPK14|MMP1|MMP2|MMP9|PTGS2|TP53|SIRT1	-7.50614	0	18	0	0	-18.3159	141.658
1	-9.20497	GO:0014910	M1	1	0	GO Biological Processes	19	regulation of smooth muscle cell migration	19_GO:0040011 locomotion	-9.20497	38.5625	16.0435	30244	90	61	7	11.4754	4.08085	387|1636|3486|3690|5054|6714|7099	RHOA|ACE|IGFBP3|ITGB3|SERPINE1|SRC|TLR4	-7.50614	0	67	1	1	-9.20497	38.5625
1	-9.19748	GO:0019725	M1	1	0	GO Biological Processes	19	cellular homeostasis	19_GO:0042592 homeostatic process	-9.19748	9.67784	10.1803	30244	666	61	13	21.3115	5.24321	351|857|1636|1909|2147|3091|3569|4843|4846|5290|5579|5594|23411	APP|CAV1|ACE|EDNRA|F2|HIF1A|IL6|NOS2|NOS3|PIK3CA|PRKCB|MAPK1|SIRT1	-7.50006	0	68	1	1	-9.19748	14.0322
1	-9.17089	GO:1900182	M1	1	0	GO Biological Processes	19	positive regulation of protein localization to nucleus	19_GO:0051179 localization	-9.17089	38.1387	15.9507	30244	91	61	7	11.4754	4.08085	1432|2147|3716|3717|5743|6714|7040	MAPK14|F2|JAK1|JAK2|PTGS2|SRC|TGFB1	-7.47488	0	69	1	1	-9.17089	78.2847
1	-9.16597	GO:0009792	M1	1	0	GO Biological Processes	19	embryo development ending in birth or egg hatching	19_GO:0032502 developmental process	-9.16597	9.62006	10.1435	30244	670	61	13	21.3115	5.24321	25|338|367|836|1636|1909|1956|3091|4846|5594|7040|7157|7422	ABL1|APOB|AR|CASP3|ACE|EDNRA|EGFR|HIF1A|NOS3|MAPK1|TGFB1|TP53|VEGFA	-7.4721	0	31	0	0	-15.1277	49.5803
1	-9.16531	GO:0035924	M1	1	0	GO Biological Processes	19	cellular response to vascular endothelial growth factor stimulus	19_GO:0050896 response to stimulus	-9.16531	60.7106	18.8052	30244	49	61	6	9.83607	3.81296	1432|3791|5290|5970|7412|7422	MAPK14|KDR|PIK3CA|RELA|VCAM1|VEGFA	-7.4721	0	41	0	0	-12.6721	82.6339
1	-9.1155	GO:0045936	M1	1	0	GO Biological Processes	19	negative regulation of phosphate metabolic process	19_GO:0048519 negative regulation of biological process	-9.1155	12.9238	11.0891	30244	422	61	11	18.0328	4.92251	25|836|857|3486|4067|4137|5468|7040|7124|7157|23411	ABL1|CASP3|CAV1|IGFBP3|LYN|MAPT|PPARG|TGFB1|TNF|TP53|SIRT1	-7.42369	0	70	1	1	-9.1155	55.0893
1	-9.11047	GO:0048013	M1	1	0	GO Biological Processes	19	ephrin receptor signaling pathway	19_GO:0050896 response to stimulus	-9.11047	59.4964	18.6102	30244	50	61	6	9.83607	3.81296	4067|4313|4318|4914|5781|6714	LYN|MMP2|MMP9|NTRK1|PTPN11|SRC	-7.42004	0	62	0	0	-9.76591	145.824
1	-9.10472	GO:0010563	M1	1	0	GO Biological Processes	19	negative regulation of phosphorus metabolic process	19_GO:0048519 negative regulation of biological process	-9.10472	12.8932	11.074	30244	423	61	11	18.0328	4.92251	25|836|857|3486|4067|4137|5468|7040|7124|7157|23411	ABL1|CASP3|CAV1|IGFBP3|LYN|MAPT|PPARG|TGFB1|TNF|TP53|SIRT1	-7.41569	0	70	0	0	-9.1155	55.0893
1	-9.0772	GO:0002274	M1	1	0	GO Biological Processes	19	myeloid leukocyte activation	19_GO:0002376 immune system process	-9.0772	25.9244	13.8946	30244	153	61	8	13.1148	4.32203	351|3689|3717|3815|4067|4137|7099|7124	APP|ITGB2|JAK2|KIT|LYN|MAPT|TLR4|TNF	-7.38954	0	71	1	1	-9.0772	82.6339
1	-9.07096	GO:0003073	M1	1	0	GO Biological Processes	19	regulation of systemic arterial blood pressure	19_GO:0032501 multicellular organismal process	-9.07096	36.9215	15.6809	30244	94	61	7	11.4754	4.08085	185|367|387|1636|4846|5972|7124	AGTR1|AR|RHOA|ACE|NOS3|REN|TNF	-7.38468	0	72	1	1	-9.07096	165.268
1	-9.05471	GO:0071383	M1	1	0	GO Biological Processes	19	cellular response to steroid hormone stimulus	19_GO:0050896 response to stimulus	-9.05471	25.756	13.8461	30244	154	61	8	13.1148	4.32203	367|387|1636|2099|3717|5465|5594|6714	AR|RHOA|ACE|ESR1|JAK2|PPARA|MAPK1|SRC	-7.37117	0	22	0	0	-17.2111	64.67
1	-9.05471	GO:0032368	M1	1	0	GO Biological Processes	19	regulation of lipid transport	19_GO:0051179 localization	-9.05471	25.756	13.8461	30244	154	61	8	13.1148	4.32203	185|857|3690|5465|5468|5781|5972|23411	AGTR1|CAV1|ITGB3|PPARA|PPARG|PTPN11|REN|SIRT1	-7.37117	0	35	0	0	-14.6477	141.658
1	-9.04833	GO:0050920	M1	1	0	GO Biological Processes	19	regulation of chemotaxis	19_GO:0040011 locomotion	-9.04833	19.401	12.5933	30244	230	61	9	14.7541	4.54076	1803|3569|3791|4067|5054|5594|5879|7040|7422	DPP4|IL6|KDR|LYN|SERPINE1|MAPK1|RAC1|TGFB1|VEGFA	-7.36615	0	73	1	1	-9.04833	28.0643
1	-9.02891	GO:0071496	M1	1	0	GO Biological Processes	19	cellular response to external stimulus	19_GO:0050896 response to stimulus	-9.02891	15.3499	11.6563	30244	323	61	10	16.3934	4.74013	3690|4067|5465|5594|5599|5743|7099|7157|7412|23411	ITGB3|LYN|PPARA|MAPK1|MAPK8|PTGS2|TLR4|TP53|VCAM1|SIRT1	-7.34809	0	27	0	0	-15.7259	40.6396
1	-9.0062	GO:1904705	M1	1	0	GO Biological Processes	19	regulation of vascular associated smooth muscle cell proliferation	19_GO:0050789 regulation of biological process	-9.0062	36.1523	15.508	30244	96	61	7	11.4754	4.08085	387|3717|4313|4318|5468|6714|7124	RHOA|JAK2|MMP2|MMP9|PPARG|SRC|TNF	-7.32674	0	13	0	0	-20.0435	55.0893
1	-9.00422	GO:0022602	M1	1	0	GO Biological Processes	19	ovulation cycle process	19_GO:0048511 rhythmic process	-9.00422	57.2081	18.2369	30244	52	61	6	9.83607	3.81296	836|2099|4313|4846|6714|23411	CASP3|ESR1|MMP2|NOS3|SRC|SIRT1	-7.32611	0	30	0	0	-15.3623	165.268
1	-8.96626	GO:0006909	M1	1	0	GO Biological Processes	19	phagocytosis	19_GO:0051179 localization	-8.96626	25.104	13.6562	30244	158	61	8	13.1148	4.32203	25|3689|3690|4067|5290|5879|6714|7099	ABL1|ITGB2|ITGB3|LYN|PIK3CA|RAC1|SRC|TLR4	-7.2895	0	47	0	0	-11.9059	70.829
1	-8.9646	GO:0048638	M1	1	0	GO Biological Processes	19	regulation of developmental growth	19_GO:0040007 growth	-8.9646	15.116	11.5556	30244	328	61	10	16.3934	4.74013	25|351|367|1432|2261|4137|5290|5465|6774|7422	ABL1|APP|AR|MAPK14|FGFR3|MAPT|PIK3CA|PPARA|STAT3|VEGFA	-7.28918	0	17	0	0	-18.4416	32.335
1	-8.95272	GO:0001541	M1	1	0	GO Biological Processes	19	ovarian follicle development	19_GO:0022414 reproductive process	-8.95272	56.1287	18.0581	30244	53	61	6	9.83607	3.81296	2099|3791|3815|4313|6714|7422	ESR1|KDR|KIT|MMP2|SRC|VEGFA	-7.27863	0	30	0	0	-15.3623	165.268
1	-8.94452	GO:0051701	M1	1	0	GO Biological Processes	19	biological process involved in interaction with host	19_GO:0044419 biological process involved in interspecies interaction between organisms	-8.94452	24.9461	13.6099	30244	159	61	8	13.1148	4.32203	185|857|1234|1803|1956|3383|3690|6714	AGTR1|CAV1|CCR5|DPP4|EGFR|ICAM1|ITGB3|SRC	-7.27177	0	51	0	0	-11.1807	35.4145
1	-8.94284	GO:0051402	M1	1	0	GO Biological Processes	19	neuron apoptotic process	19_GO:0009987 cellular process	-8.94284	35.4145	15.3404	30244	98	61	7	11.4754	4.08085	25|351|387|836|3091|4914|7157	ABL1|APP|RHOA|CASP3|HIF1A|NTRK1|TP53	-7.27142	0	60	0	0	-9.8638	58.3298
1	-8.91168	GO:2001237	M1	1	0	GO Biological Processes	19	negative regulation of extrinsic apoptotic signaling pathway	19_GO:0048519 negative regulation of biological process	-8.91168	35.0568	15.2584	30244	99	61	7	11.4754	4.08085	367|3383|4846|5054|5970|6714|7124	AR|ICAM1|NOS3|SERPINE1|RELA|SRC|TNF	-7.24158	0	33	0	0	-14.9448	35.0568
1	-8.90134	GO:0032386	M1	1	0	GO Biological Processes	19	regulation of intracellular transport	19_GO:0051179 localization	-8.90134	14.889	11.4571	30244	333	61	10	16.3934	4.74013	1432|2064|3689|3717|5594|5599|5743|5781|6714|7040	MAPK14|ERBB2|ITGB2|JAK2|MAPK1|MAPK8|PTGS2|PTPN11|SRC|TGFB1	-7.23257	0	69	0	0	-9.17089	78.2847
1	-8.88583	GO:0050769	M1	1	0	GO Biological Processes	19	positive regulation of neurogenesis	19_GO:0032502 developmental process	-8.88583	18.5926	12.3011	30244	240	61	9	14.7541	4.54076	1636|3091|3569|3815|4067|4137|7040|7124|7422	ACE|HIF1A|IL6|KIT|LYN|MAPT|TGFB1|TNF|VEGFA	-7.21837	0	61	0	0	-9.83183	68.3867
1	-8.88084	GO:0032755	M1	1	0	GO Biological Processes	19	positive regulation of interleukin-6 production	19_GO:0048518 positive regulation of biological process	-8.88084	34.7062	15.1777	30244	100	61	7	11.4754	4.08085	351|3569|4843|5781|6774|7099|7124	APP|IL6|NOS2|PTPN11|STAT3|TLR4|TNF	-7.2147	0	40	0	0	-13.1584	297.482
1	-8.85897	GO:0050796	M1	1	0	GO Biological Processes	19	regulation of insulin secretion	19_GO:0051179 localization	-8.85897	24.3339	13.4286	30244	163	61	8	13.1148	4.32203	2147|3091|3569|3717|4843|5579|5781|7124	F2|HIF1A|IL6|JAK2|NOS2|PRKCB|PTPN11|TNF	-7.19414	0	24	0	0	-16.7243	24.3339
1	-8.85275	GO:0010518	M1	1	0	GO Biological Processes	19	positive regulation of phospholipase activity	19_GO:0065007 biological regulation	-8.85275	54.0876	17.7152	30244	55	61	6	9.83607	3.81296	185|1909|1956|2099|2261|3815	AGTR1|EDNRA|EGFR|ESR1|FGFR3|KIT	-7.18923	0	56	0	0	-10.9363	59.0242
1	-8.85032	GO:0070997	M1	1	0	GO Biological Processes	19	neuron death	19_GO:0009987 cellular process	-8.85032	34.3626	15.0981	30244	101	61	7	11.4754	4.08085	25|351|387|836|3091|4914|7157	ABL1|APP|RHOA|CASP3|HIF1A|NTRK1|TP53	-7.1881	0	60	0	0	-9.8638	58.3298
1	-8.76091	GO:0002703	M1	1	0	GO Biological Processes	19	regulation of leukocyte mediated immunity	19_GO:0002376 immune system process	-8.76091	17.9929	12.0797	30244	248	61	9	14.7541	4.54076	3383|3569|3689|3815|4067|4843|7040|7099|7124	ICAM1|IL6|ITGB2|KIT|LYN|NOS2|TGFB1|TLR4|TNF	-7.10103	0	40	0	0	-13.1584	297.482
1	-8.76066	GO:0042542	M1	1	0	GO Biological Processes	19	response to hydrogen peroxide	19_GO:0050896 response to stimulus	-8.76066	33.3714	14.8663	30244	104	61	7	11.4754	4.08085	25|836|3569|4313|5970|6714|23411	ABL1|CASP3|IL6|MMP2|RELA|SRC|SIRT1	-7.10103	0	7	0	0	-25.69	47.2194
1	-8.75659	GO:0030518	M1	1	0	GO Biological Processes	19	intracellular steroid hormone receptor signaling pathway	19_GO:0050896 response to stimulus	-8.75659	52.1898	17.3903	30244	57	61	6	9.83607	3.81296	367|387|2099|3717|5594|6714	AR|RHOA|ESR1|JAK2|MAPK1|SRC	-7.09825	0	22	0	0	-17.2111	64.67
1	-8.74541	GO:0002360	M1	1	0	GO Biological Processes	19	T cell lineage commitment	19_GO:0002376 immune system process	-8.74541	95.3468	21.636	30244	26	61	5	8.19672	3.51224	387|3569|3716|6774|7157	RHOA|IL6|JAK1|STAT3|TP53	-7.08836	0	58	0	0	-10.4317	177.073
1	-8.71446	GO:0010950	M1	1	0	GO Biological Processes	19	positive regulation of endopeptidase activity	19_GO:0048518 positive regulation of biological process	-8.71446	23.3319	13.1266	30244	170	61	8	13.1148	4.32203	387|3717|4067|4137|5468|6774|7124|23411	RHOA|JAK2|LYN|MAPT|PPARG|STAT3|TNF|SIRT1	-7.0587	0	13	0	0	-20.0435	55.0893
1	-8.70984	GO:0061180	M1	1	0	GO Biological Processes	19	mammary gland epithelium development	19_GO:0032502 developmental process	-8.70984	51.29	17.2341	30244	58	61	6	9.83607	3.81296	367|2099|3091|3717|5594|6714	AR|ESR1|HIF1A|JAK2|MAPK1|SRC	-7.05535	0	22	0	0	-17.2111	64.67
1	-8.68171	GO:0010506	M1	1	0	GO Biological Processes	19	regulation of autophagy	19_GO:0008152 metabolic process	-8.68171	14.1254	11.1193	30244	351	61	10	16.3934	4.74013	25|836|3091|3791|4137|5290|5599|6774|7157|23411	ABL1|CASP3|HIF1A|KDR|MAPT|PIK3CA|MAPK8|STAT3|TP53|SIRT1	-7.02849	0	32	0	0	-14.9902	32.6186
1	-8.61504	GO:0051099	M1	1	0	GO Biological Processes	19	positive regulation of binding	19_GO:0065007 biological regulation	-8.61504	22.6653	12.9217	30244	175	61	8	13.1148	4.32203	25|351|857|1636|3717|4318|5468|7040	ABL1|APP|CAV1|ACE|JAK2|MMP9|PPARG|TGFB1	-6.96309	0	63	0	0	-9.74222	371.852
1	-8.61065	GO:0045165	M1	1	0	GO Biological Processes	19	cell fate commitment	19_GO:0032502 developmental process	-8.61065	17.2955	11.8172	30244	258	61	9	14.7541	4.54076	387|836|1909|3569|3716|3791|5468|6774|7157	RHOA|CASP3|EDNRA|IL6|JAK1|KDR|PPARG|STAT3|TP53	-6.95998	0	58	0	0	-10.4317	177.073
1	-8.58923	GO:0046718	M1	1	0	GO Biological Processes	19	viral entry into host cell	19_GO:0016032 viral process	-8.58923	31.5511	14.4308	30244	110	61	7	11.4754	4.08085	185|857|1234|1803|1956|3383|3690	AGTR1|CAV1|CCR5|DPP4|EGFR|ICAM1|ITGB3	-6.93982	0	51	0	0	-11.1807	35.4145
1	-8.57457	GO:0045428	M1	1	0	GO Biological Processes	19	regulation of nitric oxide biosynthetic process	19_GO:0008152 metabolic process	-8.57457	48.7675	16.7885	30244	61	61	6	9.83607	3.81296	857|3717|5743|5879|7099|7124	CAV1|JAK2|PTGS2|RAC1|TLR4|TNF	-6.92642	0	74	1	1	-8.57457	148.741
1	-8.54188	GO:0045862	M1	1	0	GO Biological Processes	19	positive regulation of proteolysis	19_GO:0048518 positive regulation of biological process	-8.54188	13.6585	10.9077	30244	363	61	10	16.3934	4.74013	387|857|3717|4067|4137|5468|6714|6774|7124|23411	RHOA|CAV1|JAK2|LYN|MAPT|PPARG|SRC|STAT3|TNF|SIRT1	-6.89499	0	13	0	0	-20.0435	55.0893
1	-8.53782	GO:0002768	M1	1	0	GO Biological Processes	19	immune response-regulating cell surface receptor signaling pathway	19_GO:0002376 immune system process	-8.53782	16.9667	11.6914	30244	263	61	9	14.7541	4.54076	25|3815|4067|5290|5579|5594|5599|6714|7099	ABL1|KIT|LYN|PIK3CA|PRKCB|MAPK1|MAPK8|SRC|TLR4	-6.89218	0	47	0	0	-11.9059	70.829
1	-8.53104	GO:0042116	M1	1	0	GO Biological Processes	19	macrophage activation	19_GO:0002376 immune system process	-8.53104	47.981	16.6472	30244	62	61	6	9.83607	3.81296	351|3689|3717|4137|7099|7124	APP|ITGB2|JAK2|MAPT|TLR4|TNF	-6.88666	0	71	0	0	-9.0772	82.6339
1	-8.5038	GO:0031400	M1	1	0	GO Biological Processes	19	negative regulation of protein modification process	19_GO:0048519 negative regulation of biological process	-8.5038	11.2916	10.2501	30244	483	61	11	18.0328	4.92251	25|836|857|3486|4067|4137|5468|5970|7040|7124|23411	ABL1|CASP3|CAV1|IGFBP3|LYN|MAPT|PPARG|RELA|TGFB1|TNF|SIRT1	-6.86065	0	70	0	0	-9.1155	55.0893
1	-8.48826	GO:0032731	M1	1	0	GO Biological Processes	19	positive regulation of interleukin-1 beta production	19_GO:0048518 positive regulation of biological process	-8.48826	47.2194	16.5091	30244	63	61	6	9.83607	3.81296	351|3569|3717|6774|7099|7124	APP|IL6|JAK2|STAT3|TLR4|TNF	-6.84636	0	40	0	0	-13.1584	297.482
1	-8.48061	GO:0051924	M1	1	0	GO Biological Processes	19	regulation of calcium ion transport	19_GO:0051179 localization	-8.48061	16.7125	11.5932	30244	267	61	9	14.7541	4.54076	25|387|857|1636|2147|3690|4067|4846|5743	ABL1|RHOA|CAV1|ACE|F2|ITGB3|LYN|NOS3|PTGS2	-6.84119	0	65	0	0	-9.55841	24.1855
1	-8.48061	GO:0051348	M1	1	0	GO Biological Processes	19	negative regulation of transferase activity	19_GO:0065007 biological regulation	-8.48061	16.7125	11.5932	30244	267	61	9	14.7541	4.54076	25|836|857|4067|4137|5468|6714|7157|23411	ABL1|CASP3|CAV1|LYN|MAPT|PPARG|SRC|TP53|SIRT1	-6.84119	0	70	0	0	-9.1155	55.0893
1	-8.46203	GO:0048863	M1	1	0	GO Biological Processes	19	stem cell differentiation	19_GO:0032502 developmental process	-8.46203	21.6745	12.6111	30244	183	61	8	13.1148	4.32203	1432|1636|1909|2099|3091|3815|5594|7157	MAPK14|ACE|EDNRA|ESR1|HIF1A|KIT|MAPK1|TP53	-6.82384	0	75	1	1	-8.46203	21.6745
1	-8.45374	GO:0001938	M1	1	0	GO Biological Processes	19	positive regulation of endothelial cell proliferation	19_GO:0048518 positive regulation of biological process	-8.45374	30.1793	14.0938	30244	115	61	7	11.4754	4.08085	185|3091|3690|3791|6774|7422|23411	AGTR1|HIF1A|ITGB3|KDR|STAT3|VEGFA|SIRT1	-6.81678	0	25	0	0	-16.6437	52.8857
1	-8.45235	GO:0002699	M1	1	0	GO Biological Processes	19	positive regulation of immune effector process	19_GO:0002376 immune system process	-8.45235	16.5882	11.5449	30244	269	61	9	14.7541	4.54076	3569|3689|3815|4067|4843|7040|7099|7124|23411	IL6|ITGB2|KIT|LYN|NOS2|TGFB1|TLR4|TNF|SIRT1	-6.81661	0	40	0	0	-13.1584	297.482
1	-8.44618	GO:0051893	M1	1	0	GO Biological Processes	19	regulation of focal adhesion assembly	19_GO:0050789 regulation of biological process	-8.44618	46.4816	16.3743	30244	64	61	6	9.83607	3.81296	25|387|3791|5879|6714|7422	ABL1|RHOA|KDR|RAC1|SRC|VEGFA	-6.8141	0	41	0	0	-12.6721	82.6339
1	-8.44618	GO:0090109	M1	1	0	GO Biological Processes	19	regulation of cell-substrate junction assembly	19_GO:0050789 regulation of biological process	-8.44618	46.4816	16.3743	30244	64	61	6	9.83607	3.81296	25|387|3791|5879|6714|7422	ABL1|RHOA|KDR|RAC1|SRC|VEGFA	-6.8141	0	41	0	0	-12.6721	82.6339
1	-8.44618	GO:0080164	M1	1	0	GO Biological Processes	19	regulation of nitric oxide metabolic process	19_GO:0008152 metabolic process	-8.44618	46.4816	16.3743	30244	64	61	6	9.83607	3.81296	857|3717|5743|5879|7099|7124	CAV1|JAK2|PTGS2|RAC1|TLR4|TNF	-6.8141	0	74	0	0	-8.57457	148.741
1	-8.42739	GO:0071482	M1	1	0	GO Biological Processes	19	cellular response to light stimulus	19_GO:0050896 response to stimulus	-8.42739	29.9192	14.029	30244	116	61	7	11.4754	4.08085	1432|4312|4313|4318|5743|7157|23411	MAPK14|MMP1|MMP2|MMP9|PTGS2|TP53|SIRT1	-6.79763	0	18	0	0	-18.3159	141.658
1	-8.42489	GO:0010952	M1	1	0	GO Biological Processes	19	positive regulation of peptidase activity	19_GO:0048518 positive regulation of biological process	-8.42489	21.4401	12.5366	30244	185	61	8	13.1148	4.32203	387|3717|4067|4137|5468|6774|7124|23411	RHOA|JAK2|LYN|MAPT|PPARG|STAT3|TNF|SIRT1	-6.79763	0	13	0	0	-20.0435	55.0893
1	-8.42489	GO:0002064	M1	1	0	GO Biological Processes	19	epithelial cell development	19_GO:0032502 developmental process	-8.42489	21.4401	12.5366	30244	185	61	8	13.1148	4.32203	367|1909|2099|3091|3383|3791|4914|6714	AR|EDNRA|ESR1|HIF1A|ICAM1|KDR|NTRK1|SRC	-6.79763	0	43	0	0	-12.4817	99.1607
1	-8.42489	GO:0031589	M1	1	0	GO Biological Processes	19	cell-substrate adhesion	19_GO:0009987 cellular process	-8.42489	21.4401	12.5366	30244	185	61	8	13.1148	4.32203	25|387|3674|3689|3690|5879|6714|7412	ABL1|RHOA|ITGA2B|ITGB2|ITGB3|RAC1|SRC|VCAM1	-6.79763	0	76	1	1	-8.42489	41.3169
1	-8.41235	GO:0045907	M1	1	0	GO Biological Processes	19	positive regulation of vasoconstriction	19_GO:0048518 positive regulation of biological process	-8.41235	82.6339	20.1105	30244	30	61	5	8.19672	3.51224	25|387|857|1636|5743	ABL1|RHOA|CAV1|ACE|PTGS2	-6.78629	0	9	0	0	-23.5527	82.6339
1	-8.36995	GO:0051896	M1	1	0	GO Biological Processes	19	regulation of protein kinase B signaling	19_GO:0050896 response to stimulus	-8.36995	21.098	12.4269	30244	188	61	8	13.1148	4.32203	1956|4914|5290|5465|6714|7040|7124|23411	EGFR|NTRK1|PIK3CA|PPARA|SRC|TGFB1|TNF|SIRT1	-6.74509	0	55	0	0	-11.0298	55.0893
1	-8.35185	GO:0042113	M1	1	0	GO Biological Processes	19	B cell activation	19_GO:0002376 immune system process	-8.35185	20.9864	12.3909	30244	189	61	8	13.1148	4.32203	25|3569|3815|4914|5579|7099|7157|7412	ABL1|IL6|KIT|NTRK1|PRKCB|TLR4|TP53|VCAM1	-6.72818	0	5	0	0	-27.9719	26.7345
1	-8.33663	GO:1900017	M1	1	0	GO Biological Processes	19	positive regulation of cytokine production involved in inflammatory response	19_GO:0048518 positive regulation of biological process	-8.33663	79.9683	19.7757	30244	31	61	5	8.19672	3.51224	3091|3569|6774|7099|7124	HIF1A|IL6|STAT3|TLR4|TNF	-6.71533	0	40	0	0	-13.1584	297.482
1	-8.33663	GO:0001774	M1	1	0	GO Biological Processes	19	microglial cell activation	19_GO:0002376 immune system process	-8.33663	79.9683	19.7757	30244	31	61	5	8.19672	3.51224	351|3689|3717|4137|7124	APP|ITGB2|JAK2|MAPT|TNF	-6.71533	0	71	0	0	-9.0772	82.6339
1	-8.32401	GO:0042531	M1	1	0	GO Biological Processes	19	positive regulation of tyrosine phosphorylation of STAT protein	19_GO:0048518 positive regulation of biological process	-8.32401	44.4003	15.9878	30244	67	61	6	9.83607	3.81296	2261|3569|3717|3815|4067|7124	FGFR3|IL6|JAK2|KIT|LYN|TNF	-6.7039	0	40	0	0	-13.1584	297.482
1	-8.29814	GO:0090276	M1	1	0	GO Biological Processes	19	regulation of peptide hormone secretion	19_GO:0051179 localization	-8.29814	20.6585	12.2846	30244	192	61	8	13.1148	4.32203	2147|3091|3569|3717|4843|5579|5781|7124	F2|HIF1A|IL6|JAK2|NOS2|PRKCB|PTPN11|TNF	-6.6792	0	24	0	0	-16.7243	24.3339
1	-8.27654	GO:0002697	M1	1	0	GO Biological Processes	19	regulation of immune effector process	19_GO:0002376 immune system process	-8.27654	12.8115	10.5131	30244	387	61	10	16.3934	4.74013	3383|3569|3689|3815|4067|4843|7040|7099|7124|23411	ICAM1|IL6|ITGB2|KIT|LYN|NOS2|TGFB1|TLR4|TNF|SIRT1	-6.65994	0	40	0	0	-13.1584	297.482
1	-8.27654	GO:0045088	M1	1	0	GO Biological Processes	19	regulation of innate immune response	19_GO:0044419 biological process involved in interspecies interaction between organisms	-8.27654	12.8115	10.5131	30244	387	61	10	16.3934	4.74013	857|2099|4067|5468|5781|5970|6714|7040|7099|7124	CAV1|ESR1|LYN|PPARG|PTPN11|RELA|SRC|TGFB1|TLR4|TNF	-6.65994	0	77	1	1	-8.27654	148.741
1	-8.27414	GO:0043200	M1	1	0	GO Biological Processes	19	response to amino acid	19_GO:0050896 response to stimulus	-8.27414	28.4477	13.6565	30244	122	61	7	11.4754	4.08085	387|836|1956|4067|4313|5290|7124	RHOA|CASP3|EGFR|LYN|MMP2|PIK3CA|TNF	-6.65872	0	55	0	0	-11.0298	55.0893
1	-8.26352	GO:0043552	M1	1	0	GO Biological Processes	19	positive regulation of phosphatidylinositol 3-kinase activity	19_GO:0048518 positive regulation of biological process	-8.26352	77.4693	19.4567	30244	32	61	5	8.19672	3.51224	2261|3815|4067|6714|7040	FGFR3|KIT|LYN|SRC|TGFB1	-6.64926	0	37	0	0	-13.9505	93.8006
1	-8.24764	GO:0043009	M1	1	0	GO Biological Processes	19	chordate embryonic development	19_GO:0032502 developmental process	-8.24764	9.18154	9.4646	30244	648	61	12	19.6721	5.08972	25|338|367|836|1909|1956|3091|4846|5594|7040|7157|7422	ABL1|APOB|AR|CASP3|EDNRA|EGFR|HIF1A|NOS3|MAPK1|TGFB1|TP53|VEGFA	-6.63568	0	31	0	0	-15.1277	49.5803
1	-8.24574	GO:1901224	M1	1	0	GO Biological Processes	19	positive regulation of NIK/NF-kappaB signaling	19_GO:0048518 positive regulation of biological process	-8.24574	43.1133	15.7441	30244	69	61	6	9.83607	3.81296	351|387|1956|5970|7099|7124	APP|RHOA|EGFR|RELA|TLR4|TNF	-6.63568	0	28	0	0	-15.3837	82.6339
1	-8.24574	GO:0150116	M1	1	0	GO Biological Processes	19	regulation of cell-substrate junction organization	19_GO:0050789 regulation of biological process	-8.24574	43.1133	15.7441	30244	69	61	6	9.83607	3.81296	25|387|3791|5879|6714|7422	ABL1|RHOA|KDR|RAC1|SRC|VEGFA	-6.63568	0	41	0	0	-12.6721	82.6339
1	-8.2453	GO:0002791	M1	1	0	GO Biological Processes	19	regulation of peptide secretion	19_GO:0051179 localization	-8.2453	20.3406	12.1806	30244	195	61	8	13.1148	4.32203	2147|3091|3569|3717|4843|5579|5781|7124	F2|HIF1A|IL6|JAK2|NOS2|PRKCB|PTPN11|TNF	-6.63568	0	24	0	0	-16.7243	24.3339
1	-8.22534	GO:0000902	M1	1	0	GO Biological Processes	19	cell morphogenesis	19_GO:0032502 developmental process	-8.22534	9.13923	9.4379	30244	651	61	12	19.6721	5.08972	351|367|387|836|1432|1909|1956|2064|4914|5781|5879|7422	APP|AR|RHOA|CASP3|MAPK14|EDNRA|EGFR|ERBB2|NTRK1|PTPN11|RAC1|VEGFA	-6.61686	0	21	0	0	-17.217	17.4989
1	-8.21056	GO:0090087	M1	1	0	GO Biological Processes	19	regulation of peptide transport	19_GO:0051179 localization	-8.21056	20.1341	12.1126	30244	197	61	8	13.1148	4.32203	2147|3091|3569|3717|4843|5579|5781|7124	F2|HIF1A|IL6|JAK2|NOS2|PRKCB|PTPN11|TNF	-6.60323	0	24	0	0	-16.7243	24.3339
1	-8.2075	GO:0014823	M1	1	0	GO Biological Processes	19	response to activity	19_GO:0050896 response to stimulus	-8.2075	42.4974	15.6261	30244	70	61	6	9.83607	3.81296	3091|3569|3690|4313|5290|7124	HIF1A|IL6|ITGB3|MMP2|PIK3CA|TNF	-6.60132	0	40	0	0	-13.1584	297.482
1	-8.19283	GO:0042310	M1	1	0	GO Biological Processes	19	vasoconstriction	19_GO:0032501 multicellular organismal process	-8.19283	75.1217	19.1521	30244	33	61	5	8.19672	3.51224	387|857|1401|1636|1909	RHOA|CAV1|CRP|ACE|EDNRA	-6.58779	0	78	1	1	-8.19283	75.1217
1	-8.18144	GO:1903532	M1	1	0	GO Biological Processes	19	positive regulation of secretion by cell	19_GO:0051179 localization	-8.18144	15.4402	11.0888	30244	289	61	9	14.7541	4.54076	2147|3091|3689|3717|5468|5579|5781|7040|7099	F2|HIF1A|ITGB2|JAK2|PPARG|PRKCB|PTPN11|TGFB1|TLR4	-6.57753	0	24	0	0	-16.7243	24.3339
1	-8.17633	GO:0002688	M1	1	0	GO Biological Processes	19	regulation of leukocyte chemotaxis	19_GO:0040011 locomotion	-8.17633	27.5446	13.4229	30244	126	61	7	11.4754	4.08085	1803|3569|4067|5054|5594|5879|7422	DPP4|IL6|LYN|SERPINE1|MAPK1|RAC1|VEGFA	-6.57356	0	73	0	0	-9.04833	28.0643
1	-8.14217	GO:0043393	M1	1	0	GO Biological Processes	19	regulation of protein binding	19_GO:0065007 biological regulation	-8.14217	19.7335	11.9796	30244	201	61	8	13.1148	4.32203	25|351|857|1636|4318|5465|5599|6714	ABL1|APP|CAV1|ACE|MMP9|PPARA|MAPK8|SRC	-6.54167	0	63	0	0	-9.74222	371.852
1	-8.14217	GO:0060326	M1	1	0	GO Biological Processes	19	cell chemotaxis	19_GO:0040011 locomotion	-8.14217	19.7335	11.9796	30244	201	61	8	13.1148	4.32203	185|1234|3569|3689|3815|4313|7412|7422	AGTR1|CCR5|IL6|ITGB2|KIT|MMP2|VCAM1|VEGFA	-6.54167	0	79	1	1	-8.14217	19.7335
1	-8.13272	GO:0071677	M1	1	0	GO Biological Processes	19	positive regulation of mononuclear cell migration	19_GO:0040011 locomotion	-8.13272	41.3169	15.3974	30244	72	61	6	9.83607	3.81296	25|351|387|3690|5054|7124	ABL1|APP|RHOA|ITGB3|SERPINE1|TNF	-6.53334	0	60	0	0	-9.8638	58.3298
1	-8.12442	GO:0034405	M1	1	0	GO Biological Processes	19	response to fluid shear stress	19_GO:0050896 response to stimulus	-8.12442	72.9122	18.8609	30244	34	61	5	8.19672	3.51224	1636|4313|4846|5743|6714	ACE|MMP2|NOS3|PTGS2|SRC	-6.5284	0	30	0	0	-15.3623	165.268
1	-8.12442	GO:1990776	M1	1	0	GO Biological Processes	19	response to angiotensin	19_GO:0050896 response to stimulus	-8.12442	72.9122	18.8609	30244	34	61	5	8.19672	3.51224	185|857|5743|5970|6714	AGTR1|CAV1|PTGS2|RELA|SRC	-6.5284	0	64	0	0	-9.65265	123.951
1	-8.12442	GO:0002269	M1	1	0	GO Biological Processes	19	leukocyte activation involved in inflammatory response	19_GO:0002376 immune system process	-8.12442	72.9122	18.8609	30244	34	61	5	8.19672	3.51224	351|3689|3717|4137|7124	APP|ITGB2|JAK2|MAPT|TNF	-6.5284	0	71	0	0	-9.0772	82.6339
1	-8.07521	GO:1901215	M1	1	0	GO Biological Processes	19	negative regulation of neuron death	19_GO:0048519 negative regulation of biological process	-8.07521	19.3484	11.8503	30244	205	61	8	13.1148	4.32203	387|3091|3717|3791|4914|5290|5465|23411	RHOA|HIF1A|JAK2|KDR|NTRK1|PIK3CA|PPARA|SIRT1	-6.48142	0	32	0	0	-14.9902	32.6186
1	-8.07521	GO:0007178	M1	1	0	GO Biological Processes	19	transmembrane receptor protein serine/threonine kinase signaling pathway	19_GO:0050896 response to stimulus	-8.07521	19.3484	11.8503	30244	205	61	8	13.1148	4.32203	25|1432|5468|6714|6774|7040|7157|23411	ABL1|MAPK14|PPARG|SRC|STAT3|TGFB1|TP53|SIRT1	-6.48142	0	80	1	1	-8.07521	37.1852
1	-8.06011	GO:0032732	M1	1	0	GO Biological Processes	19	positive regulation of interleukin-1 production	19_GO:0048518 positive regulation of biological process	-8.06011	40.2003	15.178	30244	74	61	6	9.83607	3.81296	351|3569|3717|6774|7099|7124	APP|IL6|JAK2|STAT3|TLR4|TNF	-6.46743	0	40	0	0	-13.1584	297.482
1	-8.05869	GO:0022408	M1	1	0	GO Biological Processes	19	negative regulation of cell-cell adhesion	19_GO:0048519 negative regulation of biological process	-8.05869	19.2545	11.8185	30244	206	61	8	13.1148	4.32203	25|836|2064|3717|5340|5465|7040|7422	ABL1|CASP3|ERBB2|JAK2|PLG|PPARA|TGFB1|VEGFA	-6.46712	0	38	0	0	-13.3082	63.9746
1	-8.04225	GO:0019932	M1	1	0	GO Biological Processes	19	second-messenger-mediated signaling	19_GO:0050896 response to stimulus	-8.04225	19.1615	11.787	30244	207	61	8	13.1148	4.32203	185|1234|3791|4843|4846|6403|7124|7412	AGTR1|CCR5|KDR|NOS2|NOS3|SELP|TNF|VCAM1	-6.45178	0	49	0	0	-11.6763	74.3705
1	-8.0367	GO:0098609	M1	1	0	GO Biological Processes	19	cell-cell adhesion	19_GO:0009987 cellular process	-8.0367	10.1751	9.63499	30244	536	61	11	18.0328	4.92251	25|1956|3383|3674|3689|3690|3815|6403|6714|7124|7412	ABL1|EGFR|ICAM1|ITGA2B|ITGB2|ITGB3|KIT|SELP|SRC|TNF|VCAM1	-6.44733	0	49	0	0	-11.6763	74.3705
1	-8.02833	GO:0002757	M1	1	0	GO Biological Processes	19	immune response-activating signaling pathway	19_GO:0002376 immune system process	-8.02833	14.8247	10.8364	30244	301	61	9	14.7541	4.54076	25|4067|5290|5579|5594|5970|6714|7099|7124	ABL1|LYN|PIK3CA|PRKCB|MAPK1|RELA|SRC|TLR4|TNF	-6.44005	0	47	0	0	-11.9059	70.829
1	-8.02457	GO:0042698	M1	1	0	GO Biological Processes	19	ovulation cycle	19_GO:0048511 rhythmic process	-8.02457	39.6643	15.0715	30244	75	61	6	9.83607	3.81296	836|2099|4313|4846|6714|23411	CASP3|ESR1|MMP2|NOS3|SRC|SIRT1	-6.4374	0	30	0	0	-15.3623	165.268
1	-8.00344	GO:0090092	M1	1	0	GO Biological Processes	19	regulation of transmembrane receptor protein serine/threonine kinase signaling pathway	19_GO:0050896 response to stimulus	-8.00344	14.7268	10.7958	30244	303	61	9	14.7541	4.54076	25|857|3717|3791|5465|5468|7040|7157|23411	ABL1|CAV1|JAK2|KDR|PPARA|PPARG|TGFB1|TP53|SIRT1	-6.41736	0	27	0	0	-15.7259	40.6396
1	-7.99387	GO:0001990	M1	1	0	GO Biological Processes	19	regulation of systemic arterial blood pressure by hormone	19_GO:0032501 multicellular organismal process	-7.99387	68.8616	18.3151	30244	36	61	5	8.19672	3.51224	185|387|1636|4846|5972	AGTR1|RHOA|ACE|NOS3|REN	-6.40997	0	72	0	0	-9.07096	165.268
1	-7.99387	GO:0048008	M1	1	0	GO Biological Processes	19	platelet-derived growth factor receptor signaling pathway	19_GO:0050896 response to stimulus	-7.99387	68.8616	18.3151	30244	36	61	5	8.19672	3.51224	25|3690|3717|5781|7422	ABL1|ITGB3|JAK2|PTPN11|VEGFA	-6.40997	0	81	1	1	-7.99387	68.8616
1	-7.97733	GO:0042593	M1	1	0	GO Biological Processes	19	glucose homeostasis	19_GO:0042592 homeostatic process	-7.97733	18.7982	11.6631	30244	211	61	8	13.1148	4.32203	1636|3091|3569|5290|5468|5781|6774|23411	ACE|HIF1A|IL6|PIK3CA|PPARG|PTPN11|STAT3|SIRT1	-6.39456	0	50	0	0	-11.2879	48.6082
1	-7.9763	GO:0048011	M1	1	0	GO Biological Processes	19	neurotrophin TRK receptor signaling pathway	19_GO:0050896 response to stimulus	-7.9763	152.555	24.5704	30244	13	61	4	6.55738	3.16937	836|4914|5781|6714	CASP3|NTRK1|PTPN11|SRC	-6.39456	0	82	1	1	-7.9763	152.555
1	-7.9613	GO:0033500	M1	1	0	GO Biological Processes	19	carbohydrate homeostasis	19_GO:0042592 homeostatic process	-7.9613	18.7096	11.6327	30244	212	61	8	13.1148	4.32203	1636|3091|3569|5290|5468|5781|6774|23411	ACE|HIF1A|IL6|PIK3CA|PPARG|PTPN11|STAT3|SIRT1	-6.38064	0	50	0	0	-11.2879	48.6082
1	-7.95888	GO:1903706	M1	1	0	GO Biological Processes	19	regulation of hemopoiesis	19_GO:0002376 immune system process	-7.95888	11.8613	10.0524	30244	418	61	10	16.3934	4.74013	25|387|1432|2064|3091|4067|6774|7040|7099|7124	ABL1|RHOA|MAPK14|ERBB2|HIF1A|LYN|STAT3|TGFB1|TLR4|TNF	-6.37929	0	28	0	0	-15.3837	82.6339
1	-7.95498	GO:0010827	M1	1	0	GO Biological Processes	19	regulation of glucose transmembrane transport	19_GO:0051179 localization	-7.95498	38.634	14.8647	30244	77	61	6	9.83607	3.81296	1432|1636|1909|5579|5781|7124	MAPK14|ACE|EDNRA|PRKCB|PTPN11|TNF	-6.37647	0	83	1	1	-7.95498	70.829
1	-7.94544	GO:0002285	M1	1	0	GO Biological Processes	19	lymphocyte activation involved in immune response	19_GO:0002376 immune system process	-7.94544	25.5193	12.8835	30244	136	61	7	11.4754	4.08085	25|3383|3569|3716|6774|7099|7157	ABL1|ICAM1|IL6|JAK1|STAT3|TLR4|TP53	-6.36906	0	58	0	0	-10.4317	177.073
1	-7.94544	GO:0007160	M1	1	0	GO Biological Processes	19	cell-matrix adhesion	19_GO:0009987 cellular process	-7.94544	25.5193	12.8835	30244	136	61	7	11.4754	4.08085	387|3674|3689|3690|5879|6714|7412	RHOA|ITGA2B|ITGB2|ITGB3|RAC1|SRC|VCAM1	-6.36906	0	76	0	0	-8.42489	41.3169
1	-7.93149	GO:0060964	M1	1	0	GO Biological Processes	19	regulation of miRNA-mediated gene silencing	19_GO:0048519 negative regulation of biological process	-7.93149	67.0004	18.0588	30244	37	61	5	8.19672	3.51224	3569|5468|6774|7040|7157	IL6|PPARG|STAT3|TGFB1|TP53	-6.35618	0	58	0	0	-10.4317	177.073
1	-7.91771	GO:0097190	M1	1	0	GO Biological Processes	19	apoptotic signaling pathway	19_GO:0050896 response to stimulus	-7.91771	14.3943	10.6565	30244	310	61	9	14.7541	4.54076	25|836|857|2261|3717|7040|7124|7157|23411	ABL1|CASP3|CAV1|FGFR3|JAK2|TGFB1|TNF|TP53|SIRT1	-6.34347	0	44	0	0	-12.3676	185.926
1	-7.88235	GO:0032868	M1	1	0	GO Biological Processes	19	response to insulin	19_GO:0050896 response to stimulus	-7.88235	18.2785	11.4835	30244	217	61	8	13.1148	4.32203	1432|4067|5290|5465|5468|5594|6714|23411	MAPK14|LYN|PIK3CA|PPARA|PPARG|MAPK1|SRC|SIRT1	-6.30917	0	52	0	0	-11.1176	46.4816
1	-7.87089	GO:0061900	M1	1	0	GO Biological Processes	19	glial cell activation	19_GO:0032501 multicellular organismal process	-7.87089	65.2373	17.8126	30244	38	61	5	8.19672	3.51224	351|3689|3717|4137|7124	APP|ITGB2|JAK2|MAPT|TNF	-6.29982	0	71	0	0	-9.0772	82.6339
1	-7.87089	GO:0031281	M1	1	0	GO Biological Processes	19	positive regulation of cyclase activity	19_GO:0065007 biological regulation	-7.87089	65.2373	17.8126	30244	38	61	5	8.19672	3.51224	1432|1909|4843|4846|5599	MAPK14|EDNRA|NOS2|NOS3|MAPK8	-6.29982	0	84	1	1	-7.87089	86.2267
1	-7.83662	GO:1900180	M1	1	0	GO Biological Processes	19	regulation of protein localization to nucleus	19_GO:0051179 localization	-7.83662	24.6143	12.635	30244	141	61	7	11.4754	4.08085	1432|2147|3716|3717|5743|6714|7040	MAPK14|F2|JAK1|JAK2|PTGS2|SRC|TGFB1	-6.2666	0	69	0	0	-9.17089	78.2847
1	-7.83403	GO:0051047	M1	1	0	GO Biological Processes	19	positive regulation of secretion	19_GO:0051179 localization	-7.83403	14.0764	10.5216	30244	317	61	9	14.7541	4.54076	2147|3091|3689|3717|5468|5579|5781|7040|7099	F2|HIF1A|ITGB2|JAK2|PPARG|PRKCB|PTPN11|TGFB1|TLR4	-6.26506	0	24	0	0	-16.7243	24.3339
1	-7.83083	GO:0070141	M1	1	0	GO Biological Processes	19	response to UV-A	19_GO:0050896 response to stimulus	-7.83083	141.658	23.665	30244	14	61	4	6.55738	3.16937	1956|4312|4313|4318	EGFR|MMP1|MMP2|MMP9	-6.265	0	18	0	0	-18.3159	141.658
1	-7.83083	GO:0010745	M1	1	0	GO Biological Processes	19	negative regulation of macrophage derived foam cell differentiation	19_GO:0032502 developmental process	-7.83083	141.658	23.665	30244	14	61	4	6.55738	3.16937	1401|3690|5465|5468	CRP|ITGB3|PPARA|PPARG	-6.265	0	35	0	0	-14.6477	141.658
1	-7.83083	GO:1903798	M1	1	0	GO Biological Processes	19	regulation of miRNA processing	19_GO:0048519 negative regulation of biological process	-7.83083	141.658	23.665	30244	14	61	4	6.55738	3.16937	3569|6774|7040|7157	IL6|STAT3|TGFB1|TP53	-6.265	0	58	0	0	-10.4317	177.073
1	-7.82134	GO:0031098	M1	1	0	GO Biological Processes	19	stress-activated protein kinase signaling cascade	19_GO:0050896 response to stimulus	-7.82134	36.7262	14.474	30244	81	61	6	9.83607	3.81296	387|1432|5594|5599|7099|7124	RHOA|MAPK14|MAPK1|MAPK8|TLR4|TNF	-6.25759	0	29	0	0	-15.3723	36.7262
1	-7.82134	GO:0046425	M1	1	0	GO Biological Processes	19	regulation of receptor signaling pathway via JAK-STAT	19_GO:0050896 response to stimulus	-7.82134	36.7262	14.474	30244	81	61	6	9.83607	3.81296	857|2147|3569|3717|3815|7124	CAV1|F2|IL6|JAK2|KIT|TNF	-6.25759	0	40	0	0	-13.1584	297.482
1	-7.81198	GO:1900368	M1	1	0	GO Biological Processes	19	regulation of post-transcriptional gene silencing by RNA	19_GO:0048519 negative regulation of biological process	-7.81198	63.5645	17.5759	30244	39	61	5	8.19672	3.51224	3569|5468|6774|7040|7157	IL6|PPARG|STAT3|TGFB1|TP53	-6.24926	0	58	0	0	-10.4317	177.073
1	-7.79423	GO:0050921	M1	1	0	GO Biological Processes	19	positive regulation of chemotaxis	19_GO:0040011 locomotion	-7.79423	24.2701	12.5393	30244	143	61	7	11.4754	4.08085	3569|3791|5054|5594|5879|7040|7422	IL6|KDR|SERPINE1|MAPK1|RAC1|TGFB1|VEGFA	-6.23254	0	73	0	0	-9.04833	28.0643
1	-7.76386	GO:0045861	M1	1	0	GO Biological Processes	19	negative regulation of proteolysis	19_GO:0048519 negative regulation of biological process	-7.76386	13.815	10.4094	30244	323	61	9	14.7541	4.54076	351|2147|4318|5054|5743|6714|7124|7157|7422	APP|F2|MMP9|SERPINE1|PTGS2|SRC|TNF|TP53|VEGFA	-6.20321	0	46	0	0	-12.0753	53.1218
1	-7.75996	GO:0033157	M1	1	0	GO Biological Processes	19	regulation of intracellular protein transport	19_GO:0051179 localization	-7.75996	17.6286	11.255	30244	225	61	8	13.1148	4.32203	1432|2064|3689|3717|5599|5743|5781|7040	MAPK14|ERBB2|ITGB2|JAK2|MAPK8|PTGS2|PTPN11|TGFB1	-6.20033	0	69	0	0	-9.17089	78.2847
1	-7.75466	GO:0060147	M1	1	0	GO Biological Processes	19	regulation of post-transcriptional gene silencing	19_GO:0048519 negative regulation of biological process	-7.75466	61.9754	17.348	30244	40	61	5	8.19672	3.51224	3569|5468|6774|7040|7157	IL6|PPARG|STAT3|TGFB1|TP53	-6.19605	0	58	0	0	-10.4317	177.073
1	-7.7318	GO:0050714	M1	1	0	GO Biological Processes	19	positive regulation of protein secretion	19_GO:0051179 localization	-7.7318	23.7714	12.3992	30244	146	61	7	11.4754	4.08085	2147|3091|3717|5468|5579|7040|7099	F2|HIF1A|JAK2|PPARG|PRKCB|TGFB1|TLR4	-6.17524	0	24	0	0	-16.7243	24.3339
1	-7.7318	GO:0045598	M1	1	0	GO Biological Processes	19	regulation of fat cell differentiation	19_GO:0032502 developmental process	-7.7318	23.7714	12.3992	30244	146	61	7	11.4754	4.08085	1432|3569|5468|5743|7040|7124|23411	MAPK14|IL6|PPARG|PTGS2|TGFB1|TNF|SIRT1	-6.17524	0	85	1	1	-7.7318	59.4964
1	-7.72995	GO:0010720	M1	1	0	GO Biological Processes	19	positive regulation of cell development	19_GO:0032502 developmental process	-7.72995	11.2173	9.72791	30244	442	61	10	16.3934	4.74013	387|1636|3091|3569|3815|4067|4137|7040|7124|7422	RHOA|ACE|HIF1A|IL6|KIT|LYN|MAPT|TGFB1|TNF|VEGFA	-6.17441	0	61	0	0	-9.83183	68.3867
1	-7.69884	GO:0030225	M1	1	0	GO Biological Processes	19	macrophage differentiation	19_GO:0032502 developmental process	-7.69884	60.4638	17.1284	30244	41	61	5	8.19672	3.51224	351|4318|7099|7422|23411	APP|MMP9|TLR4|VEGFA|SIRT1	-6.14635	0	28	0	0	-15.3837	82.6339
1	-7.69884	GO:0046427	M1	1	0	GO Biological Processes	19	positive regulation of receptor signaling pathway via JAK-STAT	19_GO:0048518 positive regulation of biological process	-7.69884	60.4638	17.1284	30244	41	61	5	8.19672	3.51224	2147|3569|3717|3815|7124	F2|IL6|JAK2|KIT|TNF	-6.14635	0	40	0	0	-13.1584	297.482
1	-7.69884	GO:0060966	M1	1	0	GO Biological Processes	19	regulation of gene silencing by RNA	19_GO:0048519 negative regulation of biological process	-7.69884	60.4638	17.1284	30244	41	61	5	8.19672	3.51224	3569|5468|6774|7040|7157	IL6|PPARG|STAT3|TGFB1|TP53	-6.14635	0	58	0	0	-10.4317	177.073
1	-7.69678	GO:0070920	M1	1	0	GO Biological Processes	19	regulation of regulatory ncRNA processing	19_GO:0048519 negative regulation of biological process	-7.69678	132.214	22.8513	30244	15	61	4	6.55738	3.16937	3569|6774|7040|7157	IL6|STAT3|TGFB1|TP53	-6.1453	0	58	0	0	-10.4317	177.073
1	-7.67042	GO:0048598	M1	1	0	GO Biological Processes	19	embryonic morphogenesis	19_GO:0032502 developmental process	-7.67042	9.37085	9.167	30244	582	61	11	18.0328	4.92251	25|836|1909|3091|3689|3690|4313|4318|5594|7040|7157	ABL1|CASP3|EDNRA|HIF1A|ITGB2|ITGB3|MMP2|MMP9|MAPK1|TGFB1|TP53	-6.11994	0	31	0	0	-15.1277	49.5803
1	-7.66376	GO:0034103	M1	1	0	GO Biological Processes	19	regulation of tissue remodeling	19_GO:0032501 multicellular organismal process	-7.66376	34.5909	14.0238	30244	86	61	6	9.83607	3.81296	3569|3690|5468|6714|7040|7157	IL6|ITGB3|PPARG|SRC|TGFB1|TP53	-6.11428	0	6	0	0	-25.8817	61.9754
1	-7.65662	GO:0048568	M1	1	0	GO Biological Processes	19	embryonic organ development	19_GO:0032502 developmental process	-7.65662	11.0179	9.62526	30244	450	61	10	16.3934	4.74013	1909|1956|3091|3791|3815|5594|7040|7124|7157|7422	EDNRA|EGFR|HIF1A|KDR|KIT|MAPK1|TGFB1|TNF|TP53|VEGFA	-6.10814	0	31	0	0	-15.1277	49.5803
1	-7.64447	GO:0043551	M1	1	0	GO Biological Processes	19	regulation of phosphatidylinositol 3-kinase activity	19_GO:0008152 metabolic process	-7.64447	59.0242	16.9166	30244	42	61	5	8.19672	3.51224	2261|3815|4067|6714|7040	FGFR3|KIT|LYN|SRC|TGFB1	-6.09799	0	37	0	0	-13.9505	93.8006
1	-7.64447	GO:1900274	M1	1	0	GO Biological Processes	19	regulation of phospholipase C activity	19_GO:0065007 biological regulation	-7.64447	59.0242	16.9166	30244	42	61	5	8.19672	3.51224	25|1909|1956|2099|3815	ABL1|EDNRA|EGFR|ESR1|KIT	-6.09799	0	56	0	0	-10.9363	59.0242
1	-7.63878	GO:0051346	M1	1	0	GO Biological Processes	19	negative regulation of hydrolase activity	19_GO:0065007 biological regulation	-7.63878	13.36	10.2112	30244	334	61	9	14.7541	4.54076	25|351|4318|4846|5054|5743|6714|7124|7422	ABL1|APP|MMP9|NOS3|SERPINE1|PTGS2|SRC|TNF|VEGFA	-6.09329	0	46	0	0	-12.0753	53.1218
1	-7.6334	GO:0050829	M1	1	0	GO Biological Processes	19	defense response to Gram-negative bacterium	19_GO:0044419 biological process involved in interspecies interaction between organisms	-7.6334	34.1933	13.9384	30244	87	61	6	9.83607	3.81296	2147|3569|4843|5054|6403|7099	F2|IL6|NOS2|SERPINE1|SELP|TLR4	-6.0899	0	40	0	0	-13.1584	297.482
1	-7.6334	GO:0048145	M1	1	0	GO Biological Processes	19	regulation of fibroblast proliferation	19_GO:0050789 regulation of biological process	-7.6334	34.1933	13.9384	30244	87	61	6	9.83607	3.81296	25|857|1956|2099|3690|7157	ABL1|CAV1|EGFR|ESR1|ITGB3|TP53	-6.0899	0	56	0	0	-10.9363	59.0242
1	-7.6109	GO:0010821	M1	1	0	GO Biological Processes	19	regulation of mitochondrion organization	19_GO:0050789 regulation of biological process	-7.6109	22.833	12.1313	30244	152	61	7	11.4754	4.08085	3091|3791|4137|4318|5468|5599|7157	HIF1A|KDR|MAPT|MMP9|PPARG|MAPK8|TP53	-6.06838	0	32	0	0	-14.9902	32.6186
1	-7.57171	GO:0009746	M1	1	0	GO Biological Processes	19	response to hexose	19_GO:0050896 response to stimulus	-7.57171	22.5365	12.0454	30244	154	61	7	11.4754	4.08085	387|836|1636|3091|5290|5743|7124	RHOA|CASP3|ACE|HIF1A|PIK3CA|PTGS2|TNF	-6.03019	0	50	0	0	-11.2879	48.6082
1	-7.53973	GO:1904646	M1	1	0	GO Biological Processes	19	cellular response to amyloid-beta	19_GO:0050896 response to stimulus	-7.53973	56.3413	16.5146	30244	44	61	5	8.19672	3.51224	351|3383|7099|7124|7412	APP|ICAM1|TLR4|TNF|VCAM1	-5.99919	0	28	0	0	-15.3837	82.6339
1	-7.53307	GO:0090316	M1	1	0	GO Biological Processes	19	positive regulation of intracellular protein transport	19_GO:0051179 localization	-7.53307	22.2476	11.9611	30244	156	61	7	11.4754	4.08085	1432|2064|3689|3717|5599|5743|7040	MAPK14|ERBB2|ITGB2|JAK2|MAPK8|PTGS2|TGFB1	-5.9935	0	69	0	0	-9.17089	78.2847
1	-7.52884	GO:0009895	M1	1	0	GO Biological Processes	19	negative regulation of catabolic process	19_GO:0048519 negative regulation of biological process	-7.52884	12.9716	10.039	30244	344	61	9	14.7541	4.54076	1432|1956|4843|5290|5465|5970|6774|7124|7157	MAPK14|EGFR|NOS2|PIK3CA|PPARA|RELA|STAT3|TNF|TP53	-5.99026	0	86	1	1	-7.52884	35.4145
1	-7.51394	GO:0016241	M1	1	0	GO Biological Processes	19	regulation of macroautophagy	19_GO:0008152 metabolic process	-7.51394	22.1059	11.9196	30244	157	61	7	11.4754	4.08085	836|3091|3791|5290|5599|7157|23411	CASP3|HIF1A|KDR|PIK3CA|MAPK8|TP53|SIRT1	-5.97797	0	32	0	0	-14.9902	32.6186
1	-7.51394	GO:0043524	M1	1	0	GO Biological Processes	19	negative regulation of neuron apoptotic process	19_GO:0048519 negative regulation of biological process	-7.51394	22.1059	11.9196	30244	157	61	7	11.4754	4.08085	387|3091|3717|3791|4914|5290|23411	RHOA|HIF1A|JAK2|KDR|NTRK1|PIK3CA|SIRT1	-5.97797	0	32	0	0	-14.9902	32.6186
1	-7.51363	GO:0043269	M1	1	0	GO Biological Processes	19	regulation of monoatomic ion transport	19_GO:0051179 localization	-7.51363	9.0445	8.97031	30244	603	61	11	18.0328	4.92251	25|387|857|1636|1909|2147|3690|4067|4318|4846|5743	ABL1|RHOA|CAV1|ACE|EDNRA|F2|ITGB3|LYN|MMP9|NOS3|PTGS2	-5.97797	0	65	0	0	-9.55841	24.1855
1	-7.50611	GO:1900084	M1	1	0	GO Biological Processes	19	regulation of peptidyl-tyrosine autophosphorylation	19_GO:0008152 metabolic process	-7.50611	371.852	33.3454	30244	4	61	3	4.91803	2.76873	857|1636|7422	CAV1|ACE|VEGFA	-5.97142	0	63	0	0	-9.74222	371.852
1	-7.50069	GO:0032944	M1	1	0	GO Biological Processes	19	regulation of mononuclear cell proliferation	19_GO:0050789 regulation of biological process	-7.50069	16.3227	10.7812	30244	243	61	8	13.1148	4.32203	836|1401|2064|3569|3717|4067|7099|7412	CASP3|CRP|ERBB2|IL6|JAK2|LYN|TLR4|VCAM1	-5.96697	0	34	0	0	-14.817	185.926
1	-7.48925	GO:0003044	M1	1	0	GO Biological Processes	19	regulation of systemic arterial blood pressure mediated by a chemical signal	19_GO:0032501 multicellular organismal process	-7.48925	55.0893	16.3236	30244	45	61	5	8.19672	3.51224	185|387|1636|4846|5972	AGTR1|RHOA|ACE|NOS3|REN	-5.9565	0	72	0	0	-9.07096	165.268
1	-7.45864	GO:1903035	M1	1	0	GO Biological Processes	19	negative regulation of response to wounding	19_GO:0048519 negative regulation of biological process	-7.45864	31.9873	13.4546	30244	93	61	6	9.83607	3.81296	2147|4846|5054|5340|6774|7124	F2|NOS3|SERPINE1|PLG|STAT3|TNF	-5.92685	0	87	1	1	-7.45864	114.416
1	-7.45665	GO:0030728	M1	1	0	GO Biological Processes	19	ovulation	19_GO:0022414 reproductive process	-7.45665	116.66	21.4439	30244	17	61	4	6.55738	3.16937	4313|4846|5743|23411	MMP2|NOS3|PTGS2|SIRT1	-5.92582	0	30	0	0	-15.3623	165.268
1	-7.44585	GO:0016032	M1	1	0	GO Biological Processes	19	viral process	19_GO:0016032 viral process	-7.44585	16.0584	10.6828	30244	247	61	8	13.1148	4.32203	185|857|1234|1803|1956|3383|3690|7157	AGTR1|CAV1|CCR5|DPP4|EGFR|ICAM1|ITGB3|TP53	-5.91599	0	51	0	0	-11.1807	35.4145
1	-7.43068	GO:0007229	M1	1	0	GO Biological Processes	19	integrin-mediated signaling pathway	19_GO:0050896 response to stimulus	-7.43068	31.647	13.3784	30244	94	61	6	9.83607	3.81296	25|3674|3689|3690|5781|6714	ABL1|ITGA2B|ITGB2|ITGB3|PTPN11|SRC	-5.90177	0	76	0	0	-8.42489	41.3169
1	-7.42018	GO:0034284	M1	1	0	GO Biological Processes	19	response to monosaccharide	19_GO:0050896 response to stimulus	-7.42018	21.4236	11.7174	30244	162	61	7	11.4754	4.08085	387|836|1636|3091|5290|5743|7124	RHOA|CASP3|ACE|HIF1A|PIK3CA|PTGS2|TNF	-5.89318	0	50	0	0	-11.2879	48.6082
1	-7.42018	GO:0071560	M1	1	0	GO Biological Processes	19	cellular response to transforming growth factor beta stimulus	19_GO:0050896 response to stimulus	-7.42018	21.4236	11.7174	30244	162	61	7	11.4754	4.08085	25|857|6714|6774|7040|7157|23411	ABL1|CAV1|SRC|STAT3|TGFB1|TP53|SIRT1	-5.89318	0	80	0	0	-8.07521	37.1852
1	-7.4192	GO:0002831	M1	1	0	GO Biological Processes	19	regulation of response to biotic stimulus	19_GO:0050896 response to stimulus	-7.4192	10.3942	9.2971	30244	477	61	10	16.3934	4.74013	857|2099|4067|5468|5781|5970|6714|7040|7099|7124	CAV1|ESR1|LYN|PPARG|PTPN11|RELA|SRC|TGFB1|TLR4|TNF	-5.89315	0	77	0	0	-8.27654	148.741
1	-7.41182	GO:0031346	M1	1	0	GO Biological Processes	19	positive regulation of cell projection organization	19_GO:0048518 positive regulation of biological process	-7.41182	12.5697	9.85769	30244	355	61	9	14.7541	4.54076	25|3815|4067|4137|4914|5290|5879|6714|7422	ABL1|KIT|LYN|MAPT|NTRK1|PIK3CA|RAC1|SRC|VEGFA	-5.88671	0	62	0	0	-9.76591	145.824
1	-7.39177	GO:0150076	M1	1	0	GO Biological Processes	19	neuroinflammatory response	19_GO:0050896 response to stimulus	-7.39177	52.745	15.96	30244	47	61	5	8.19672	3.51224	351|3689|3717|4137|7124	APP|ITGB2|JAK2|MAPT|TNF	-5.86856	0	71	0	0	-9.0772	82.6339
1	-7.39177	GO:0034446	M1	1	0	GO Biological Processes	19	substrate adhesion-dependent cell spreading	19_GO:0009987 cellular process	-7.39177	52.745	15.96	30244	47	61	5	8.19672	3.51224	25|387|3690|5879|6714	ABL1|RHOA|ITGB3|RAC1|SRC	-5.86856	0	88	1	1	-7.39177	52.745
1	-7.35166	GO:0051051	M1	1	0	GO Biological Processes	19	negative regulation of transport	19_GO:0051179 localization	-7.35166	10.2227	9.20488	30244	485	61	10	16.3934	4.74013	857|1636|3690|4318|4846|5579|5743|5781|5879|7124	CAV1|ACE|ITGB3|MMP9|NOS3|PRKCB|PTGS2|PTPN11|RAC1|TNF	-5.82939	0	89	1	1	-7.35166	49.5803
1	-7.34816	GO:1901522	M1	1	0	GO Biological Processes	19	positive regulation of transcription from RNA polymerase II promoter involved in cellular response to chemical stimulus	19_GO:0048518 positive regulation of biological process	-7.34816	110.179	20.8295	30244	18	61	4	6.55738	3.16937	3091|5970|7157|7422	HIF1A|RELA|TP53|VEGFA	-5.82697	0	57	0	0	-10.7554	297.482
1	-7.34736	GO:0070665	M1	1	0	GO Biological Processes	19	positive regulation of leukocyte proliferation	19_GO:0048518 positive regulation of biological process	-7.34736	20.9074	11.5622	30244	166	61	7	11.4754	4.08085	3569|3717|3815|4067|5594|7099|7412	IL6|JAK2|KIT|LYN|MAPK1|TLR4|VCAM1	-5.82697	0	34	0	0	-14.817	185.926
1	-7.31894	GO:0042326	M1	1	0	GO Biological Processes	19	negative regulation of phosphorylation	19_GO:0048519 negative regulation of biological process	-7.31894	12.2589	9.71519	30244	364	61	9	14.7541	4.54076	25|836|857|3486|4067|4137|5468|7040|23411	ABL1|CASP3|CAV1|IGFBP3|LYN|MAPT|PPARG|TGFB1|SIRT1	-5.79949	0	70	0	0	-9.1155	55.0893
1	-7.31164	GO:0048469	M1	1	0	GO Biological Processes	19	cell maturation	19_GO:0032502 developmental process	-7.31164	20.6585	11.4866	30244	168	61	7	11.4754	4.08085	351|1909|3091|3791|5468|5972|7422	APP|EDNRA|HIF1A|KDR|PPARG|REN|VEGFA	-5.79312	0	57	0	0	-10.7554	297.482
1	-7.31006	GO:0001501	M1	1	0	GO Biological Processes	19	skeletal system development	19_GO:0032502 developmental process	-7.31006	10.1184	9.14833	30244	490	61	10	16.3934	4.74013	387|1432|1909|2261|3091|4313|4318|6714|7040|7157	RHOA|MAPK14|EDNRA|FGFR3|HIF1A|MMP2|MMP9|SRC|TGFB1|TP53	-5.79248	0	90	1	1	-7.31006	12.9115
1	-7.29863	GO:0002253	M1	1	0	GO Biological Processes	19	activation of immune response	19_GO:0002376 immune system process	-7.29863	12.1919	9.68421	30244	366	61	9	14.7541	4.54076	25|4067|5290|5579|5594|5970|6714|7099|7124	ABL1|LYN|PIK3CA|PRKCB|MAPK1|RELA|SRC|TLR4|TNF	-5.78287	0	47	0	0	-11.9059	70.829
1	-7.29859	GO:0033628	M1	1	0	GO Biological Processes	19	regulation of cell adhesion mediated by integrin	19_GO:0050789 regulation of biological process	-7.29859	50.5922	15.6185	30244	49	61	5	8.19672	3.51224	1803|3690|4067|5054|5781	DPP4|ITGB3|LYN|SERPINE1|PTPN11	-5.78287	0	91	1	1	-7.29859	50.5922
1	-7.29538	GO:0030168	M1	1	0	GO Biological Processes	19	platelet activation	19_GO:0032501 multicellular organismal process	-7.29538	30.0487	13.0147	30244	99	61	6	9.83607	3.81296	1432|2147|3569|3690|5290|6714	MAPK14|F2|IL6|ITGB3|PIK3CA|SRC	-5.78059	0	6	0	0	-25.8817	61.9754
1	-7.29394	GO:0071559	M1	1	0	GO Biological Processes	19	response to transforming growth factor beta	19_GO:0050896 response to stimulus	-7.29394	20.5362	11.4493	30244	169	61	7	11.4754	4.08085	25|857|6714|6774|7040|7157|23411	ABL1|CAV1|SRC|STAT3|TGFB1|TP53|SIRT1	-5.78008	0	80	0	0	-8.07521	37.1852
1	-7.24833	GO:0043122	M1	1	0	GO Biological Processes	19	regulation of I-kappaB kinase/NF-kappaB signaling	19_GO:0050896 response to stimulus	-7.24833	15.139	10.3332	30244	262	61	8	13.1148	4.32203	25|387|2099|5579|5970|7099|7124|23411	ABL1|RHOA|ESR1|PRKCB|RELA|TLR4|TNF|SIRT1	-5.73538	0	92	1	1	-7.24833	36.0584
1	-7.24615	GO:0032930	M1	1	0	GO Biological Processes	19	positive regulation of superoxide anion generation	19_GO:0048518 positive regulation of biological process	-7.24615	104.38	20.264	30244	19	61	4	6.55738	3.16937	1401|3689|4137|7040	CRP|ITGB2|MAPT|TGFB1	-5.73505	0	16	0	0	-19.3095	104.38
1	-7.24615	GO:0002363	M1	1	0	GO Biological Processes	19	alpha-beta T cell lineage commitment	19_GO:0002376 immune system process	-7.24615	104.38	20.264	30244	19	61	4	6.55738	3.16937	387|3569|3716|6774	RHOA|IL6|JAK1|STAT3	-5.73505	0	58	0	0	-10.4317	177.073
1	-7.22823	GO:0002683	M1	1	0	GO Biological Processes	19	negative regulation of immune system process	19_GO:0002376 immune system process	-7.22823	9.91607	9.03763	30244	500	61	10	16.3934	4.74013	836|1432|1803|2064|4067|5468|6714|7040|7099|7124	CASP3|MAPK14|DPP4|ERBB2|LYN|PPARG|SRC|TGFB1|TLR4|TNF	-5.71804	0	52	0	0	-11.1176	46.4816
1	-7.22427	GO:0007565	M1	1	0	GO Biological Processes	19	female pregnancy	19_GO:0022414 reproductive process	-7.22427	20.0614	11.3032	30244	173	61	7	11.4754	4.08085	367|1636|2099|3690|4313|4318|5743	AR|ACE|ESR1|ITGB3|MMP2|MMP9|PTGS2	-5.71591	0	59	0	0	-9.92161	64.67
1	-7.22427	GO:1903034	M1	1	0	GO Biological Processes	19	regulation of response to wounding	19_GO:0050896 response to stimulus	-7.22427	20.0614	11.3032	30244	173	61	7	11.4754	4.08085	857|2147|4846|5054|5340|6774|7124	CAV1|F2|NOS3|SERPINE1|PLG|STAT3|TNF	-5.71591	0	87	0	0	-7.45864	114.416
1	-7.20937	GO:0060688	M1	1	0	GO Biological Processes	19	regulation of morphogenesis of a branching structure	19_GO:0032502 developmental process	-7.20937	48.6082	15.2971	30244	51	61	5	8.19672	3.51224	25|367|2099|7124|7422	ABL1|AR|ESR1|TNF|VEGFA	-5.70419	0	43	0	0	-12.4817	99.1607
1	-7.20937	GO:0038093	M1	1	0	GO Biological Processes	19	Fc receptor signaling pathway	19_GO:0002376 immune system process	-7.20937	48.6082	15.2971	30244	51	61	5	8.19672	3.51224	25|3815|4067|5599|6714	ABL1|KIT|LYN|MAPK8|SRC	-5.70419	0	47	0	0	-11.9059	70.829
1	-7.20937	GO:0043457	M1	1	0	GO Biological Processes	19	regulation of cellular respiration	19_GO:0008152 metabolic process	-7.20937	48.6082	15.2971	30244	51	61	5	8.19672	3.51224	387|3091|4843|5290|7124	RHOA|HIF1A|NOS2|PIK3CA|TNF	-5.70419	0	50	0	0	-11.2879	48.6082
1	-7.20872	GO:0030336	M1	1	0	GO Biological Processes	19	negative regulation of cell migration	19_GO:0040011 locomotion	-7.20872	11.8993	9.54771	30244	375	61	9	14.7541	4.54076	387|1803|3486|5054|5468|5879|6774|7040|7124	RHOA|DPP4|IGFBP3|SERPINE1|PPARG|RAC1|STAT3|TGFB1|TNF	-5.70419	0	93	1	1	-7.20872	39.1424
1	-7.20711	GO:0007596	M1	1	0	GO Biological Processes	19	blood coagulation	19_GO:0032501 multicellular organismal process	-7.20711	19.9461	11.2674	30244	174	61	7	11.4754	4.08085	1432|2147|3569|3690|5290|5340|6714	MAPK14|F2|IL6|ITGB3|PIK3CA|PLG|SRC	-5.70419	0	6	0	0	-25.8817	61.9754
1	-7.20711	GO:2001242	M1	1	0	GO Biological Processes	19	regulation of intrinsic apoptotic signaling pathway	19_GO:0050896 response to stimulus	-7.20711	19.9461	11.2674	30244	174	61	7	11.4754	4.08085	857|3091|4318|5743|6714|7157|23411	CAV1|HIF1A|MMP9|PTGS2|SRC|TP53|SIRT1	-5.70419	0	25	0	0	-16.6437	52.8857
1	-7.20378	GO:0120035	M1	1	0	GO Biological Processes	19	regulation of plasma membrane bounded cell projection organization	19_GO:0050789 regulation of biological process	-7.20378	8.42942	8.58775	30244	647	61	11	18.0328	4.92251	25|387|857|3815|4067|4137|4914|5290|5879|6714|7422	ABL1|RHOA|CAV1|KIT|LYN|MAPT|NTRK1|PIK3CA|RAC1|SRC|VEGFA	-5.70176	0	62	0	0	-9.76591	145.824
1	-7.17927	GO:0045786	M1	1	0	GO Biological Processes	19	negative regulation of cell cycle	19_GO:0048519 negative regulation of biological process	-7.17927	11.8048	9.50324	30244	378	61	9	14.7541	4.54076	25|836|1432|5743|5781|7040|7124|7157|23411	ABL1|CASP3|MAPK14|PTGS2|PTPN11|TGFB1|TNF|TP53|SIRT1	-5.67815	0	44	0	0	-12.3676	185.926
1	-7.17312	GO:0050817	M1	1	0	GO Biological Processes	19	coagulation	19_GO:0032501 multicellular organismal process	-7.17312	19.7194	11.1968	30244	176	61	7	11.4754	4.08085	1432|2147|3569|3690|5290|5340|6714	MAPK14|F2|IL6|ITGB3|PIK3CA|PLG|SRC	-5.67289	0	6	0	0	-25.8817	61.9754
1	-7.16951	GO:0009615	M1	1	0	GO Biological Processes	19	response to virus	19_GO:0044419 biological process involved in interspecies interaction between organisms	-7.16951	11.7737	9.48853	30244	379	61	9	14.7541	4.54076	338|1432|3091|3569|3716|3717|5970|6714|7124	APOB|MAPK14|HIF1A|IL6|JAK1|JAK2|RELA|SRC|TNF	-5.67018	0	12	0	0	-21.1464	28.1706
1	-7.16613	GO:1904707	M1	1	0	GO Biological Processes	19	positive regulation of vascular associated smooth muscle cell proliferation	19_GO:0048518 positive regulation of biological process	-7.16613	47.6734	15.1433	30244	52	61	5	8.19672	3.51224	3717|4313|4318|6714|7124	JAK2|MMP2|MMP9|SRC|TNF	-5.66769	0	13	0	0	-20.0435	55.0893
1	-7.15627	GO:1905475	M1	1	0	GO Biological Processes	19	regulation of protein localization to membrane	19_GO:0051179 localization	-7.15627	19.608	11.1619	30244	177	61	7	11.4754	4.08085	367|1956|2064|3689|5599|7040|7124	AR|EGFR|ERBB2|ITGB2|MAPK8|TGFB1|TNF	-5.65873	0	55	0	0	-11.0298	55.0893
1	-7.1499	GO:0060749	M1	1	0	GO Biological Processes	19	mammary gland alveolus development	19_GO:0032502 developmental process	-7.1499	99.1607	19.7412	30244	20	61	4	6.55738	3.16937	367|2099|3091|7422	AR|ESR1|HIF1A|VEGFA	-5.65501	0	43	0	0	-12.4817	99.1607
1	-7.1499	GO:0061377	M1	1	0	GO Biological Processes	19	mammary gland lobule development	19_GO:0032502 developmental process	-7.1499	99.1607	19.7412	30244	20	61	4	6.55738	3.16937	367|2099|3091|7422	AR|ESR1|HIF1A|VEGFA	-5.65501	0	43	0	0	-12.4817	99.1607
1	-7.1499	GO:0060965	M1	1	0	GO Biological Processes	19	negative regulation of miRNA-mediated gene silencing	19_GO:0048519 negative regulation of biological process	-7.1499	99.1607	19.7412	30244	20	61	4	6.55738	3.16937	3569|5468|6774|7157	IL6|PPARG|STAT3|TP53	-5.65501	0	58	0	0	-10.4317	177.073
1	-7.14222	GO:0032760	M1	1	0	GO Biological Processes	19	positive regulation of tumor necrosis factor production	19_GO:0048518 positive regulation of biological process	-7.14222	28.3316	12.6122	30244	105	61	6	9.83607	3.81296	351|3569|3717|5781|6774|7099	APP|IL6|JAK2|PTPN11|STAT3|TLR4	-5.6491	0	40	0	0	-13.1584	297.482
1	-7.14222	GO:0071346	M1	1	0	GO Biological Processes	19	cellular response to type II interferon	19_GO:0044419 biological process involved in interspecies interaction between organisms	-7.14222	28.3316	12.6122	30244	105	61	6	9.83607	3.81296	3716|3717|4843|7099|7124|7157	JAK1|JAK2|NOS2|TLR4|TNF|TP53	-5.6491	0	74	0	0	-8.57457	148.741
1	-7.13953	GO:0032675	M1	1	0	GO Biological Processes	19	regulation of interleukin-6 production	19_GO:0032501 multicellular organismal process	-7.13953	19.4979	11.1273	30244	178	61	7	11.4754	4.08085	351|3569|4843|5781|6774|7099|7124	APP|IL6|NOS2|PTPN11|STAT3|TLR4|TNF	-5.64817	0	40	0	0	-13.1584	297.482
1	-7.13953	GO:0019058	M1	1	0	GO Biological Processes	19	viral life cycle	19_GO:0016032 viral process	-7.13953	19.4979	11.1273	30244	178	61	7	11.4754	4.08085	185|857|1234|1803|1956|3383|3690	AGTR1|CAV1|CCR5|DPP4|EGFR|ICAM1|ITGB3	-5.64817	0	51	0	0	-11.1807	35.4145
1	-7.12377	GO:0050886	M1	1	0	GO Biological Processes	19	endocrine process	19_GO:0032501 multicellular organismal process	-7.12377	46.7739	14.9939	30244	53	61	5	8.19672	3.51224	185|387|1636|4846|5972	AGTR1|RHOA|ACE|NOS3|REN	-5.63415	0	72	0	0	-9.07096	165.268
1	-7.12323	GO:0030198	M1	1	0	GO Biological Processes	19	extracellular matrix organization	19_GO:0009987 cellular process	-7.12323	14.5824	10.1158	30244	272	61	8	13.1148	4.32203	351|857|4312|4313|4318|5340|7040|7124	APP|CAV1|MMP1|MMP2|MMP9|PLG|TGFB1|TNF	-5.63415	0	18	0	0	-18.3159	141.658
1	-7.12288	GO:0071478	M1	1	0	GO Biological Processes	19	cellular response to radiation	19_GO:0050896 response to stimulus	-7.12288	19.389	11.093	30244	179	61	7	11.4754	4.08085	1432|4312|4313|4318|5743|7157|23411	MAPK14|MMP1|MMP2|MMP9|PTGS2|TP53|SIRT1	-5.63415	0	18	0	0	-18.3159	141.658
1	-7.11759	GO:1901890	M1	1	0	GO Biological Processes	19	positive regulation of cell junction assembly	19_GO:0048518 positive regulation of biological process	-7.11759	28.0643	12.5484	30244	106	61	6	9.83607	3.81296	25|857|3791|4914|5879|7422	ABL1|CAV1|KDR|NTRK1|RAC1|VEGFA	-5.63059	0	41	0	0	-12.6721	82.6339
1	-7.11759	GO:0043467	M1	1	0	GO Biological Processes	19	regulation of generation of precursor metabolites and energy	19_GO:0008152 metabolic process	-7.11759	28.0643	12.5484	30244	106	61	6	9.83607	3.81296	387|3091|4843|5290|7124|7157	RHOA|HIF1A|NOS2|PIK3CA|TNF|TP53	-5.63059	0	50	0	0	-11.2879	48.6082
1	-7.111	GO:0043062	M1	1	0	GO Biological Processes	19	extracellular structure organization	19_GO:0009987 cellular process	-7.111	14.529	10.0947	30244	273	61	8	13.1148	4.32203	351|857|4312|4313|4318|5340|7040|7124	APP|CAV1|MMP1|MMP2|MMP9|PLG|TGFB1|TNF	-5.62487	0	18	0	0	-18.3159	141.658
1	-7.10879	GO:2000634	M1	1	0	GO Biological Processes	19	regulation of primary miRNA processing	19_GO:0048519 negative regulation of biological process	-7.10879	297.482	29.8055	30244	5	61	3	4.91803	2.76873	3569|6774|7040	IL6|STAT3|TGFB1	-5.62439	0	40	0	0	-13.1584	297.482
1	-7.10879	GO:0061419	M1	1	0	GO Biological Processes	19	positive regulation of transcription from RNA polymerase II promoter in response to hypoxia	19_GO:0048518 positive regulation of biological process	-7.10879	297.482	29.8055	30244	5	61	3	4.91803	2.76873	3091|7157|7422	HIF1A|TP53|VEGFA	-5.62439	0	57	0	0	-10.7554	297.482
1	-7.10634	GO:0007599	M1	1	0	GO Biological Processes	19	hemostasis	19_GO:0065007 biological regulation	-7.10634	19.2812	11.059	30244	180	61	7	11.4754	4.08085	1432|2147|3569|3690|5290|5340|6714	MAPK14|F2|IL6|ITGB3|PIK3CA|PLG|SRC	-5.6228	0	6	0	0	-25.8817	61.9754
1	-7.10345	GO:0031344	M1	1	0	GO Biological Processes	19	regulation of cell projection organization	19_GO:0050789 regulation of biological process	-7.10345	8.23842	8.46555	30244	662	61	11	18.0328	4.92251	25|387|857|3815|4067|4137|4914|5290|5879|6714|7422	ABL1|RHOA|CAV1|KIT|LYN|MAPT|NTRK1|PIK3CA|RAC1|SRC|VEGFA	-5.62078	0	62	0	0	-9.76591	145.824
1	-7.08666	GO:0045229	M1	1	0	GO Biological Processes	19	external encapsulating structure organization	19_GO:0009987 cellular process	-7.08666	14.4234	10.0528	30244	275	61	8	13.1148	4.32203	351|857|4312|4313|4318|5340|7040|7124	APP|CAV1|MMP1|MMP2|MMP9|PLG|TGFB1|TNF	-5.60485	0	18	0	0	-18.3159	141.658
1	-7.08224	GO:0046686	M1	1	0	GO Biological Processes	19	response to cadmium ion	19_GO:0050896 response to stimulus	-7.08224	45.9077	14.8485	30244	54	61	5	8.19672	3.51224	1956|3815|4318|5594|5599	EGFR|KIT|MMP9|MAPK1|MAPK8	-5.60128	0	54	0	0	-11.0329	63.9746
1	-7.06906	GO:0014013	M1	1	0	GO Biological Processes	19	regulation of gliogenesis	19_GO:0032502 developmental process	-7.06906	27.5446	12.4234	30244	108	61	6	9.83607	3.81296	2147|3569|4067|7040|7124|7157	F2|IL6|LYN|TGFB1|TNF|TP53	-5.58896	0	40	0	0	-13.1584	297.482
1	-7.06394	GO:2000146	M1	1	0	GO Biological Processes	19	negative regulation of cell motility	19_GO:0040011 locomotion	-7.06394	11.4416	9.33028	30244	390	61	9	14.7541	4.54076	387|1803|3486|5054|5468|5879|6774|7040|7124	RHOA|DPP4|IGFBP3|SERPINE1|PPARG|RAC1|STAT3|TGFB1|TNF	-5.58469	0	93	0	0	-7.20872	39.1424
1	-7.05878	GO:0060149	M1	1	0	GO Biological Processes	19	negative regulation of post-transcriptional gene silencing	19_GO:0048519 negative regulation of biological process	-7.05878	94.4387	19.2559	30244	21	61	4	6.55738	3.16937	3569|5468|6774|7157	IL6|PPARG|STAT3|TP53	-5.58209	0	58	0	0	-10.4317	177.073
1	-7.05878	GO:0060967	M1	1	0	GO Biological Processes	19	negative regulation of gene silencing by RNA	19_GO:0048519 negative regulation of biological process	-7.05878	94.4387	19.2559	30244	21	61	4	6.55738	3.16937	3569|5468|6774|7157	IL6|PPARG|STAT3|TP53	-5.58209	0	58	0	0	-10.4317	177.073
1	-7.05878	GO:1900369	M1	1	0	GO Biological Processes	19	negative regulation of post-transcriptional gene silencing by RNA	19_GO:0048519 negative regulation of biological process	-7.05878	94.4387	19.2559	30244	21	61	4	6.55738	3.16937	3569|5468|6774|7157	IL6|PPARG|STAT3|TP53	-5.58209	0	58	0	0	-10.4317	177.073
1	-7.04515	GO:1903557	M1	1	0	GO Biological Processes	19	positive regulation of tumor necrosis factor superfamily cytokine production	19_GO:0048518 positive regulation of biological process	-7.04515	27.2919	12.3622	30244	109	61	6	9.83607	3.81296	351|3569|3717|5781|6774|7099	APP|IL6|JAK2|PTPN11|STAT3|TLR4	-5.57009	0	40	0	0	-13.1584	297.482
1	-7.04509	GO:0001701	M1	1	0	GO Biological Processes	19	in utero embryonic development	19_GO:0032502 developmental process	-7.04509	11.3832	9.30219	30244	392	61	9	14.7541	4.54076	338|367|1909|1956|3091|4846|5594|7157|7422	APOB|AR|EDNRA|EGFR|HIF1A|NOS3|MAPK1|TP53|VEGFA	-5.57009	0	31	0	0	-15.1277	49.5803
1	-7.04152	GO:0007159	M1	1	0	GO Biological Processes	19	leukocyte cell-cell adhesion	19_GO:0009987 cellular process	-7.04152	45.073	14.7071	30244	55	61	5	8.19672	3.51224	3383|3689|6403|7124|7412	ICAM1|ITGB2|SELP|TNF|VCAM1	-5.56736	0	49	0	0	-11.6763	74.3705
1	-7.03856	GO:0001503	M1	1	0	GO Biological Processes	19	ossification	19_GO:0032501 multicellular organismal process	-7.03856	14.2166	9.97035	30244	279	61	8	13.1148	4.32203	387|1432|1956|2261|3091|3486|4313|5743	RHOA|MAPK14|EGFR|FGFR3|HIF1A|IGFBP3|MMP2|PTGS2	-5.56525	0	94	1	1	-7.03856	26.0949
1	-7.02146	GO:0051341	M1	1	0	GO Biological Processes	19	regulation of oxidoreductase activity	19_GO:0065007 biological regulation	-7.02146	27.0438	12.3018	30244	110	61	6	9.83607	3.81296	25|185|857|1956|3091|7124	ABL1|AGTR1|CAV1|EGFR|HIF1A|TNF	-5.54899	0	95	1	1	-7.02146	47.2194
1	-7.00157	GO:0001954	M1	1	0	GO Biological Processes	19	positive regulation of cell-matrix adhesion	19_GO:0048518 positive regulation of biological process	-7.00157	44.2681	14.5694	30244	56	61	5	8.19672	3.51224	25|3690|3791|5879|7422	ABL1|ITGB3|KDR|RAC1|VEGFA	-5.53077	0	41	0	0	-12.6721	82.6339
1	-7.00157	GO:0043525	M1	1	0	GO Biological Processes	19	positive regulation of neuron apoptotic process	19_GO:0048518 positive regulation of biological process	-7.00157	44.2681	14.5694	30244	56	61	5	8.19672	3.51224	25|387|836|7124|7157	ABL1|RHOA|CASP3|TNF|TP53	-5.53077	0	44	0	0	-12.3676	185.926
1	-6.97737	GO:0007204	M1	1	0	GO Biological Processes	19	positive regulation of cytosolic calcium ion concentration	19_GO:0065007 biological regulation	-6.97737	18.4608	10.7962	30244	188	61	7	11.4754	4.08085	25|185|857|1234|1909|2099|3717	ABL1|AGTR1|CAV1|CCR5|EDNRA|ESR1|JAK2	-5.50741	0	56	0	0	-10.9363	59.0242
1	-6.97477	GO:0032651	M1	1	0	GO Biological Processes	19	regulation of interleukin-1 beta production	19_GO:0032501 multicellular organismal process	-6.97477	26.5609	12.1834	30244	112	61	6	9.83607	3.81296	351|3569|3717|6774|7099|7124	APP|IL6|JAK2|STAT3|TLR4|TNF	-5.50564	0	40	0	0	-13.1584	297.482
1	-6.97229	GO:0032928	M1	1	0	GO Biological Processes	19	regulation of superoxide anion generation	19_GO:0008152 metabolic process	-6.97229	90.1461	18.8039	30244	22	61	4	6.55738	3.16937	1401|3689|4137|7040	CRP|ITGB2|MAPT|TGFB1	-5.50482	0	16	0	0	-19.3095	104.38
1	-6.97229	GO:0003081	M1	1	0	GO Biological Processes	19	regulation of systemic arterial blood pressure by renin-angiotensin	19_GO:0032501 multicellular organismal process	-6.97229	90.1461	18.8039	30244	22	61	4	6.55738	3.16937	185|387|1636|5972	AGTR1|RHOA|ACE|REN	-5.50482	0	72	0	0	-9.07096	165.268
1	-6.94454	GO:0010721	M1	1	0	GO Biological Processes	19	negative regulation of cell development	19_GO:0032502 developmental process	-6.94454	13.8203	9.81039	30244	287	61	8	13.1148	4.32203	2064|2147|3569|4067|7099|7124|7157|7422	ERBB2|F2|IL6|LYN|TLR4|TNF|TP53|VEGFA	-5.4779	0	40	0	0	-13.1584	297.482
1	-6.92895	GO:1901222	M1	1	0	GO Biological Processes	19	regulation of NIK/NF-kappaB signaling	19_GO:0050896 response to stimulus	-6.92895	26.0949	12.068	30244	114	61	6	9.83607	3.81296	351|387|1956|5970|7099|7124	APP|RHOA|EGFR|RELA|TLR4|TNF	-5.46314	0	28	0	0	-15.3837	82.6339
1	-6.89968	GO:0044703	M1	1	0	GO Biological Processes	19	multi-organism reproductive process	19_GO:0022414 reproductive process	-6.89968	17.9825	10.6401	30244	193	61	7	11.4754	4.08085	367|1636|2099|3690|4313|4318|5743	AR|ACE|ESR1|ITGB3|MMP2|MMP9|PTGS2	-5.4347	0	59	0	0	-9.92161	64.67
1	-6.88997	GO:0035162	M1	1	0	GO Biological Processes	19	embryonic hemopoiesis	19_GO:0032502 developmental process	-6.88997	86.2267	18.3815	30244	23	61	4	6.55738	3.16937	3091|3791|3815|7422	HIF1A|KDR|KIT|VEGFA	-5.42664	0	57	0	0	-10.7554	297.482
1	-6.88997	GO:0006809	M1	1	0	GO Biological Processes	19	nitric oxide biosynthetic process	19_GO:0008152 metabolic process	-6.88997	86.2267	18.3815	30244	23	61	4	6.55738	3.16937	857|4843|4846|7099	CAV1|NOS2|NOS3|TLR4	-5.42664	0	84	0	0	-7.87089	86.2267
1	-6.88718	GO:0030100	M1	1	0	GO Biological Processes	19	regulation of endocytosis	19_GO:0051179 localization	-6.88718	13.5837	9.71363	30244	292	61	8	13.1148	4.32203	25|857|3690|5054|5879|6714|7124|7422	ABL1|CAV1|ITGB3|SERPINE1|RAC1|SRC|TNF|VEGFA	-5.42522	0	3	0	0	-31.5913	40.4737
1	-6.8861	GO:1903053	M1	1	0	GO Biological Processes	19	regulation of extracellular matrix organization	19_GO:0050789 regulation of biological process	-6.8861	42.0172	14.1773	30244	59	61	5	8.19672	3.51224	25|1803|3569|3690|7040	ABL1|DPP4|IL6|ITGB3|TGFB1	-5.42522	0	40	0	0	-13.1584	297.482
1	-6.8861	GO:2000351	M1	1	0	GO Biological Processes	19	regulation of endothelial cell apoptotic process	19_GO:0050789 regulation of biological process	-6.8861	42.0172	14.1773	30244	59	61	5	8.19672	3.51224	25|3383|3791|5054|7124	ABL1|ICAM1|KDR|SERPINE1|TNF	-5.42522	0	48	0	0	-11.8915	56.6632
1	-6.87107	GO:0040007	M1	1	0	GO Biological Processes	19	growth	19_GO:0040007 growth	-6.87107	10.857	9.04511	30244	411	61	9	14.7541	4.54076	25|351|367|1909|2099|2261|5781|6714|7157	ABL1|APP|AR|EDNRA|ESR1|FGFR3|PTPN11|SRC|TP53	-5.41183	0	43	0	0	-12.4817	99.1607
1	-6.87107	GO:0048589	M1	1	0	GO Biological Processes	19	developmental growth	19_GO:0040007 growth	-6.87107	10.857	9.04511	30244	411	61	9	14.7541	4.54076	25|351|367|1909|2099|2261|5781|6714|7157	ABL1|APP|AR|EDNRA|ESR1|FGFR3|PTPN11|SRC|TP53	-5.41183	0	43	0	0	-12.4817	99.1607
1	-6.86178	GO:0071901	M1	1	0	GO Biological Processes	19	negative regulation of protein serine/threonine kinase activity	19_GO:0048519 negative regulation of biological process	-6.86178	25.4258	11.9004	30244	117	61	6	9.83607	3.81296	25|836|857|4067|5468|23411	ABL1|CASP3|CAV1|LYN|PPARG|SIRT1	-5.40336	0	70	0	0	-9.1155	55.0893
1	-6.85409	GO:0070302	M1	1	0	GO Biological Processes	19	regulation of stress-activated protein kinase signaling cascade	19_GO:0050896 response to stimulus	-6.85409	17.7073	10.5493	30244	196	61	7	11.4754	4.08085	351|1956|4067|5594|7099|7124|7422	APP|EGFR|LYN|MAPK1|TLR4|TNF|VEGFA	-5.39648	0	28	0	0	-15.3837	82.6339
1	-6.84898	GO:0031279	M1	1	0	GO Biological Processes	19	regulation of cyclase activity	19_GO:0065007 biological regulation	-6.84898	41.3169	14.0531	30244	60	61	5	8.19672	3.51224	1432|1909|4843|4846|5599	MAPK14|EDNRA|NOS2|NOS3|MAPK8	-5.39218	0	84	0	0	-7.87089	86.2267
1	-6.82411	GO:0032388	M1	1	0	GO Biological Processes	19	positive regulation of intracellular transport	19_GO:0051179 localization	-6.82411	17.5284	10.4898	30244	198	61	7	11.4754	4.08085	1432|2064|3689|3717|5599|5743|7040	MAPK14|ERBB2|ITGB2|JAK2|MAPK8|PTGS2|TGFB1	-5.36811	0	69	0	0	-9.17089	78.2847
1	-6.81251	GO:0043470	M1	1	0	GO Biological Processes	19	regulation of carbohydrate catabolic process	19_GO:0008152 metabolic process	-6.81251	40.6396	13.9319	30244	61	61	5	8.19672	3.51224	351|3091|5465|6774|7157	APP|HIF1A|PPARA|STAT3|TP53	-5.35813	0	27	0	0	-15.7259	40.6396
1	-6.81251	GO:0002444	M1	1	0	GO Biological Processes	19	myeloid leukocyte mediated immunity	19_GO:0002376 immune system process	-6.81251	40.6396	13.9319	30244	61	61	5	8.19672	3.51224	1636|2147|3569|3815|4067	ACE|F2|IL6|KIT|LYN	-5.35813	0	61	0	0	-9.83183	68.3867
1	-6.79758	GO:0042742	M1	1	0	GO Biological Processes	19	defense response to bacterium	19_GO:0044419 biological process involved in interspecies interaction between organisms	-6.79758	13.2214	9.56365	30244	300	61	8	13.1148	4.32203	1401|2147|3569|4843|5054|6403|7099|7124	CRP|F2|IL6|NOS2|SERPINE1|SELP|TLR4|TNF	-5.34401	0	40	0	0	-13.1584	297.482
1	-6.78646	GO:0055082	M1	1	0	GO Biological Processes	19	intracellular chemical homeostasis	19_GO:0042592 homeostatic process	-6.78646	8.88536	8.45199	30244	558	61	10	16.3934	4.74013	351|857|1636|1909|2147|3091|5290|5579|5594|23411	APP|CAV1|ACE|EDNRA|F2|HIF1A|PIK3CA|PRKCB|MAPK1|SIRT1	-5.3337	0	68	0	0	-9.19748	14.0322
1	-6.77666	GO:0090398	M1	1	0	GO Biological Processes	19	cellular senescence	19_GO:0050896 response to stimulus	-6.77666	39.9841	13.8136	30244	62	61	5	8.19672	3.51224	25|1432|5599|7157|23411	ABL1|MAPK14|MAPK8|TP53|SIRT1	-5.32469	0	44	0	0	-12.3676	185.926
1	-6.775	GO:0002718	M1	1	0	GO Biological Processes	19	regulation of cytokine production involved in immune response	19_GO:0002376 immune system process	-6.775	24.5853	11.6864	30244	121	61	6	9.83607	3.81296	3569|3815|7040|7099|7124|23411	IL6|KIT|TGFB1|TLR4|TNF|SIRT1	-5.32383	0	40	0	0	-13.1584	297.482
1	-6.7656	GO:0010959	M1	1	0	GO Biological Processes	19	regulation of metal ion transport	19_GO:0051179 localization	-6.7656	10.549	8.89126	30244	423	61	9	14.7541	4.54076	25|387|857|1636|2147|3690|4067|4846|5743	ABL1|RHOA|CAV1|ACE|F2|ITGB3|LYN|NOS3|PTGS2	-5.31552	0	65	0	0	-9.55841	24.1855
1	-6.76509	GO:0044706	M1	1	0	GO Biological Processes	19	multi-multicellular organism process	19_GO:0032501 multicellular organismal process	-6.76509	17.1813	10.3734	30244	202	61	7	11.4754	4.08085	367|1636|2099|3690|4313|4318|5743	AR|ACE|ESR1|ITGB3|MMP2|MMP9|PTGS2	-5.31552	0	59	0	0	-9.92161	64.67
1	-6.74142	GO:1904036	M1	1	0	GO Biological Processes	19	negative regulation of epithelial cell apoptotic process	19_GO:0048519 negative regulation of biological process	-6.74142	39.3495	13.6981	30244	63	61	5	8.19672	3.51224	25|3383|3791|5054|5465	ABL1|ICAM1|KDR|SERPINE1|PPARA	-5.29264	0	48	0	0	-11.8915	56.6632
1	-6.73638	GO:1902993	M1	1	0	GO Biological Processes	19	positive regulation of amyloid precursor protein catabolic process	19_GO:0048518 positive regulation of biological process	-6.73638	79.3285	17.6135	30244	25	61	4	6.55738	3.16937	836|4067|5970|7124	CASP3|LYN|RELA|TNF	-5.2884	0	77	0	0	-8.27654	148.741
1	-6.73273	GO:0043280	M1	1	0	GO Biological Processes	19	positive regulation of cysteine-type endopeptidase activity involved in apoptotic process	19_GO:0048518 positive regulation of biological process	-6.73273	24.1855	11.5833	30244	123	61	6	9.83607	3.81296	387|3717|4137|5468|7124|23411	RHOA|JAK2|MAPT|PPARG|TNF|SIRT1	-5.28554	0	13	0	0	-20.0435	55.0893
1	-6.73117	GO:0040013	M1	1	0	GO Biological Processes	19	negative regulation of locomotion	19_GO:0040011 locomotion	-6.73117	10.4502	8.84135	30244	427	61	9	14.7541	4.54076	387|1803|3486|5054|5468|5879|6774|7040|7124	RHOA|DPP4|IGFBP3|SERPINE1|PPARG|RAC1|STAT3|TGFB1|TNF	-5.28478	0	93	0	0	-7.20872	39.1424
1	-6.72164	GO:1901654	M1	1	0	GO Biological Processes	19	response to ketone	19_GO:0050896 response to stimulus	-6.72164	16.9299	10.2883	30244	205	61	7	11.4754	4.08085	367|857|1636|3717|5290|6714|7040	AR|CAV1|ACE|JAK2|PIK3CA|SRC|TGFB1	-5.27603	0	63	0	0	-9.74222	371.852
1	-6.69118	GO:0010811	M1	1	0	GO Biological Processes	19	positive regulation of cell-substrate adhesion	19_GO:0048518 positive regulation of biological process	-6.69118	23.7986	11.4825	30244	125	61	6	9.83607	3.81296	25|3690|3717|3791|5879|7422	ABL1|ITGB3|JAK2|KDR|RAC1|VEGFA	-5.24637	0	41	0	0	-12.6721	82.6339
1	-6.67267	GO:1905330	M1	1	0	GO Biological Processes	19	regulation of morphogenesis of an epithelium	19_GO:0032502 developmental process	-6.67267	38.1387	13.475	30244	65	61	5	8.19672	3.51224	25|367|2099|7124|7422	ABL1|AR|ESR1|TNF|VEGFA	-5.22943	0	43	0	0	-12.4817	99.1607
1	-6.67267	GO:0043154	M1	1	0	GO Biological Processes	19	negative regulation of cysteine-type endopeptidase activity involved in apoptotic process	19_GO:0048519 negative regulation of biological process	-6.67267	38.1387	13.475	30244	65	61	5	8.19672	3.51224	4318|5743|6714|7124|7422	MMP9|PTGS2|SRC|TNF|VEGFA	-5.22943	0	46	0	0	-12.0753	53.1218
1	-6.67067	GO:2000027	M1	1	0	GO Biological Processes	19	regulation of animal organ morphogenesis	19_GO:0032502 developmental process	-6.67067	23.6097	11.4331	30244	126	61	6	9.83607	3.81296	25|367|387|5879|7124|7422	ABL1|AR|RHOA|RAC1|TNF|VEGFA	-5.22821	0	43	0	0	-12.4817	99.1607
1	-6.66448	GO:0051894	M1	1	0	GO Biological Processes	19	positive regulation of focal adhesion assembly	19_GO:0048518 positive regulation of biological process	-6.66448	76.2774	17.2629	30244	26	61	4	6.55738	3.16937	25|3791|5879|7422	ABL1|KDR|RAC1|VEGFA	-5.22437	0	41	0	0	-12.6721	82.6339
1	-6.66448	GO:0038179	M1	1	0	GO Biological Processes	19	neurotrophin signaling pathway	19_GO:0050896 response to stimulus	-6.66448	76.2774	17.2629	30244	26	61	4	6.55738	3.16937	836|4914|5781|6714	CASP3|NTRK1|PTPN11|SRC	-5.22437	0	82	0	0	-7.9763	152.555
1	-6.66448	GO:0046209	M1	1	0	GO Biological Processes	19	nitric oxide metabolic process	19_GO:0008152 metabolic process	-6.66448	76.2774	17.2629	30244	26	61	4	6.55738	3.16937	857|4843|4846|7099	CAV1|NOS2|NOS3|TLR4	-5.22437	0	84	0	0	-7.87089	86.2267
1	-6.6507	GO:0048167	M1	1	0	GO Biological Processes	19	regulation of synaptic plasticity	19_GO:0050789 regulation of biological process	-6.6507	16.5268	10.1503	30244	210	61	7	11.4754	4.08085	25|351|1636|3815|4137|5594|5743	ABL1|APP|ACE|KIT|MAPT|MAPK1|PTGS2	-5.21136	0	36	0	0	-14.5317	30.9877
1	-6.63912	GO:0070301	M1	1	0	GO Biological Processes	19	cellular response to hydrogen peroxide	19_GO:0050896 response to stimulus	-6.63912	37.5609	13.3672	30244	66	61	5	8.19672	3.51224	25|3569|5970|6714|23411	ABL1|IL6|RELA|SRC|SIRT1	-5.20057	0	7	0	0	-25.69	47.2194
1	-6.63016	GO:0034341	M1	1	0	GO Biological Processes	19	response to type II interferon	19_GO:0044419 biological process involved in interspecies interaction between organisms	-6.63016	23.2408	11.3358	30244	128	61	6	9.83607	3.81296	3716|3717|4843|7099|7124|7157	JAK1|JAK2|NOS2|TLR4|TNF|TP53	-5.19238	0	74	0	0	-8.57457	148.741
1	-6.5955	GO:2001057	M1	1	0	GO Biological Processes	19	reactive nitrogen species metabolic process	19_GO:0008152 metabolic process	-6.5955	73.4523	16.9319	30244	27	61	4	6.55738	3.16937	857|4843|4846|7099	CAV1|NOS2|NOS3|TLR4	-5.1585	0	84	0	0	-7.87089	86.2267
1	-6.5903	GO:0030183	M1	1	0	GO Biological Processes	19	B cell differentiation	19_GO:0002376 immune system process	-6.5903	22.8832	11.2407	30244	130	61	6	9.83607	3.81296	25|3569|3815|4914|7157|7412	ABL1|IL6|KIT|NTRK1|TP53|VCAM1	-5.15407	0	5	0	0	-27.9719	26.7345
1	-6.57062	GO:0032652	M1	1	0	GO Biological Processes	19	regulation of interleukin-1 production	19_GO:0032501 multicellular organismal process	-6.57062	22.7085	11.194	30244	131	61	6	9.83607	3.81296	351|3569|3717|6774|7099|7124	APP|IL6|JAK2|STAT3|TLR4|TNF	-5.13516	0	40	0	0	-13.1584	297.482
1	-6.5679	GO:0045637	M1	1	0	GO Biological Processes	19	regulation of myeloid cell differentiation	19_GO:0002376 immune system process	-6.5679	16.0677	9.99095	30244	216	61	7	11.4754	4.08085	1432|3091|4067|6774|7040|7099|7124	MAPK14|HIF1A|LYN|STAT3|TGFB1|TLR4|TNF	-5.13321	0	96	1	1	-6.5679	43.7473
1	-6.56597	GO:0002246	M1	1	0	GO Biological Processes	19	wound healing involved in inflammatory response	19_GO:0050896 response to stimulus	-6.56597	212.487	25.1571	30244	7	61	3	4.91803	2.76873	3091|7040|7099	HIF1A|TGFB1|TLR4	-5.13282	0	40	0	0	-13.1584	297.482
1	-6.56597	GO:0010573	M1	1	0	GO Biological Processes	19	vascular endothelial growth factor production	19_GO:0032501 multicellular organismal process	-6.56597	212.487	25.1571	30244	7	61	3	4.91803	2.76873	3091|3569|7124	HIF1A|IL6|TNF	-5.13282	0	40	0	0	-13.1584	297.482
1	-6.54161	GO:0030193	M1	1	0	GO Biological Processes	19	regulation of blood coagulation	19_GO:0032501 multicellular organismal process	-6.54161	35.9278	13.0577	30244	69	61	5	8.19672	3.51224	857|2147|4846|5054|5340	CAV1|F2|NOS3|SERPINE1|PLG	-5.11	0	87	0	0	-7.45864	114.416
1	-6.54161	GO:0007249	M1	1	0	GO Biological Processes	19	I-kappaB kinase/NF-kappaB signaling	19_GO:0050896 response to stimulus	-6.54161	35.9278	13.0577	30244	69	61	5	8.19672	3.51224	25|1909|5970|7099|7124	ABL1|EDNRA|RELA|TLR4|TNF	-5.11	0	92	0	0	-7.24833	36.0584
1	-6.53172	GO:0019722	M1	1	0	GO Biological Processes	19	calcium-mediated signaling	19_GO:0050896 response to stimulus	-6.53172	22.3671	11.1021	30244	133	61	6	9.83607	3.81296	185|1234|3791|6403|7124|7412	AGTR1|CCR5|KDR|SELP|TNF|VCAM1	-5.10087	0	49	0	0	-11.6763	74.3705
1	-6.52921	GO:1904385	M1	1	0	GO Biological Processes	19	cellular response to angiotensin	19_GO:0050896 response to stimulus	-6.52921	70.829	16.6185	30244	28	61	4	6.55738	3.16937	185|857|5970|6714	AGTR1|CAV1|RELA|SRC	-5.09912	0	64	0	0	-9.65265	123.951
1	-6.51251	GO:0002262	M1	1	0	GO Biological Processes	19	myeloid cell homeostasis	19_GO:0042592 homeostatic process	-6.51251	22.2001	11.0569	30244	134	61	6	9.83607	3.81296	836|3569|3717|3815|4067|7422	CASP3|IL6|JAK2|KIT|LYN|VEGFA	-5.08318	0	34	0	0	-14.817	185.926
1	-6.5101	GO:0032722	M1	1	0	GO Biological Processes	19	positive regulation of chemokine production	19_GO:0048518 positive regulation of biological process	-6.5101	35.4145	12.959	30244	70	61	5	8.19672	3.51224	351|3091|3569|7099|7124	APP|HIF1A|IL6|TLR4|TNF	-5.08153	0	40	0	0	-13.1584	297.482
1	-6.47905	GO:1900046	M1	1	0	GO Biological Processes	19	regulation of hemostasis	19_GO:0050789 regulation of biological process	-6.47905	34.9157	12.8623	30244	71	61	5	8.19672	3.51224	857|2147|4846|5054|5340	CAV1|F2|NOS3|SERPINE1|PLG	-5.05124	0	87	0	0	-7.45864	114.416
1	-6.47452	GO:0061041	M1	1	0	GO Biological Processes	19	regulation of wound healing	19_GO:0050896 response to stimulus	-6.47452	21.8737	10.9679	30244	136	61	6	9.83607	3.81296	857|2147|4846|5054|5340|7124	CAV1|F2|NOS3|SERPINE1|PLG|TNF	-5.04747	0	87	0	0	-7.45864	114.416
1	-6.46541	GO:0010575	M1	1	0	GO Biological Processes	19	positive regulation of vascular endothelial growth factor production	19_GO:0048518 positive regulation of biological process	-6.46541	68.3867	16.3214	30244	29	61	4	6.55738	3.16937	3091|3569|5743|7040	HIF1A|IL6|PTGS2|TGFB1	-5.03972	0	61	0	0	-9.83183	68.3867
1	-6.46526	GO:0045087	M1	1	0	GO Biological Processes	19	innate immune response	19_GO:0044419 biological process involved in interspecies interaction between organisms	-6.46526	7.11061	7.70613	30244	767	61	11	18.0328	4.92251	1401|3716|3717|4067|4843|5468|5970|6714|7099|7124|7157	CRP|JAK1|JAK2|LYN|NOS2|PPARG|RELA|SRC|TLR4|TNF|TP53	-5.03972	0	74	0	0	-8.57457	148.741
1	-6.45575	GO:0048754	M1	1	0	GO Biological Processes	19	branching morphogenesis of an epithelial tube	19_GO:0032502 developmental process	-6.45575	21.714	10.9241	30244	137	61	6	9.83607	3.81296	367|1909|2099|3791|6714|7422	AR|EDNRA|ESR1|KDR|SRC|VEGFA	-5.03096	0	43	0	0	-12.4817	99.1607
1	-6.44348	GO:0001933	M1	1	0	GO Biological Processes	19	negative regulation of protein phosphorylation	19_GO:0048519 negative regulation of biological process	-6.44348	11.8755	8.98486	30244	334	61	8	13.1148	4.32203	25|836|857|3486|4067|5468|7040|23411	ABL1|CASP3|CAV1|IGFBP3|LYN|PPARG|TGFB1|SIRT1	-5.01944	0	70	0	0	-9.1155	55.0893
1	-6.43712	GO:0046887	M1	1	0	GO Biological Processes	19	positive regulation of hormone secretion	19_GO:0051179 localization	-6.43712	21.5567	10.8808	30244	138	61	6	9.83607	3.81296	2147|3091|3717|5468|5579|5781	F2|HIF1A|JAK2|PPARG|PRKCB|PTPN11	-5.01383	0	24	0	0	-16.7243	24.3339
1	-6.42229	GO:0010466	M1	1	0	GO Biological Processes	19	negative regulation of peptidase activity	19_GO:0048519 negative regulation of biological process	-6.42229	15.2891	9.71471	30244	227	61	7	11.4754	4.08085	351|4318|5054|5743|6714|7124|7422	APP|MMP9|SERPINE1|PTGS2|SRC|TNF|VEGFA	-4.99975	0	46	0	0	-12.0753	53.1218
1	-6.41864	GO:0008360	M1	1	0	GO Biological Processes	19	regulation of cell shape	19_GO:0032502 developmental process	-6.41864	21.4016	10.838	30244	139	61	6	9.83607	3.81296	2147|3689|3791|3815|5879|7422	F2|ITGB2|KDR|KIT|RAC1|VEGFA	-4.99802	0	41	0	0	-12.6721	82.6339
1	-6.41832	GO:1900076	M1	1	0	GO Biological Processes	19	regulation of cellular response to insulin stimulus	19_GO:0050896 response to stimulus	-6.41832	33.9591	12.6747	30244	73	61	5	8.19672	3.51224	5468|5579|5781|6714|23411	PPARG|PRKCB|PTPN11|SRC|SIRT1	-4.99802	0	82	0	0	-7.9763	152.555
1	-6.41832	GO:0061045	M1	1	0	GO Biological Processes	19	negative regulation of wound healing	19_GO:0048519 negative regulation of biological process	-6.41832	33.9591	12.6747	30244	73	61	5	8.19672	3.51224	2147|4846|5054|5340|7124	F2|NOS3|SERPINE1|PLG|TNF	-4.99802	0	87	0	0	-7.45864	114.416
1	-6.40029	GO:0007623	M1	1	0	GO Biological Processes	19	circadian rhythm	19_GO:0048511 rhythmic process	-6.40029	21.2487	10.7956	30244	140	61	6	9.83607	3.81296	4843|4914|5465|7124|7157|23411	NOS2|NTRK1|PPARA|TNF|TP53|SIRT1	-4.98074	0	27	0	0	-15.7259	40.6396
1	-6.38861	GO:0051403	M1	1	0	GO Biological Processes	19	stress-activated MAPK cascade	19_GO:0050896 response to stimulus	-6.38861	33.5002	12.5838	30244	74	61	5	8.19672	3.51224	1432|5594|5599|7099|7124	MAPK14|MAPK1|MAPK8|TLR4|TNF	-4.97128	0	29	0	0	-15.3723	36.7262
1	-6.38861	GO:0046632	M1	1	0	GO Biological Processes	19	alpha-beta T cell differentiation	19_GO:0002376 immune system process	-6.38861	33.5002	12.5838	30244	74	61	5	8.19672	3.51224	25|387|3569|3716|6774	ABL1|RHOA|IL6|JAK1|STAT3	-4.97128	0	58	0	0	-10.4317	177.073
1	-6.38861	GO:0050818	M1	1	0	GO Biological Processes	19	regulation of coagulation	19_GO:0032501 multicellular organismal process	-6.38861	33.5002	12.5838	30244	74	61	5	8.19672	3.51224	857|2147|4846|5054|5340	CAV1|F2|NOS3|SERPINE1|PLG	-4.97128	0	87	0	0	-7.45864	114.416
1	-6.38208	GO:2001056	M1	1	0	GO Biological Processes	19	positive regulation of cysteine-type endopeptidase activity	19_GO:0048518 positive regulation of biological process	-6.38208	21.098	10.7536	30244	141	61	6	9.83607	3.81296	387|3717|4137|5468|7124|23411	RHOA|JAK2|MAPT|PPARG|TNF|SIRT1	-4.96549	0	13	0	0	-20.0435	55.0893
1	-6.37119	GO:0033673	M1	1	0	GO Biological Processes	19	negative regulation of kinase activity	19_GO:0048519 negative regulation of biological process	-6.37119	15.0243	9.619	30244	231	61	7	11.4754	4.08085	25|836|857|4067|4137|5468|23411	ABL1|CASP3|CAV1|LYN|MAPT|PPARG|SIRT1	-4.95534	0	70	0	0	-9.1155	55.0893
1	-6.36401	GO:2001235	M1	1	0	GO Biological Processes	19	positive regulation of apoptotic signaling pathway	19_GO:0048518 positive regulation of biological process	-6.36401	20.9494	10.7121	30244	142	61	6	9.83607	3.81296	857|3717|7099|7124|7157|23411	CAV1|JAK2|TLR4|TNF|TP53|SIRT1	-4.94957	0	70	0	0	-9.1155	55.0893
1	-6.36248	GO:0060397	M1	1	0	GO Biological Processes	19	growth hormone receptor signaling pathway via JAK-STAT	19_GO:0050896 response to stimulus	-6.36248	185.926	23.5168	30244	8	61	3	4.91803	2.76873	3717|4067|6774	JAK2|LYN|STAT3	-4.94957	0	34	0	0	-14.817	185.926
1	-6.36248	GO:0071316	M1	1	0	GO Biological Processes	19	cellular response to nicotine	19_GO:0050896 response to stimulus	-6.36248	185.926	23.5168	30244	8	61	3	4.91803	2.76873	4914|5970|7124	NTRK1|RELA|TNF	-4.94957	0	39	0	0	-13.2205	185.926
1	-6.36248	GO:0090400	M1	1	0	GO Biological Processes	19	stress-induced premature senescence	19_GO:0050896 response to stimulus	-6.36248	185.926	23.5168	30244	8	61	3	4.91803	2.76873	1432|7157|23411	MAPK14|TP53|SIRT1	-4.94957	0	44	0	0	-12.3676	185.926
1	-6.34607	GO:0008584	M1	1	0	GO Biological Processes	19	male gonad development	19_GO:0022414 reproductive process	-6.34607	20.8029	10.671	30244	143	61	6	9.83607	3.81296	367|1636|2099|3815|4914|5972	AR|ACE|ESR1|KIT|NTRK1|REN	-4.9353	0	72	0	0	-9.07096	165.268
1	-6.346	GO:0002429	M1	1	0	GO Biological Processes	19	immune response-activating cell surface receptor signaling pathway	19_GO:0002376 immune system process	-6.346	14.8954	9.57203	30244	233	61	7	11.4754	4.08085	25|4067|5290|5579|5594|6714|7099	ABL1|LYN|PIK3CA|PRKCB|MAPK1|SRC|TLR4	-4.9353	0	47	0	0	-11.9059	70.829
1	-6.34457	GO:0001782	M1	1	0	GO Biological Processes	19	B cell homeostasis	19_GO:0042592 homeostatic process	-6.34457	63.9746	15.7705	30244	31	61	4	6.55738	3.16937	25|836|3091|4067	ABL1|CASP3|HIF1A|LYN	-4.9353	0	38	0	0	-13.3082	63.9746
1	-6.34457	GO:0150117	M1	1	0	GO Biological Processes	19	positive regulation of cell-substrate junction organization	19_GO:0048518 positive regulation of biological process	-6.34457	63.9746	15.7705	30244	31	61	4	6.55738	3.16937	25|3791|5879|7422	ABL1|KDR|RAC1|VEGFA	-4.9353	0	41	0	0	-12.6721	82.6339
1	-6.34457	GO:0071276	M1	1	0	GO Biological Processes	19	cellular response to cadmium ion	19_GO:0050896 response to stimulus	-6.34457	63.9746	15.7705	30244	31	61	4	6.55738	3.16937	1956|4318|5594|5599	EGFR|MMP9|MAPK1|MAPK8	-4.9353	0	54	0	0	-11.0329	63.9746
1	-6.33043	GO:0010822	M1	1	0	GO Biological Processes	19	positive regulation of mitochondrion organization	19_GO:0048518 positive regulation of biological process	-6.33043	32.6186	12.4072	30244	76	61	5	8.19672	3.51224	3091|3791|4318|5599|7157	HIF1A|KDR|MMP9|MAPK8|TP53	-4.92189	0	32	0	0	-14.9902	32.6186
1	-6.32826	GO:0046546	M1	1	0	GO Biological Processes	19	development of primary male sexual characteristics	19_GO:0022414 reproductive process	-6.32826	20.6585	10.6303	30244	144	61	6	9.83607	3.81296	367|1636|2099|3815|4914|5972	AR|ACE|ESR1|KIT|NTRK1|REN	-4.92045	0	72	0	0	-9.07096	165.268
1	-6.32104	GO:0001894	M1	1	0	GO Biological Processes	19	tissue homeostasis	19_GO:0042592 homeostatic process	-6.32104	14.7686	9.52564	30244	235	61	7	11.4754	4.08085	3569|4846|5743|5781|6714|7099|7422	IL6|NOS3|PTGS2|PTPN11|SRC|TLR4|VEGFA	-4.91467	0	46	0	0	-12.0753	53.1218
1	-6.32104	GO:0060249	M1	1	0	GO Biological Processes	19	anatomical structure homeostasis	19_GO:0042592 homeostatic process	-6.32104	14.7686	9.52564	30244	235	61	7	11.4754	4.08085	3569|4846|5743|5781|6714|7099|7422	IL6|NOS3|PTGS2|PTPN11|SRC|TLR4|VEGFA	-4.91467	0	46	0	0	-12.0753	53.1218
1	-6.29304	GO:0070661	M1	1	0	GO Biological Processes	19	leukocyte proliferation	19_GO:0009987 cellular process	-6.29304	20.3755	10.5501	30244	146	61	6	9.83607	3.81296	25|1636|2064|3815|7099|7157	ABL1|ACE|ERBB2|KIT|TLR4|TP53	-4.88739	0	97	1	1	-6.29304	23.6097
1	-6.27384	GO:0002526	M1	1	0	GO Biological Processes	19	acute inflammatory response	19_GO:0050896 response to stimulus	-6.27384	31.7823	12.2373	30244	78	61	5	8.19672	3.51224	1401|2147|3569|7124|7412	CRP|F2|IL6|TNF|VCAM1	-4.86963	0	40	0	0	-13.1584	297.482
1	-6.27384	GO:0061097	M1	1	0	GO Biological Processes	19	regulation of protein tyrosine kinase activity	19_GO:0008152 metabolic process	-6.27384	31.7823	12.2373	30244	78	61	5	8.19672	3.51224	351|857|1636|3690|6714	APP|CAV1|ACE|ITGB3|SRC	-4.86963	0	63	0	0	-9.74222	371.852
1	-6.27178	GO:0050670	M1	1	0	GO Biological Processes	19	regulation of lymphocyte proliferation	19_GO:0002376 immune system process	-6.27178	14.5214	9.43455	30244	239	61	7	11.4754	4.08085	836|2064|3569|3717|4067|7099|7412	CASP3|ERBB2|IL6|JAK2|LYN|TLR4|VCAM1	-4.86829	0	34	0	0	-14.817	185.926
1	-6.24612	GO:2000117	M1	1	0	GO Biological Processes	19	negative regulation of cysteine-type endopeptidase activity	19_GO:0048519 negative regulation of biological process	-6.24612	31.38	12.1547	30244	79	61	5	8.19672	3.51224	4318|5743|6714|7124|7422	MMP9|PTGS2|SRC|TNF|VEGFA	-4.84334	0	46	0	0	-12.0753	53.1218
1	-6.24115	GO:0002705	M1	1	0	GO Biological Processes	19	positive regulation of leukocyte mediated immunity	19_GO:0002376 immune system process	-6.24115	19.9652	10.4328	30244	149	61	6	9.83607	3.81296	3569|3689|3815|4843|7040|7124	IL6|ITGB2|KIT|NOS2|TGFB1|TNF	-4.8398	0	40	0	0	-13.1584	297.482
1	-6.24115	GO:0010951	M1	1	0	GO Biological Processes	19	negative regulation of endopeptidase activity	19_GO:0048519 negative regulation of biological process	-6.24115	19.9652	10.4328	30244	149	61	6	9.83607	3.81296	4318|5054|5743|6714|7124|7422	MMP9|SERPINE1|PTGS2|SRC|TNF|VEGFA	-4.8398	0	46	0	0	-12.0753	53.1218
1	-6.2241	GO:0017015	M1	1	0	GO Biological Processes	19	regulation of transforming growth factor beta receptor signaling pathway	19_GO:0050896 response to stimulus	-6.2241	19.8321	10.3944	30244	150	61	6	9.83607	3.81296	857|5465|5468|7040|7157|23411	CAV1|PPARA|PPARG|TGFB1|TP53|SIRT1	-4.82346	0	27	0	0	-15.7259	40.6396
1	-6.21876	GO:0090049	M1	1	0	GO Biological Processes	19	regulation of cell migration involved in sprouting angiogenesis	19_GO:0040011 locomotion	-6.21876	30.9877	12.0737	30244	80	61	5	8.19672	3.51224	25|387|3791|5743|7422	ABL1|RHOA|KDR|PTGS2|VEGFA	-4.81883	0	41	0	0	-12.6721	82.6339
1	-6.20911	GO:0000904	M1	1	0	GO Biological Processes	19	cell morphogenesis involved in differentiation	19_GO:0032502 developmental process	-6.20911	9.05118	8.10267	30244	493	61	9	14.7541	4.54076	351|367|836|1909|2064|4914|5781|5879|7422	APP|AR|CASP3|EDNRA|ERBB2|NTRK1|PTPN11|RAC1|VEGFA	-4.80989	0	21	0	0	-17.217	17.4989
1	-6.20717	GO:0007292	M1	1	0	GO Biological Processes	19	female gamete generation	19_GO:0022414 reproductive process	-6.20717	19.7008	10.3565	30244	151	61	6	9.83607	3.81296	1909|4313|4846|5743|6714|23411	EDNRA|MMP2|NOS3|PTGS2|SRC|SIRT1	-4.80866	0	30	0	0	-15.3623	165.268
1	-6.19176	GO:0045913	M1	1	0	GO Biological Processes	19	positive regulation of carbohydrate metabolic process	19_GO:0048518 positive regulation of biological process	-6.19176	30.6051	11.9941	30244	81	61	5	8.19672	3.51224	351|3091|5465|6714|23411	APP|HIF1A|PPARA|SRC|SIRT1	-4.79466	0	27	0	0	-15.7259	40.6396
1	-6.19176	GO:0002286	M1	1	0	GO Biological Processes	19	T cell activation involved in immune response	19_GO:0002376 immune system process	-6.19176	30.6051	11.9941	30244	81	61	5	8.19672	3.51224	3383|3569|3716|6774|7157	ICAM1|IL6|JAK1|STAT3|TP53	-4.79466	0	58	0	0	-10.4317	177.073
1	-6.19035	GO:0001890	M1	1	0	GO Biological Processes	19	placenta development	19_GO:0032502 developmental process	-6.19035	19.5712	10.3189	30244	152	61	6	9.83607	3.81296	1432|1956|3091|5468|5594|5743	MAPK14|EGFR|HIF1A|PPARG|MAPK1|PTGS2	-4.79414	0	75	0	0	-8.46203	21.6745
1	-6.18767	GO:0022604	M1	1	0	GO Biological Processes	19	regulation of cell morphogenesis	19_GO:0032502 developmental process	-6.18767	14.1082	9.28029	30244	246	61	7	11.4754	4.08085	2147|3689|3791|3815|5879|6714|7422	F2|ITGB2|KDR|KIT|RAC1|SRC|VEGFA	-4.79414	0	41	0	0	-12.6721	82.6339
1	-6.18701	GO:0001542	M1	1	0	GO Biological Processes	19	ovulation from ovarian follicle	19_GO:0048511 rhythmic process	-6.18701	165.268	22.1572	30244	9	61	3	4.91803	2.76873	4313|4846|23411	MMP2|NOS3|SIRT1	-4.79414	0	30	0	0	-15.3623	165.268
1	-6.18701	GO:0072540	M1	1	0	GO Biological Processes	19	T-helper 17 cell lineage commitment	19_GO:0002376 immune system process	-6.18701	165.268	22.1572	30244	9	61	3	4.91803	2.76873	3569|3716|6774	IL6|JAK1|STAT3	-4.79414	0	58	0	0	-10.4317	177.073
1	-6.18701	GO:1903799	M1	1	0	GO Biological Processes	19	negative regulation of miRNA processing	19_GO:0048519 negative regulation of biological process	-6.18701	165.268	22.1572	30244	9	61	3	4.91803	2.76873	3569|6774|7157	IL6|STAT3|TP53	-4.79414	0	58	0	0	-10.4317	177.073
1	-6.18701	GO:0002016	M1	1	0	GO Biological Processes	19	regulation of blood volume by renin-angiotensin	19_GO:0032501 multicellular organismal process	-6.18701	165.268	22.1572	30244	9	61	3	4.91803	2.76873	185|1636|5972	AGTR1|ACE|REN	-4.79414	0	72	0	0	-9.07096	165.268
1	-6.17807	GO:0090322	M1	1	0	GO Biological Processes	19	regulation of superoxide metabolic process	19_GO:0008152 metabolic process	-6.17807	58.3298	15.0363	30244	34	61	4	6.55738	3.16937	1401|3689|4137|7040	CRP|ITGB2|MAPT|TGFB1	-4.78729	0	16	0	0	-19.3095	104.38
1	-6.17807	GO:0048010	M1	1	0	GO Biological Processes	19	vascular endothelial growth factor receptor signaling pathway	19_GO:0050896 response to stimulus	-6.17807	58.3298	15.0363	30244	34	61	4	6.55738	3.16937	1432|3791|6714|7422	MAPK14|KDR|SRC|VEGFA	-4.78729	0	41	0	0	-12.6721	82.6339
1	-6.17807	GO:2000406	M1	1	0	GO Biological Processes	19	positive regulation of T cell migration	19_GO:0040011 locomotion	-6.17807	58.3298	15.0363	30244	34	61	4	6.55738	3.16937	25|351|387|3690	ABL1|APP|RHOA|ITGB3	-4.78729	0	60	0	0	-9.8638	58.3298
1	-6.17366	GO:1903844	M1	1	0	GO Biological Processes	19	regulation of cellular response to transforming growth factor beta stimulus	19_GO:0050896 response to stimulus	-6.17366	19.4433	10.2816	30244	153	61	6	9.83607	3.81296	857|5465|5468|7040|7157|23411	CAV1|PPARA|PPARG|TGFB1|TP53|SIRT1	-4.78357	0	27	0	0	-15.7259	40.6396
1	-6.12602	GO:0090050	M1	1	0	GO Biological Processes	19	positive regulation of cell migration involved in sprouting angiogenesis	19_GO:0040011 locomotion	-6.12602	56.6632	14.8126	30244	35	61	4	6.55738	3.16937	25|3791|5743|7422	ABL1|KDR|PTGS2|VEGFA	-4.73732	0	41	0	0	-12.6721	82.6339
1	-6.12602	GO:2000352	M1	1	0	GO Biological Processes	19	negative regulation of endothelial cell apoptotic process	19_GO:0048519 negative regulation of biological process	-6.12602	56.6632	14.8126	30244	35	61	4	6.55738	3.16937	25|3383|3791|5054	ABL1|ICAM1|KDR|SERPINE1	-4.73732	0	48	0	0	-11.8915	56.6632
1	-6.10609	GO:0090257	M1	1	0	GO Biological Processes	19	regulation of muscle system process	19_GO:0032501 multicellular organismal process	-6.10609	13.7179	9.1322	30244	253	61	7	11.4754	4.08085	387|857|3815|4846|5465|5468|5743	RHOA|CAV1|KIT|NOS3|PPARA|PPARG|PTGS2	-4.71877	0	78	0	0	-8.19283	75.1217
1	-6.10609	GO:0097305	M1	1	0	GO Biological Processes	19	response to alcohol	19_GO:0050896 response to stimulus	-6.10609	13.7179	9.1322	30244	253	61	7	11.4754	4.08085	387|1234|1636|5465|7040|7124|7412	RHOA|CCR5|ACE|PPARA|TGFB1|TNF|VCAM1	-4.71877	0	93	0	0	-7.20872	39.1424
1	-6.07552	GO:0014002	M1	1	0	GO Biological Processes	19	astrocyte development	19_GO:0032502 developmental process	-6.07552	55.0893	14.5981	30244	36	61	4	6.55738	3.16937	351|4137|7099|7124	APP|MAPT|TLR4|TNF	-4.68889	0	71	0	0	-9.0772	82.6339
1	-6.06055	GO:0045927	M1	1	0	GO Biological Processes	19	positive regulation of growth	19_GO:0040007 growth	-6.06055	13.5044	9.0502	30244	257	61	7	11.4754	4.08085	387|1432|1956|2064|2147|4137|7422	RHOA|MAPK14|EGFR|ERBB2|F2|MAPT|VEGFA	-4.6753	0	17	0	0	-18.4416	32.335
1	-6.06055	GO:0031668	M1	1	0	GO Biological Processes	19	cellular response to extracellular stimulus	19_GO:0050896 response to stimulus	-6.06055	13.5044	9.0502	30244	257	61	7	11.4754	4.08085	4067|5465|5594|5599|7157|7412|23411	LYN|PPARA|MAPK1|MAPK8|TP53|VCAM1|SIRT1	-4.6753	0	27	0	0	-15.7259	40.6396
1	-6.0441	GO:0097193	M1	1	0	GO Biological Processes	19	intrinsic apoptotic signaling pathway	19_GO:0050896 response to stimulus	-6.0441	18.4771	9.99583	30244	161	61	6	9.83607	3.81296	25|836|3717|7124|7157|23411	ABL1|CASP3|JAK2|TNF|TP53|SIRT1	-4.65954	0	44	0	0	-12.3676	185.926
1	-6.03677	GO:0032092	M1	1	0	GO Biological Processes	19	positive regulation of protein binding	19_GO:0065007 biological regulation	-6.03677	28.4944	11.5453	30244	87	61	5	8.19672	3.51224	25|351|857|1636|4318	ABL1|APP|CAV1|ACE|MMP9	-4.65289	0	63	0	0	-9.74222	371.852
1	-6.03274	GO:0061418	M1	1	0	GO Biological Processes	19	regulation of transcription from RNA polymerase II promoter in response to hypoxia	19_GO:0050896 response to stimulus	-6.03274	148.741	21.0063	30244	10	61	3	4.91803	2.76873	3091|7157|7422	HIF1A|TP53|VEGFA	-4.65227	0	57	0	0	-10.7554	297.482
1	-6.03274	GO:0010572	M1	1	0	GO Biological Processes	19	positive regulation of platelet activation	19_GO:0048518 positive regulation of biological process	-6.03274	148.741	21.0063	30244	10	61	3	4.91803	2.76873	3717|6403|7099	JAK2|SELP|TLR4	-4.65227	0	74	0	0	-8.57457	148.741
1	-6.03274	GO:0070391	M1	1	0	GO Biological Processes	19	response to lipoteichoic acid	19_GO:0044419 biological process involved in interspecies interaction between organisms	-6.03274	148.741	21.0063	30244	10	61	3	4.91803	2.76873	1432|5970|7099	MAPK14|RELA|TLR4	-4.65227	0	77	0	0	-8.27654	148.741
1	-6.03274	GO:0071223	M1	1	0	GO Biological Processes	19	cellular response to lipoteichoic acid	19_GO:0044419 biological process involved in interspecies interaction between organisms	-6.03274	148.741	21.0063	30244	10	61	3	4.91803	2.76873	1432|5970|7099	MAPK14|RELA|TLR4	-4.65227	0	77	0	0	-8.27654	148.741
1	-6.03274	GO:0071803	M1	1	0	GO Biological Processes	19	positive regulation of podosome assembly	19_GO:0048518 positive regulation of biological process	-6.03274	148.741	21.0063	30244	10	61	3	4.91803	2.76873	387|6714|7124	RHOA|SRC|TNF	-4.65227	0	98	1	1	-6.03274	148.741
1	-6.02649	GO:0034110	M1	1	0	GO Biological Processes	19	regulation of homotypic cell-cell adhesion	19_GO:0050789 regulation of biological process	-6.02649	53.6004	14.3924	30244	37	61	4	6.55738	3.16937	3569|3716|3717|4067	IL6|JAK1|JAK2|LYN	-4.6467	0	34	0	0	-14.817	185.926
1	-6.01278	GO:0030307	M1	1	0	GO Biological Processes	19	positive regulation of cell growth	19_GO:0040007 growth	-6.01278	18.2504	9.92759	30244	163	61	6	9.83607	3.81296	387|1956|2064|2147|4137|7422	RHOA|EGFR|ERBB2|F2|MAPT|VEGFA	-4.63367	0	17	0	0	-18.4416	32.335
1	-6.01203	GO:0098586	M1	1	0	GO Biological Processes	19	cellular response to virus	19_GO:0044419 biological process involved in interspecies interaction between organisms	-6.01203	28.1706	11.4749	30244	88	61	5	8.19672	3.51224	1432|3091|3569|3716|3717	MAPK14|HIF1A|IL6|JAK1|JAK2	-4.6336	0	12	0	0	-21.1464	28.1706
1	-6.00491	GO:0001818	M1	1	0	GO Biological Processes	19	negative regulation of cytokine production	19_GO:0048519 negative regulation of biological process	-6.00491	10.3833	8.29707	30244	382	61	8	13.1148	4.32203	2147|3569|5465|5781|5879|7040|7099|7124	F2|IL6|PPARA|PTPN11|RAC1|TGFB1|TLR4|TNF	-4.62783	0	40	0	0	-13.1584	297.482
1	-6.00491	GO:0010876	M1	1	0	GO Biological Processes	19	lipid localization	19_GO:0051179 localization	-6.00491	10.3833	8.29707	30244	382	61	8	13.1148	4.32203	338|857|1636|4843|5465|5468|5743|7124	APOB|CAV1|ACE|NOS2|PPARA|PPARG|PTGS2|TNF	-4.62783	0	89	0	0	-7.35166	49.5803
1	-5.98186	GO:0061138	M1	1	0	GO Biological Processes	19	morphogenesis of a branching epithelium	19_GO:0032502 developmental process	-5.98186	18.0292	9.86055	30244	165	61	6	9.83607	3.81296	367|1909|2099|3791|6714|7422	AR|EDNRA|ESR1|KDR|SRC|VEGFA	-4.60545	0	43	0	0	-12.4817	99.1607
1	-5.97619	GO:0046903	M1	1	0	GO Biological Processes	19	secretion	19_GO:0051179 localization	-5.97619	8.48333	7.78348	30244	526	61	9	14.7541	4.54076	857|1636|3091|3569|3815|4067|4843|5743|7422	CAV1|ACE|HIF1A|IL6|KIT|LYN|NOS2|PTGS2|VEGFA	-4.60046	0	61	0	0	-9.83183	68.3867
1	-5.95133	GO:0046661	M1	1	0	GO Biological Processes	19	male sex differentiation	19_GO:0022414 reproductive process	-5.95133	17.8133	9.79467	30244	167	61	6	9.83607	3.81296	367|1636|2099|3815|4914|5972	AR|ACE|ESR1|KIT|NTRK1|REN	-4.57627	0	72	0	0	-9.07096	165.268
1	-5.93957	GO:0071229	M1	1	0	GO Biological Processes	19	cellular response to acid chemical	19_GO:0050896 response to stimulus	-5.93957	27.2419	11.2706	30244	91	61	5	8.19672	3.51224	1956|4313|5290|7124|7422	EGFR|MMP2|PIK3CA|TNF|VEGFA	-4.56517	0	55	0	0	-11.0298	55.0893
1	-5.93249	GO:0060251	M1	1	0	GO Biological Processes	19	regulation of glial cell proliferation	19_GO:0032502 developmental process	-5.93249	50.8516	14.0045	30244	39	61	4	6.55738	3.16937	3569|4067|7124|7157	IL6|LYN|TNF|TP53	-4.55944	0	40	0	0	-13.1584	297.482
1	-5.93249	GO:0043620	M1	1	0	GO Biological Processes	19	regulation of DNA-templated transcription in response to stress	19_GO:0050896 response to stimulus	-5.93249	50.8516	14.0045	30244	39	61	4	6.55738	3.16937	3091|5970|7157|7422	HIF1A|RELA|TP53|VEGFA	-4.55944	0	57	0	0	-10.7554	297.482
1	-5.92887	GO:0051052	M1	1	0	GO Biological Processes	19	regulation of DNA metabolic process	19_GO:0008152 metabolic process	-5.92887	8.37191	7.71936	30244	533	61	9	14.7541	4.54076	25|1956|3569|5594|6714|7040|7124|7157|23411	ABL1|EGFR|IL6|MAPK1|SRC|TGFB1|TNF|TP53|SIRT1	-4.55648	0	98	0	0	-6.03274	148.741
1	-5.91597	GO:0009791	M1	1	0	GO Biological Processes	19	post-embryonic development	19_GO:0032502 developmental process	-5.91597	26.9458	11.2047	30244	92	61	5	8.19672	3.51224	25|338|3717|3791|7422	ABL1|APOB|JAK2|KDR|VEGFA	-4.54425	0	41	0	0	-12.6721	82.6339
1	-5.89506	GO:0071492	M1	1	0	GO Biological Processes	19	cellular response to UV-A	19_GO:0050896 response to stimulus	-5.89506	135.219	20.0155	30244	11	61	3	4.91803	2.76873	4312|4313|4318	MMP1|MMP2|MMP9	-4.52467	0	18	0	0	-18.3159	141.658
1	-5.89506	GO:0060020	M1	1	0	GO Biological Processes	19	Bergmann glial cell differentiation	19_GO:0032502 developmental process	-5.89506	135.219	20.0155	30244	11	61	3	4.91803	2.76873	25|5594|5781	ABL1|MAPK1|PTPN11	-4.52467	0	99	1	1	-5.89506	135.219
1	-5.89143	GO:0090101	M1	1	0	GO Biological Processes	19	negative regulation of transmembrane receptor protein serine/threonine kinase signaling pathway	19_GO:0048519 negative regulation of biological process	-5.89143	17.3966	9.66629	30244	171	61	6	9.83607	3.81296	25|857|5465|5468|7157|23411	ABL1|CAV1|PPARA|PPARG|TP53|SIRT1	-4.52237	0	27	0	0	-15.7259	40.6396
1	-5.89143	GO:0034250	M1	1	0	GO Biological Processes	19	positive regulation of amide metabolic process	19_GO:0048518 positive regulation of biological process	-5.89143	17.3966	9.66629	30244	171	61	6	9.83607	3.81296	387|836|2064|3569|5970|7124	RHOA|CASP3|ERBB2|IL6|RELA|TNF	-4.52237	0	53	0	0	-11.0465	118.993
1	-5.88739	GO:0010863	M1	1	0	GO Biological Processes	19	positive regulation of phospholipase C activity	19_GO:0065007 biological regulation	-5.88739	49.5803	13.8215	30244	40	61	4	6.55738	3.16937	1909|1956|2099|3815	EDNRA|EGFR|ESR1|KIT	-4.51965	0	56	0	0	-10.9363	59.0242
1	-5.88739	GO:0042307	M1	1	0	GO Biological Processes	19	positive regulation of protein import into nucleus	19_GO:0051179 localization	-5.88739	49.5803	13.8215	30244	40	61	4	6.55738	3.16937	1432|3717|5743|7040	MAPK14|JAK2|PTGS2|TGFB1	-4.51965	0	69	0	0	-9.17089	78.2847
1	-5.84676	GO:0001776	M1	1	0	GO Biological Processes	19	leukocyte homeostasis	19_GO:0042592 homeostatic process	-5.84676	26.0949	11.013	30244	95	61	5	8.19672	3.51224	25|836|3091|3569|4067	ABL1|CASP3|HIF1A|IL6|LYN	-4.47968	0	38	0	0	-13.3082	63.9746
1	-5.84346	GO:0150077	M1	1	0	GO Biological Processes	19	regulation of neuroinflammatory response	19_GO:0050896 response to stimulus	-5.84346	48.3711	13.6451	30244	41	61	4	6.55738	3.16937	3569|4318|5743|7124	IL6|MMP9|PTGS2|TNF	-4.47835	0	46	0	0	-12.0753	53.1218
1	-5.84346	GO:0007566	M1	1	0	GO Biological Processes	19	embryo implantation	19_GO:0022414 reproductive process	-5.84346	48.3711	13.6451	30244	41	61	4	6.55738	3.16937	3690|4313|4318|5743	ITGB3|MMP2|MMP9|PTGS2	-4.47835	0	59	0	0	-9.92161	64.67
1	-5.84346	GO:2000403	M1	1	0	GO Biological Processes	19	positive regulation of lymphocyte migration	19_GO:0040011 locomotion	-5.84346	48.3711	13.6451	30244	41	61	4	6.55738	3.16937	25|351|387|3690	ABL1|APP|RHOA|ITGB3	-4.47835	0	60	0	0	-9.8638	58.3298
1	-5.833	GO:0001763	M1	1	0	GO Biological Processes	19	morphogenesis of a branching structure	19_GO:0032502 developmental process	-5.833	16.999	9.54218	30244	175	61	6	9.83607	3.81296	367|1909|2099|3791|6714|7422	AR|EDNRA|ESR1|KDR|SRC|VEGFA	-4.46854	0	43	0	0	-12.4817	99.1607
1	-5.8242	GO:0002690	M1	1	0	GO Biological Processes	19	positive regulation of leukocyte chemotaxis	19_GO:0040011 locomotion	-5.8242	25.8231	10.9511	30244	96	61	5	8.19672	3.51224	3569|5054|5594|5879|7422	IL6|SERPINE1|MAPK1|RAC1|VEGFA	-4.4604	0	73	0	0	-9.04833	28.0643
1	-5.80188	GO:2000177	M1	1	0	GO Biological Processes	19	regulation of neural precursor cell proliferation	19_GO:0050789 regulation of biological process	-5.80188	25.5569	10.8901	30244	97	61	5	8.19672	3.51224	387|3091|4067|7157|7422	RHOA|HIF1A|LYN|TP53|VEGFA	-4.43881	0	57	0	0	-10.7554	297.482
1	-5.80065	GO:0045429	M1	1	0	GO Biological Processes	19	positive regulation of nitric oxide biosynthetic process	19_GO:0048518 positive regulation of biological process	-5.80065	47.2194	13.4749	30244	42	61	4	6.55738	3.16937	3717|5743|7099|7124	JAK2|PTGS2|TLR4|TNF	-4.43881	0	74	0	0	-8.57457	148.741
1	-5.80065	GO:0050999	M1	1	0	GO Biological Processes	19	regulation of nitric-oxide synthase activity	19_GO:0065007 biological regulation	-5.80065	47.2194	13.4749	30244	42	61	4	6.55738	3.16937	857|1956|3091|7124	CAV1|EGFR|HIF1A|TNF	-4.43881	0	95	0	0	-7.02146	47.2194
1	-5.77981	GO:0030218	M1	1	0	GO Biological Processes	19	erythrocyte differentiation	19_GO:0042592 homeostatic process	-5.77981	25.2961	10.8301	30244	98	61	5	8.19672	3.51224	836|3717|3815|4067|7422	CASP3|JAK2|KIT|LYN|VEGFA	-4.41927	0	34	0	0	-14.817	185.926
1	-5.77981	GO:0032642	M1	1	0	GO Biological Processes	19	regulation of chemokine production	19_GO:0032501 multicellular organismal process	-5.77981	25.2961	10.8301	30244	98	61	5	8.19672	3.51224	351|3091|3569|7099|7124	APP|HIF1A|IL6|TLR4|TNF	-4.41927	0	40	0	0	-13.1584	297.482
1	-5.77074	GO:0086103	M1	1	0	GO Biological Processes	19	G protein-coupled receptor signaling pathway involved in heart process	19_GO:0032501 multicellular organismal process	-5.77074	123.951	19.1507	30244	12	61	3	4.91803	2.76873	857|1909|6714	CAV1|EDNRA|SRC	-4.4115	0	64	0	0	-9.65265	123.951
1	-5.77074	GO:0060333	M1	1	0	GO Biological Processes	19	type II interferon-mediated signaling pathway	19_GO:0044419 biological process involved in interspecies interaction between organisms	-5.77074	123.951	19.1507	30244	12	61	3	4.91803	2.76873	3716|3717|7157	JAK1|JAK2|TP53	-4.4115	0	74	0	0	-8.57457	148.741
1	-5.76192	GO:0060759	M1	1	0	GO Biological Processes	19	regulation of response to cytokine stimulus	19_GO:0050896 response to stimulus	-5.76192	16.5268	9.3927	30244	180	61	6	9.83607	3.81296	857|3091|3569|5468|5781|7099	CAV1|HIF1A|IL6|PPARG|PTPN11|TLR4	-4.40332	0	70	0	0	-9.1155	55.0893
1	-5.7589	GO:0031952	M1	1	0	GO Biological Processes	19	regulation of protein autophosphorylation	19_GO:0008152 metabolic process	-5.7589	46.1212	13.3107	30244	43	61	4	6.55738	3.16937	857|1636|6714|7422	CAV1|ACE|SRC|VEGFA	-4.40095	0	63	0	0	-9.74222	371.852
1	-5.75797	GO:2001243	M1	1	0	GO Biological Processes	19	negative regulation of intrinsic apoptotic signaling pathway	19_GO:0048519 negative regulation of biological process	-5.75797	25.0406	10.7709	30244	99	61	5	8.19672	3.51224	3091|4318|5743|6714|23411	HIF1A|MMP9|PTGS2|SRC|SIRT1	-4.40067	0	25	0	0	-16.6437	52.8857
1	-5.73637	GO:0002244	M1	1	0	GO Biological Processes	19	hematopoietic progenitor cell differentiation	19_GO:0032502 developmental process	-5.73637	24.7902	10.7126	30244	100	61	5	8.19672	3.51224	1636|3815|4067|7040|7157	ACE|KIT|LYN|TGFB1|TP53	-4.3797	0	61	0	0	-9.83183	68.3867
1	-5.71816	GO:0060443	M1	1	0	GO Biological Processes	19	mammary gland morphogenesis	19_GO:0032502 developmental process	-5.71816	45.073	13.152	30244	44	61	4	6.55738	3.16937	367|857|2099|6714	AR|CAV1|ESR1|SRC	-4.36279	0	43	0	0	-12.4817	99.1607
1	-5.71816	GO:1904407	M1	1	0	GO Biological Processes	19	positive regulation of nitric oxide metabolic process	19_GO:0048518 positive regulation of biological process	-5.71816	45.073	13.152	30244	44	61	4	6.55738	3.16937	3717|5743|7099|7124	JAK2|PTGS2|TLR4|TNF	-4.36279	0	74	0	0	-8.57457	148.741
1	-5.71498	GO:0007179	M1	1	0	GO Biological Processes	19	transforming growth factor beta receptor signaling pathway	19_GO:0050896 response to stimulus	-5.71498	24.5447	10.6551	30244	101	61	5	8.19672	3.51224	6714|6774|7040|7157|23411	SRC|STAT3|TGFB1|TP53|SIRT1	-4.36089	0	80	0	0	-8.07521	37.1852
1	-5.71498	GO:0032147	M1	1	0	GO Biological Processes	19	activation of protein kinase activity	19_GO:0048518 positive regulation of biological process	-5.71498	24.5447	10.6551	30244	101	61	5	8.19672	3.51224	25|3690|3717|6714|7422	ABL1|ITGB3|JAK2|SRC|VEGFA	-4.36089	0	81	0	0	-7.99387	68.8616
1	-5.69383	GO:0030512	M1	1	0	GO Biological Processes	19	negative regulation of transforming growth factor beta receptor signaling pathway	19_GO:0048519 negative regulation of biological process	-5.69383	24.3041	10.5984	30244	102	61	5	8.19672	3.51224	857|5465|5468|7157|23411	CAV1|PPARA|PPARG|TP53|SIRT1	-4.34101	0	27	0	0	-15.7259	40.6396
1	-5.69383	GO:1905477	M1	1	0	GO Biological Processes	19	positive regulation of protein localization to membrane	19_GO:0051179 localization	-5.69383	24.3041	10.5984	30244	102	61	5	8.19672	3.51224	1956|2064|3689|5599|7124	EGFR|ERBB2|ITGB2|MAPK8|TNF	-4.34101	0	55	0	0	-11.0298	55.0893
1	-5.69291	GO:0032680	M1	1	0	GO Biological Processes	19	regulation of tumor necrosis factor production	19_GO:0032501 multicellular organismal process	-5.69291	16.0801	9.24909	30244	185	61	6	9.83607	3.81296	351|3569|3717|5781|6774|7099	APP|IL6|JAK2|PTPN11|STAT3|TLR4	-4.34073	0	40	0	0	-13.1584	297.482
1	-5.67839	GO:0045058	M1	1	0	GO Biological Processes	19	T cell selection	19_GO:0002376 immune system process	-5.67839	44.0714	12.9986	30244	45	61	4	6.55738	3.16937	387|3569|3716|6774	RHOA|IL6|JAK1|STAT3	-4.32748	0	58	0	0	-10.4317	177.073
1	-5.67839	GO:0030195	M1	1	0	GO Biological Processes	19	negative regulation of blood coagulation	19_GO:0048519 negative regulation of biological process	-5.67839	44.0714	12.9986	30244	45	61	4	6.55738	3.16937	2147|4846|5054|5340	F2|NOS3|SERPINE1|PLG	-4.32748	0	87	0	0	-7.45864	114.416
1	-5.67288	GO:0046631	M1	1	0	GO Biological Processes	19	alpha-beta T cell activation	19_GO:0002376 immune system process	-5.67288	24.0681	10.5426	30244	103	61	5	8.19672	3.51224	25|387|3569|3716|6774	ABL1|RHOA|IL6|JAK1|STAT3	-4.32261	0	58	0	0	-10.4317	177.073
1	-5.66487	GO:0007423	M1	1	0	GO Biological Processes	19	sensory organ development	19_GO:0032502 developmental process	-5.66487	7.77392	7.36603	30244	574	61	9	14.7541	4.54076	1909|1956|3091|3791|3815|5594|5781|6774|7422	EDNRA|EGFR|HIF1A|KDR|KIT|MAPK1|PTPN11|STAT3|VEGFA	-4.31522	0	57	0	0	-10.7554	297.482
1	-5.65743	GO:0072539	M1	1	0	GO Biological Processes	19	T-helper 17 cell differentiation	19_GO:0002376 immune system process	-5.65743	114.416	18.3872	30244	13	61	3	4.91803	2.76873	3569|3716|6774	IL6|JAK1|STAT3	-4.30968	0	58	0	0	-10.4317	177.073
1	-5.65743	GO:0051918	M1	1	0	GO Biological Processes	19	negative regulation of fibrinolysis	19_GO:0048519 negative regulation of biological process	-5.65743	114.416	18.3872	30244	13	61	3	4.91803	2.76873	2147|5054|5340	F2|SERPINE1|PLG	-4.30968	0	87	0	0	-7.45864	114.416
1	-5.65743	GO:0071801	M1	1	0	GO Biological Processes	19	regulation of podosome assembly	19_GO:0050789 regulation of biological process	-5.65743	114.416	18.3872	30244	13	61	3	4.91803	2.76873	387|6714|7124	RHOA|SRC|TNF	-4.30968	0	98	0	0	-6.03274	148.741
1	-5.63954	GO:0022617	M1	1	0	GO Biological Processes	19	extracellular matrix disassembly	19_GO:0009987 cellular process	-5.63954	43.1133	12.8501	30244	46	61	4	6.55738	3.16937	4312|4313|4318|5340	MMP1|MMP2|MMP9|PLG	-4.29305	0	18	0	0	-18.3159	141.658
1	-5.63954	GO:1900047	M1	1	0	GO Biological Processes	19	negative regulation of hemostasis	19_GO:0048519 negative regulation of biological process	-5.63954	43.1133	12.8501	30244	46	61	4	6.55738	3.16937	2147|4846|5054|5340	F2|NOS3|SERPINE1|PLG	-4.29305	0	87	0	0	-7.45864	114.416
1	-5.63164	GO:0010906	M1	1	0	GO Biological Processes	19	regulation of glucose metabolic process	19_GO:0008152 metabolic process	-5.63164	23.6097	10.4333	30244	105	61	5	8.19672	3.51224	3486|5465|6714|7157|23411	IGFBP3|PPARA|SRC|TP53|SIRT1	-4.2864	0	27	0	0	-15.7259	40.6396
1	-5.63164	GO:0045639	M1	1	0	GO Biological Processes	19	positive regulation of myeloid cell differentiation	19_GO:0002376 immune system process	-5.63164	23.6097	10.4333	30244	105	61	5	8.19672	3.51224	1432|3091|6774|7040|7124	MAPK14|HIF1A|STAT3|TGFB1|TNF	-4.2864	0	96	0	0	-6.5679	43.7473
1	-5.62586	GO:1903555	M1	1	0	GO Biological Processes	19	regulation of tumor necrosis factor superfamily cytokine production	19_GO:0032501 multicellular organismal process	-5.62586	15.6569	9.11098	30244	190	61	6	9.83607	3.81296	351|3569|3717|5781|6774|7099	APP|IL6|JAK2|PTPN11|STAT3|TLR4	-4.28125	0	40	0	0	-13.1584	297.482
1	-5.61268	GO:0002700	M1	1	0	GO Biological Processes	19	regulation of production of molecular mediator of immune response	19_GO:0002376 immune system process	-5.61268	15.575	9.08399	30244	191	61	6	9.83607	3.81296	3569|3815|7040|7099|7124|23411	IL6|KIT|TGFB1|TLR4|TNF|SIRT1	-4.26869	0	40	0	0	-13.1584	297.482
1	-5.61132	GO:0035265	M1	1	0	GO Biological Processes	19	organ growth	19_GO:0040007 growth	-5.61132	23.3869	10.3797	30244	106	61	5	8.19672	3.51224	25|367|2099|2261|5781	ABL1|AR|ESR1|FGFR3|PTPN11	-4.26796	0	43	0	0	-12.4817	99.1607
1	-5.60704	GO:0006974	M1	1	0	GO Biological Processes	19	DNA damage response	19_GO:0050896 response to stimulus	-5.60704	6.58437	6.97627	30244	753	61	10	16.3934	4.74013	25|836|1432|4067|4137|5594|5781|7124|7157|23411	ABL1|CASP3|MAPK14|LYN|MAPT|MAPK1|PTPN11|TNF|TP53|SIRT1	-4.26431	0	44	0	0	-12.3676	185.926
1	-5.60156	GO:0070849	M1	1	0	GO Biological Processes	19	response to epidermal growth factor	19_GO:0050896 response to stimulus	-5.60156	42.196	12.7063	30244	47	61	4	6.55738	3.16937	1956|2064|5594|5781	EGFR|ERBB2|MAPK1|PTPN11	-4.26131	0	45	0	0	-12.162	66.7427
1	-5.60156	GO:0002861	M1	1	0	GO Biological Processes	19	regulation of inflammatory response to antigenic stimulus	19_GO:0002376 immune system process	-5.60156	42.196	12.7063	30244	47	61	4	6.55738	3.16937	1432|4067|6714|7124	MAPK14|LYN|SRC|TNF	-4.26131	0	52	0	0	-11.1176	46.4816
1	-5.60156	GO:0046677	M1	1	0	GO Biological Processes	19	response to antibiotic	19_GO:0050896 response to stimulus	-5.60156	42.196	12.7063	30244	47	61	4	6.55738	3.16937	836|3716|3717|7157	CASP3|JAK1|JAK2|TP53	-4.26131	0	74	0	0	-8.57457	148.741
1	-5.60156	GO:0045646	M1	1	0	GO Biological Processes	19	regulation of erythrocyte differentiation	19_GO:0042592 homeostatic process	-5.60156	42.196	12.7063	30244	47	61	4	6.55738	3.16937	1432|3091|4067|6774	MAPK14|HIF1A|LYN|STAT3	-4.26131	0	96	0	0	-6.5679	43.7473
1	-5.59525	GO:0051054	M1	1	0	GO Biological Processes	19	positive regulation of DNA metabolic process	19_GO:0048518 positive regulation of biological process	-5.59525	11.4921	8.23802	30244	302	61	7	11.4754	4.08085	1956|3569|5594|6714|7040|7124|23411	EGFR|IL6|MAPK1|SRC|TGFB1|TNF|SIRT1	-4.25562	0	98	0	0	-6.03274	148.741
1	-5.59121	GO:0034101	M1	1	0	GO Biological Processes	19	erythrocyte homeostasis	19_GO:0042592 homeostatic process	-5.59121	23.1684	10.3269	30244	107	61	5	8.19672	3.51224	836|3717|3815|4067|7422	CASP3|JAK2|KIT|LYN|VEGFA	-4.2522	0	34	0	0	-14.817	185.926
1	-5.58653	GO:0032872	M1	1	0	GO Biological Processes	19	regulation of stress-activated MAPK cascade	19_GO:0050896 response to stimulus	-5.58653	15.4136	9.03061	30244	193	61	6	9.83607	3.81296	351|1956|5594|7099|7124|7422	APP|EGFR|MAPK1|TLR4|TNF|VEGFA	-4.24875	0	28	0	0	-15.3837	82.6339
1	-5.58653	GO:0043123	M1	1	0	GO Biological Processes	19	positive regulation of I-kappaB kinase/NF-kappaB signaling	19_GO:0048518 positive regulation of biological process	-5.58653	15.4136	9.03061	30244	193	61	6	9.83607	3.81296	25|387|5579|5970|7099|7124	ABL1|RHOA|PRKCB|RELA|TLR4|TNF	-4.24875	0	92	0	0	-7.24833	36.0584
1	-5.57641	GO:0061024	M1	1	0	GO Biological Processes	19	membrane organization	19_GO:0009987 cellular process	-5.57641	6.53232	6.93943	30244	759	61	10	16.3934	4.74013	338|387|857|1803|1956|3689|5579|5599|5879|7157	APOB|RHOA|CAV1|DPP4|EGFR|ITGB2|PRKCB|MAPK8|RAC1|TP53	-4.23925	0	100	1	1	-5.57641	9.06957
1	-5.57129	GO:0046822	M1	1	0	GO Biological Processes	19	regulation of nucleocytoplasmic transport	19_GO:0051179 localization	-5.57129	22.9539	10.2749	30244	108	61	5	8.19672	3.51224	1432|3717|5743|5781|7040	MAPK14|JAK2|PTGS2|PTPN11|TGFB1	-4.23474	0	69	0	0	-9.17089	78.2847
1	-5.56443	GO:0045747	M1	1	0	GO Biological Processes	19	positive regulation of Notch signaling pathway	19_GO:0048518 positive regulation of biological process	-5.56443	41.3169	12.5669	30244	48	61	4	6.55738	3.16937	3815|4846|6714|6774	KIT|NOS3|SRC|STAT3	-4.22972	0	30	0	0	-15.3623	165.268
1	-5.56443	GO:0032660	M1	1	0	GO Biological Processes	19	regulation of interleukin-17 production	19_GO:0032501 multicellular organismal process	-5.56443	41.3169	12.5669	30244	48	61	4	6.55738	3.16937	3569|3717|7040|7099	IL6|JAK2|TGFB1|TLR4	-4.22972	0	40	0	0	-13.1584	297.482
1	-5.56443	GO:2000404	M1	1	0	GO Biological Processes	19	regulation of T cell migration	19_GO:0040011 locomotion	-5.56443	41.3169	12.5669	30244	48	61	4	6.55738	3.16937	25|351|387|3690	ABL1|APP|RHOA|ITGB3	-4.22972	0	60	0	0	-9.8638	58.3298
1	-5.55331	GO:0002295	M1	1	0	GO Biological Processes	19	T-helper cell lineage commitment	19_GO:0002376 immune system process	-5.55331	106.244	17.7067	30244	14	61	3	4.91803	2.76873	3569|3716|6774	IL6|JAK1|STAT3	-4.22105	0	58	0	0	-10.4317	177.073
1	-5.55331	GO:0038166	M1	1	0	GO Biological Processes	19	angiotensin-activated signaling pathway	19_GO:0050896 response to stimulus	-5.55331	106.244	17.7067	30244	14	61	3	4.91803	2.76873	185|857|6714	AGTR1|CAV1|SRC	-4.22105	0	64	0	0	-9.65265	123.951
1	-5.55331	GO:0007260	M1	1	0	GO Biological Processes	19	tyrosine phosphorylation of STAT protein	19_GO:0050896 response to stimulus	-5.55331	106.244	17.7067	30244	14	61	3	4.91803	2.76873	857|3716|3717	CAV1|JAK1|JAK2	-4.22105	0	74	0	0	-8.57457	148.741
1	-5.55331	GO:0045348	M1	1	0	GO Biological Processes	19	positive regulation of MHC class II biosynthetic process	19_GO:0048518 positive regulation of biological process	-5.55331	106.244	17.7067	30244	14	61	3	4.91803	2.76873	3717|7099|23411	JAK2|TLR4|SIRT1	-4.22105	0	74	0	0	-8.57457	148.741
1	-5.55157	GO:0003015	M1	1	0	GO Biological Processes	19	heart process	19_GO:0032501 multicellular organismal process	-5.55157	22.7433	10.2235	30244	109	61	5	8.19672	3.51224	857|1636|1909|5290|6714	CAV1|ACE|EDNRA|PIK3CA|SRC	-4.21991	0	64	0	0	-9.65265	123.951
1	-5.53893	GO:0031348	M1	1	0	GO Biological Processes	19	negative regulation of defense response	19_GO:0048519 negative regulation of biological process	-5.53893	11.2683	8.14275	30244	308	61	7	11.4754	4.08085	1432|4067|5465|5468|6714|6774|7040	MAPK14|LYN|PPARA|PPARG|SRC|STAT3|TGFB1	-4.20788	0	52	0	0	-11.1176	46.4816
1	-5.5281	GO:2000378	M1	1	0	GO Biological Processes	19	negative regulation of reactive oxygen species metabolic process	19_GO:0048519 negative regulation of biological process	-5.5281	40.4737	12.4318	30244	49	61	4	6.55738	3.16937	387|3091|5465|7157	RHOA|HIF1A|PPARA|TP53	-4.19825	0	27	0	0	-15.7259	40.6396
1	-5.5281	GO:0050819	M1	1	0	GO Biological Processes	19	negative regulation of coagulation	19_GO:0048519 negative regulation of biological process	-5.5281	40.4737	12.4318	30244	49	61	4	6.55738	3.16937	2147|4846|5054|5340	F2|NOS3|SERPINE1|PLG	-4.19825	0	87	0	0	-7.45864	114.416
1	-5.52097	GO:0007276	M1	1	0	GO Biological Processes	19	gamete generation	19_GO:0022414 reproductive process	-5.52097	6.439	6.87292	30244	770	61	10	16.3934	4.74013	338|367|1636|1909|3815|4313|4846|5743|6714|23411	APOB|AR|ACE|EDNRA|KIT|MMP2|NOS3|PTGS2|SRC|SIRT1	-4.19174	0	30	0	0	-15.3623	165.268
1	-5.49352	GO:0021782	M1	1	0	GO Biological Processes	19	glial cell development	19_GO:0032502 developmental process	-5.49352	22.1341	10.0734	30244	112	61	5	8.19672	3.51224	351|4067|4137|7099|7124	APP|LYN|MAPT|TLR4|TNF	-4.16489	0	71	0	0	-9.0772	82.6339
1	-5.49254	GO:0045776	M1	1	0	GO Biological Processes	19	negative regulation of blood pressure	19_GO:0032501 multicellular organismal process	-5.49254	39.6643	12.3007	30244	50	61	4	6.55738	3.16937	4843|4846|5465|7124	NOS2|NOS3|PPARA|TNF	-4.16451	0	84	0	0	-7.87089	86.2267
1	-5.47232	GO:0050728	M1	1	0	GO Biological Processes	19	negative regulation of inflammatory response	19_GO:0048519 negative regulation of biological process	-5.47232	14.7268	8.7999	30244	202	61	6	9.83607	3.81296	1432|4067|5465|5468|6714|6774	MAPK14|LYN|PPARA|PPARG|SRC|STAT3	-4.14549	0	52	0	0	-11.1176	46.4816
1	-5.47232	GO:0071248	M1	1	0	GO Biological Processes	19	cellular response to metal ion	19_GO:0050896 response to stimulus	-5.47232	14.7268	8.7999	30244	202	61	6	9.83607	3.81296	351|1956|4318|5594|5599|5743	APP|EGFR|MMP9|MAPK1|MAPK8|PTGS2	-4.14549	0	54	0	0	-11.0329	63.9746
1	-5.45772	GO:0043491	M1	1	0	GO Biological Processes	19	protein kinase B signaling	19_GO:0050896 response to stimulus	-5.45772	38.8865	12.1734	30244	51	61	4	6.55738	3.16937	3791|5290|7040|7124	KDR|PIK3CA|TGFB1|TNF	-4.13149	0	55	0	0	-11.0298	55.0893
1	-5.43705	GO:0007420	M1	1	0	GO Biological Processes	19	brain development	19_GO:0032502 developmental process	-5.43705	6.29991	6.77264	30244	787	61	10	16.3934	4.74013	25|351|387|836|1636|1956|3091|5781|6714|7157	ABL1|APP|RHOA|CASP3|ACE|EGFR|HIF1A|PTPN11|SRC|TP53	-4.11142	0	60	0	0	-9.8638	58.3298
1	-5.42361	GO:0006110	M1	1	0	GO Biological Processes	19	regulation of glycolytic process	19_GO:0008152 metabolic process	-5.42361	38.1387	12.0498	30244	52	61	4	6.55738	3.16937	351|3091|5465|6774	APP|HIF1A|PPARA|STAT3	-4.10065	0	27	0	0	-15.7259	40.6396
1	-5.42361	GO:0007259	M1	1	0	GO Biological Processes	19	receptor signaling pathway via JAK-STAT	19_GO:0050896 response to stimulus	-5.42361	38.1387	12.0498	30244	52	61	4	6.55738	3.16937	857|3716|3717|6774	CAV1|JAK1|JAK2|STAT3	-4.10065	0	74	0	0	-8.57457	148.741
1	-5.42361	GO:1900542	M1	1	0	GO Biological Processes	19	regulation of purine nucleotide metabolic process	19_GO:0008152 metabolic process	-5.42361	38.1387	12.0498	30244	52	61	4	6.55738	3.16937	4843|4846|5465|7157	NOS2|NOS3|PPARA|TP53	-4.10065	0	84	0	0	-7.87089	86.2267
1	-5.42361	GO:0060324	M1	1	0	GO Biological Processes	19	face development	19_GO:0032502 developmental process	-5.42361	38.1387	12.0498	30244	52	61	4	6.55738	3.16937	1909|4313|5594|5781	EDNRA|MMP2|MAPK1|PTPN11	-4.10065	0	99	0	0	-5.89506	135.219
1	-5.4233	GO:2000241	M1	1	0	GO Biological Processes	19	regulation of reproductive process	19_GO:0022414 reproductive process	-5.4233	14.4409	8.70205	30244	206	61	6	9.83607	3.81296	367|2099|3690|3815|6714|7422	AR|ESR1|ITGB3|KIT|SRC|VEGFA	-4.10065	0	43	0	0	-12.4817	99.1607
1	-5.41201	GO:1902105	M1	1	0	GO Biological Processes	19	regulation of leukocyte differentiation	19_GO:0002376 immune system process	-5.41201	10.7783	7.93037	30244	322	61	7	11.4754	4.08085	25|387|2064|4067|7040|7099|7124	ABL1|RHOA|ERBB2|LYN|TGFB1|TLR4|TNF	-4.08996	0	28	0	0	-15.3837	82.6339
1	-5.39019	GO:0070371	M1	1	0	GO Biological Processes	19	ERK1 and ERK2 cascade	19_GO:0050896 response to stimulus	-5.39019	37.4191	11.9296	30244	53	61	4	6.55738	3.16937	25|3791|5594|7099	ABL1|KDR|MAPK1|TLR4	-4.06992	0	47	0	0	-11.9059	70.829
1	-5.39019	GO:0048146	M1	1	0	GO Biological Processes	19	positive regulation of fibroblast proliferation	19_GO:0048518 positive regulation of biological process	-5.39019	37.4191	11.9296	30244	53	61	4	6.55738	3.16937	25|1956|2099|3690	ABL1|EGFR|ESR1|ITGB3	-4.06992	0	56	0	0	-10.9363	59.0242
1	-5.39019	GO:0006140	M1	1	0	GO Biological Processes	19	regulation of nucleotide metabolic process	19_GO:0008152 metabolic process	-5.39019	37.4191	11.9296	30244	53	61	4	6.55738	3.16937	4843|4846|5465|7157	NOS2|NOS3|PPARA|TP53	-4.06992	0	84	0	0	-7.87089	86.2267
1	-5.38719	GO:0006469	M1	1	0	GO Biological Processes	19	negative regulation of protein kinase activity	19_GO:0048519 negative regulation of biological process	-5.38719	14.2336	8.63044	30244	209	61	6	9.83607	3.81296	25|836|857|4067|5468|23411	ABL1|CASP3|CAV1|LYN|PPARG|SIRT1	-4.06751	0	70	0	0	-9.1155	55.0893
1	-5.38219	GO:0051897	M1	1	0	GO Biological Processes	19	positive regulation of protein kinase B signaling	19_GO:0048518 positive regulation of biological process	-5.38219	21.0086	9.79002	30244	118	61	5	8.19672	3.51224	1956|5290|6714|7040|7124	EGFR|PIK3CA|SRC|TGFB1|TNF	-4.06369	0	55	0	0	-11.0298	55.0893
1	-5.38219	GO:0006006	M1	1	0	GO Biological Processes	19	glucose metabolic process	19_GO:0008152 metabolic process	-5.38219	21.0086	9.79002	30244	118	61	5	8.19672	3.51224	1432|5290|5465|7124|7157	MAPK14|PIK3CA|PPARA|TNF|TP53	-4.06369	0	86	0	0	-7.52884	35.4145
1	-5.37932	GO:0048812	M1	1	0	GO Biological Processes	19	neuron projection morphogenesis	19_GO:0032502 developmental process	-5.37932	8.54833	7.36621	30244	464	61	8	13.1148	4.32203	351|387|1909|2064|4914|5781|5879|7422	APP|RHOA|EDNRA|ERBB2|NTRK1|PTPN11|RAC1|VEGFA	-4.0614	0	21	0	0	-17.217	17.4989
1	-5.36748	GO:0010715	M1	1	0	GO Biological Processes	19	regulation of extracellular matrix disassembly	19_GO:0050789 regulation of biological process	-5.36748	92.9631	16.5411	30244	16	61	3	4.91803	2.76873	1803|3569|7040	DPP4|IL6|TGFB1	-4.05074	0	40	0	0	-13.1584	297.482
1	-5.36748	GO:2000846	M1	1	0	GO Biological Processes	19	regulation of corticosteroid hormone secretion	19_GO:0051179 localization	-5.36748	92.9631	16.5411	30244	16	61	3	4.91803	2.76873	185|5781|5972	AGTR1|PTPN11|REN	-4.05074	0	72	0	0	-9.07096	165.268
1	-5.35742	GO:0043124	M1	1	0	GO Biological Processes	19	negative regulation of I-kappaB kinase/NF-kappaB signaling	19_GO:0048519 negative regulation of biological process	-5.35742	36.7262	11.8127	30244	54	61	4	6.55738	3.16937	25|387|2099|23411	ABL1|RHOA|ESR1|SIRT1	-4.04186	0	56	0	0	-10.9363	59.0242
1	-5.35742	GO:0097696	M1	1	0	GO Biological Processes	19	receptor signaling pathway via STAT	19_GO:0050896 response to stimulus	-5.35742	36.7262	11.8127	30244	54	61	4	6.55738	3.16937	857|3716|3717|6774	CAV1|JAK1|JAK2|STAT3	-4.04186	0	74	0	0	-8.57457	148.741
1	-5.34641	GO:0051101	M1	1	0	GO Biological Processes	19	regulation of DNA binding	19_GO:0065007 biological regulation	-5.34641	20.6585	9.70019	30244	120	61	5	8.19672	3.51224	3717|4318|5468|5599|7040	JAK2|MMP9|PPARG|MAPK8|TGFB1	-4.03143	0	69	0	0	-9.17089	78.2847
1	-5.34519	GO:0120039	M1	1	0	GO Biological Processes	19	plasma membrane bounded cell projection morphogenesis	19_GO:0032502 developmental process	-5.34519	8.4572	7.31699	30244	469	61	8	13.1148	4.32203	351|387|1909|2064|4914|5781|5879|7422	APP|RHOA|EDNRA|ERBB2|NTRK1|PTPN11|RAC1|VEGFA	-4.0308	0	21	0	0	-17.217	17.4989
1	-5.32528	GO:1902991	M1	1	0	GO Biological Processes	19	regulation of amyloid precursor protein catabolic process	19_GO:0008152 metabolic process	-5.32528	36.0584	11.6989	30244	55	61	4	6.55738	3.16937	836|4067|5970|7124	CASP3|LYN|RELA|TNF	-4.01205	0	77	0	0	-8.27654	148.741
1	-5.32528	GO:1904019	M1	1	0	GO Biological Processes	19	epithelial cell apoptotic process	19_GO:0009987 cellular process	-5.32528	36.0584	11.6989	30244	55	61	4	6.55738	3.16937	25|836|1909|7124	ABL1|CASP3|EDNRA|TNF	-4.01205	0	92	0	0	-7.24833	36.0584
1	-5.31147	GO:0048858	M1	1	0	GO Biological Processes	19	cell projection morphogenesis	19_GO:0032502 developmental process	-5.31147	8.36799	7.2685	30244	474	61	8	13.1148	4.32203	351|387|1909|2064|4914|5781|5879|7422	APP|RHOA|EDNRA|ERBB2|NTRK1|PTPN11|RAC1|VEGFA	-3.99883	0	21	0	0	-17.217	17.4989
1	-5.29375	GO:0045912	M1	1	0	GO Biological Processes	19	negative regulation of carbohydrate metabolic process	19_GO:0048519 negative regulation of biological process	-5.29375	35.4145	11.5882	30244	56	61	4	6.55738	3.16937	5465|6774|7040|7157	PPARA|STAT3|TGFB1|TP53	-3.98168	0	27	0	0	-15.7259	40.6396
1	-5.29094	GO:0060537	M1	1	0	GO Biological Processes	19	muscle tissue development	19_GO:0032502 developmental process	-5.29094	10.3292	7.73069	30244	336	61	7	11.4754	4.08085	25|387|857|1432|1909|7040|7422	ABL1|RHOA|CAV1|MAPK14|EDNRA|TGFB1|VEGFA	-3.97946	0	78	0	0	-8.19283	75.1217
1	-5.28378	GO:0034112	M1	1	0	GO Biological Processes	19	positive regulation of homotypic cell-cell adhesion	19_GO:0048518 positive regulation of biological process	-5.28378	87.4947	16.0366	30244	17	61	3	4.91803	2.76873	3569|3716|3717	IL6|JAK1|JAK2	-3.97461	0	34	0	0	-14.817	185.926
1	-5.28378	GO:0043373	M1	1	0	GO Biological Processes	19	CD4-positive, alpha-beta T cell lineage commitment	19_GO:0002376 immune system process	-5.28378	87.4947	16.0366	30244	17	61	3	4.91803	2.76873	3569|3716|6774	IL6|JAK1|STAT3	-3.97461	0	58	0	0	-10.4317	177.073
1	-5.28378	GO:0072538	M1	1	0	GO Biological Processes	19	T-helper 17 type immune response	19_GO:0002376 immune system process	-5.28378	87.4947	16.0366	30244	17	61	3	4.91803	2.76873	3569|3716|6774	IL6|JAK1|STAT3	-3.97461	0	58	0	0	-10.4317	177.073
1	-5.28378	GO:0030949	M1	1	0	GO Biological Processes	19	positive regulation of vascular endothelial growth factor receptor signaling pathway	19_GO:0048518 positive regulation of biological process	-5.28378	87.4947	16.0366	30244	17	61	3	4.91803	2.76873	3091|3690|5579	HIF1A|ITGB3|PRKCB	-3.97461	0	101	1	1	-5.28378	87.4947
1	-5.2741	GO:0030111	M1	1	0	GO Biological Processes	19	regulation of Wnt signaling pathway	19_GO:0050896 response to stimulus	-5.2741	10.2681	7.70312	30244	338	61	7	11.4754	4.08085	25|351|857|1432|1956|6714|7040	ABL1|APP|CAV1|MAPK14|EGFR|SRC|TGFB1	-3.9655	0	80	0	0	-8.07521	37.1852
1	-5.2628	GO:0043388	M1	1	0	GO Biological Processes	19	positive regulation of DNA binding	19_GO:0065007 biological regulation	-5.2628	34.7932	11.4803	30244	57	61	4	6.55738	3.16937	3717|4318|5468|7040	JAK2|MMP9|PPARG|TGFB1	-3.95536	0	69	0	0	-9.17089	78.2847
1	-5.2628	GO:0032768	M1	1	0	GO Biological Processes	19	regulation of monooxygenase activity	19_GO:0065007 biological regulation	-5.2628	34.7932	11.4803	30244	57	61	4	6.55738	3.16937	857|1956|3091|7124	CAV1|EGFR|HIF1A|TNF	-3.95536	0	95	0	0	-7.02146	47.2194
1	-5.24812	GO:0007411	M1	1	0	GO Biological Processes	19	axon guidance	19_GO:0040011 locomotion	-5.24812	13.4607	8.35812	30244	221	61	6	9.83607	3.81296	351|1909|2064|4914|5879|7422	APP|EDNRA|ERBB2|NTRK1|RAC1|VEGFA	-3.94182	0	21	0	0	-17.217	17.4989
1	-5.24812	GO:0097485	M1	1	0	GO Biological Processes	19	neuron projection guidance	19_GO:0040011 locomotion	-5.24812	13.4607	8.35812	30244	221	61	6	9.83607	3.81296	351|1909|2064|4914|5879|7422	APP|EDNRA|ERBB2|NTRK1|RAC1|VEGFA	-3.94182	0	21	0	0	-17.217	17.4989
1	-5.23242	GO:0050853	M1	1	0	GO Biological Processes	19	B cell receptor signaling pathway	19_GO:0002376 immune system process	-5.23242	34.1933	11.3752	30244	58	61	4	6.55738	3.16937	25|4067|5579|5594	ABL1|LYN|PRKCB|MAPK1	-3.92755	0	47	0	0	-11.9059	70.829
1	-5.23242	GO:0033209	M1	1	0	GO Biological Processes	19	tumor necrosis factor-mediated signaling pathway	19_GO:0050896 response to stimulus	-5.23242	34.1933	11.3752	30244	58	61	4	6.55738	3.16937	3717|5970|7124|7157	JAK2|RELA|TNF|TP53	-3.92755	0	74	0	0	-8.57457	148.741
1	-5.23213	GO:0055080	M1	1	0	GO Biological Processes	19	monoatomic cation homeostasis	19_GO:0042592 homeostatic process	-5.23213	8.16137	7.15498	30244	486	61	8	13.1148	4.32203	351|857|1909|2147|3091|3791|5579|5594	APP|CAV1|EDNRA|F2|HIF1A|KDR|PRKCB|MAPK1	-3.92755	0	68	0	0	-9.19748	14.0322
1	-5.22594	GO:0003206	M1	1	0	GO Biological Processes	19	cardiac chamber morphogenesis	19_GO:0032502 developmental process	-5.22594	19.5198	9.40218	30244	127	61	5	8.19672	3.51224	1909|3091|4846|7040|7157	EDNRA|HIF1A|NOS3|TGFB1|TP53	-3.92249	0	31	0	0	-15.1277	49.5803
1	-5.22594	GO:0032943	M1	1	0	GO Biological Processes	19	mononuclear cell proliferation	19_GO:0009987 cellular process	-5.22594	19.5198	9.40218	30244	127	61	5	8.19672	3.51224	25|1636|2064|7099|7157	ABL1|ACE|ERBB2|TLR4|TP53	-3.92249	0	97	0	0	-6.29304	23.6097
1	-5.2093	GO:0002758	M1	1	0	GO Biological Processes	19	innate immune response-activating signaling pathway	19_GO:0044419 biological process involved in interspecies interaction between organisms	-5.2093	19.3673	9.36156	30244	128	61	5	8.19672	3.51224	4067|5970|6714|7099|7124	LYN|RELA|SRC|TLR4|TNF	-3.90968	0	77	0	0	-8.27654	148.741
1	-5.20522	GO:0060396	M1	1	0	GO Biological Processes	19	growth hormone receptor signaling pathway	19_GO:0050896 response to stimulus	-5.20522	82.6339	15.5744	30244	18	61	3	4.91803	2.76873	3717|4067|6774	JAK2|LYN|STAT3	-3.90968	0	34	0	0	-14.817	185.926
1	-5.20522	GO:0071378	M1	1	0	GO Biological Processes	19	cellular response to growth hormone stimulus	19_GO:0050896 response to stimulus	-5.20522	82.6339	15.5744	30244	18	61	3	4.91803	2.76873	3717|4067|6774	JAK2|LYN|STAT3	-3.90968	0	34	0	0	-14.817	185.926
1	-5.20522	GO:0010885	M1	1	0	GO Biological Processes	19	regulation of cholesterol storage	19_GO:0051179 localization	-5.20522	82.6339	15.5744	30244	18	61	3	4.91803	2.76873	338|5465|5468	APOB|PPARA|PPARG	-3.90968	0	35	0	0	-14.6477	141.658
1	-5.20522	GO:0042953	M1	1	0	GO Biological Processes	19	lipoprotein transport	19_GO:0051179 localization	-5.20522	82.6339	15.5744	30244	18	61	3	4.91803	2.76873	338|5468|5579	APOB|PPARG|PRKCB	-3.90968	0	35	0	0	-14.6477	141.658
1	-5.20522	GO:0048569	M1	1	0	GO Biological Processes	19	post-embryonic animal organ development	19_GO:0032502 developmental process	-5.20522	82.6339	15.5744	30244	18	61	3	4.91803	2.76873	3717|3791|7422	JAK2|KDR|VEGFA	-3.90968	0	41	0	0	-12.6721	82.6339
1	-5.20522	GO:0060055	M1	1	0	GO Biological Processes	19	angiogenesis involved in wound healing	19_GO:0032502 developmental process	-5.20522	82.6339	15.5744	30244	18	61	3	4.91803	2.76873	3690|3791|7422	ITGB3|KDR|VEGFA	-3.90968	0	41	0	0	-12.6721	82.6339
1	-5.20522	GO:0036003	M1	1	0	GO Biological Processes	19	positive regulation of transcription from RNA polymerase II promoter in response to stress	19_GO:0048518 positive regulation of biological process	-5.20522	82.6339	15.5744	30244	18	61	3	4.91803	2.76873	3091|7157|7422	HIF1A|TP53|VEGFA	-3.90968	0	57	0	0	-10.7554	297.482
1	-5.20522	GO:2000811	M1	1	0	GO Biological Processes	19	negative regulation of anoikis	19_GO:0048519 negative regulation of biological process	-5.20522	82.6339	15.5744	30244	18	61	3	4.91803	2.76873	857|5290|6714	CAV1|PIK3CA|SRC	-3.90968	0	64	0	0	-9.65265	123.951
1	-5.20522	GO:0048143	M1	1	0	GO Biological Processes	19	astrocyte activation	19_GO:0032502 developmental process	-5.20522	82.6339	15.5744	30244	18	61	3	4.91803	2.76873	351|4137|7124	APP|MAPT|TNF	-3.90968	0	71	0	0	-9.0772	82.6339
1	-5.20522	GO:0051770	M1	1	0	GO Biological Processes	19	positive regulation of nitric-oxide synthase biosynthetic process	19_GO:0048518 positive regulation of biological process	-5.20522	82.6339	15.5744	30244	18	61	3	4.91803	2.76873	3717|3791|7099	JAK2|KDR|TLR4	-3.90968	0	74	0	0	-8.57457	148.741
1	-5.20522	GO:0051917	M1	1	0	GO Biological Processes	19	regulation of fibrinolysis	19_GO:0048519 negative regulation of biological process	-5.20522	82.6339	15.5744	30244	18	61	3	4.91803	2.76873	2147|5054|5340	F2|SERPINE1|PLG	-3.90968	0	87	0	0	-7.45864	114.416
1	-5.20522	GO:0038128	M1	1	0	GO Biological Processes	19	ERBB2 signaling pathway	19_GO:0050896 response to stimulus	-5.20522	82.6339	15.5744	30244	18	61	3	4.91803	2.76873	1956|2064|6714	EGFR|ERBB2|SRC	-3.90968	0	102	1	1	-5.20522	82.6339
1	-5.20522	GO:0060571	M1	1	0	GO Biological Processes	19	morphogenesis of an epithelial fold	19_GO:0032502 developmental process	-5.20522	82.6339	15.5744	30244	18	61	3	4.91803	2.76873	367|1956|3091	AR|EGFR|HIF1A	-3.90968	0	102	0	0	-5.20522	82.6339
1	-5.20259	GO:0010574	M1	1	0	GO Biological Processes	19	regulation of vascular endothelial growth factor production	19_GO:0032501 multicellular organismal process	-5.20259	33.6138	11.2727	30244	59	61	4	6.55738	3.16937	3091|3569|5743|7040	HIF1A|IL6|PTGS2|TGFB1	-3.90872	0	61	0	0	-9.83183	68.3867
1	-5.20259	GO:0042306	M1	1	0	GO Biological Processes	19	regulation of protein import into nucleus	19_GO:0051179 localization	-5.20259	33.6138	11.2727	30244	59	61	4	6.55738	3.16937	1432|3717|5743|7040	MAPK14|JAK2|PTGS2|TGFB1	-3.90872	0	69	0	0	-9.17089	78.2847
1	-5.20259	GO:0046324	M1	1	0	GO Biological Processes	19	regulation of glucose import	19_GO:0051179 localization	-5.20259	33.6138	11.2727	30244	59	61	4	6.55738	3.16937	1432|1636|5781|7124	MAPK14|ACE|PTPN11|TNF	-3.90872	0	83	0	0	-7.95498	70.829
1	-5.1928	GO:0002821	M1	1	0	GO Biological Processes	19	positive regulation of adaptive immune response	19_GO:0002376 immune system process	-5.1928	19.2172	9.32139	30244	129	61	5	8.19672	3.51224	3569|3717|7040|7124|23411	IL6|JAK2|TGFB1|TNF|SIRT1	-3.89949	0	40	0	0	-13.1584	297.482
1	-5.18335	GO:1904062	M1	1	0	GO Biological Processes	19	regulation of monoatomic cation transmembrane transport	19_GO:0051179 localization	-5.18335	9.94448	7.55552	30244	349	61	7	11.4754	4.08085	25|857|1909|2147|3690|4067|4318	ABL1|CAV1|EDNRA|F2|ITGB3|LYN|MMP9	-3.89059	0	65	0	0	-9.55841	24.1855
1	-5.18158	GO:0055074	M1	1	0	GO Biological Processes	19	calcium ion homeostasis	19_GO:0042592 homeostatic process	-5.18158	13.1049	8.22977	30244	227	61	6	9.83607	3.81296	351|857|1909|2147|3791|5579	APP|CAV1|EDNRA|F2|KDR|PRKCB	-3.88938	0	68	0	0	-9.19748	14.0322
1	-5.18043	GO:0032990	M1	1	0	GO Biological Processes	19	cell part morphogenesis	19_GO:0032502 developmental process	-5.18043	8.0292	7.08145	30244	494	61	8	13.1148	4.32203	351|387|1909|2064|4914|5781|5879|7422	APP|RHOA|EDNRA|ERBB2|NTRK1|PTPN11|RAC1|VEGFA	-3.88878	0	21	0	0	-17.217	17.4989
1	-5.17644	GO:0050864	M1	1	0	GO Biological Processes	19	regulation of B cell activation	19_GO:0002376 immune system process	-5.17644	19.0694	9.28167	30244	130	61	5	8.19672	3.51224	836|3569|4067|7040|7099	CASP3|IL6|LYN|TGFB1|TLR4	-3.88534	0	103	1	1	-5.17644	22.8832
1	-5.16766	GO:0050801	M1	1	0	GO Biological Processes	19	monoatomic ion homeostasis	19_GO:0042592 homeostatic process	-5.16766	7.99683	7.06333	30244	496	61	8	13.1148	4.32203	351|857|1909|2147|3091|3791|5579|5594	APP|CAV1|EDNRA|F2|HIF1A|KDR|PRKCB|MAPK1	-3.87711	0	68	0	0	-9.19748	14.0322
1	-5.16021	GO:0070304	M1	1	0	GO Biological Processes	19	positive regulation of stress-activated protein kinase signaling cascade	19_GO:0048518 positive regulation of biological process	-5.16021	18.9238	9.2424	30244	131	61	5	8.19672	3.51224	351|4067|7099|7124|7422	APP|LYN|TLR4|TNF|VEGFA	-3.87021	0	28	0	0	-15.3837	82.6339
1	-5.15915	GO:0007409	M1	1	0	GO Biological Processes	19	axonogenesis	19_GO:0032502 developmental process	-5.15915	9.85972	7.51641	30244	352	61	7	11.4754	4.08085	351|1909|2064|4914|5781|5879|7422	APP|EDNRA|ERBB2|NTRK1|PTPN11|RAC1|VEGFA	-3.86971	0	21	0	0	-17.217	17.4989
1	-5.15113	GO:0045787	M1	1	0	GO Biological Processes	19	positive regulation of cell cycle	19_GO:0048518 positive regulation of biological process	-5.15113	9.83179	7.50347	30244	353	61	7	11.4754	4.08085	25|351|387|1956|5781|6714|7124	ABL1|APP|RHOA|EGFR|PTPN11|SRC|TNF	-3.86224	0	44	0	0	-12.3676	185.926
1	-5.14448	GO:0045599	M1	1	0	GO Biological Processes	19	negative regulation of fat cell differentiation	19_GO:0032502 developmental process	-5.14448	32.5117	11.0752	30244	61	61	4	6.55738	3.16937	3569|7040|7124|23411	IL6|TGFB1|TNF|SIRT1	-3.85686	0	40	0	0	-13.1584	297.482
1	-5.14448	GO:0046824	M1	1	0	GO Biological Processes	19	positive regulation of nucleocytoplasmic transport	19_GO:0051179 localization	-5.14448	32.5117	11.0752	30244	61	61	4	6.55738	3.16937	1432|3717|5743|7040	MAPK14|JAK2|PTGS2|TGFB1	-3.85686	0	69	0	0	-9.17089	78.2847
1	-5.14411	GO:0048565	M1	1	0	GO Biological Processes	19	digestive tract development	19_GO:0032502 developmental process	-5.14411	18.7804	9.20355	30244	132	61	5	8.19672	3.51224	1956|3091|3815|6714|7124	EGFR|HIF1A|KIT|SRC|TNF	-3.85686	0	95	0	0	-7.02146	47.2194
1	-5.13122	GO:0044872	M1	1	0	GO Biological Processes	19	lipoprotein localization	19_GO:0051179 localization	-5.13122	78.2847	15.149	30244	19	61	3	4.91803	2.76873	338|5468|5579	APOB|PPARG|PRKCB	-3.84616	0	35	0	0	-14.6477	141.658
1	-5.13122	GO:0060391	M1	1	0	GO Biological Processes	19	positive regulation of SMAD protein signal transduction	19_GO:0048518 positive regulation of biological process	-5.13122	78.2847	15.149	30244	19	61	3	4.91803	2.76873	3717|5468|7040	JAK2|PPARG|TGFB1	-3.84616	0	69	0	0	-9.17089	78.2847
1	-5.13122	GO:0045346	M1	1	0	GO Biological Processes	19	regulation of MHC class II biosynthetic process	19_GO:0008152 metabolic process	-5.13122	78.2847	15.149	30244	19	61	3	4.91803	2.76873	3717|7099|23411	JAK2|TLR4|SIRT1	-3.84616	0	74	0	0	-8.57457	148.741
1	-5.13122	GO:0042730	M1	1	0	GO Biological Processes	19	fibrinolysis	19_GO:0048519 negative regulation of biological process	-5.13122	78.2847	15.149	30244	19	61	3	4.91803	2.76873	2147|5054|5340	F2|SERPINE1|PLG	-3.84616	0	87	0	0	-7.45864	114.416
1	-5.12813	GO:0070555	M1	1	0	GO Biological Processes	19	response to interleukin-1	19_GO:0050896 response to stimulus	-5.12813	18.6392	9.16513	30244	133	61	5	8.19672	3.51224	351|3091|4313|5970|6714	APP|HIF1A|MMP2|RELA|SRC	-3.84362	0	104	1	1	-5.12813	18.6392
1	-5.11617	GO:0048678	M1	1	0	GO Biological Processes	19	response to axon injury	19_GO:0050896 response to stimulus	-5.11617	31.9873	10.98	30244	62	61	4	6.55738	3.16937	3717|4067|4313|4914	JAK2|LYN|MMP2|NTRK1	-3.83221	0	62	0	0	-9.76591	145.824
1	-5.10631	GO:0071241	M1	1	0	GO Biological Processes	19	cellular response to inorganic substance	19_GO:0050896 response to stimulus	-5.10631	12.7129	8.08604	30244	234	61	6	9.83607	3.81296	351|1956|4318|5594|5599|5743	APP|EGFR|MMP9|MAPK1|MAPK8|PTGS2	-3.82289	0	54	0	0	-11.0329	63.9746
1	-5.10462	GO:0061061	M1	1	0	GO Biological Processes	19	muscle structure development	19_GO:0032502 developmental process	-5.10462	7.83879	6.9742	30244	506	61	8	13.1148	4.32203	387|836|857|1432|1909|7040|7422|23411	RHOA|CASP3|CAV1|MAPK14|EDNRA|TGFB1|VEGFA|SIRT1	-3.82174	0	78	0	0	-8.19283	75.1217
1	-5.09657	GO:0002702	M1	1	0	GO Biological Processes	19	positive regulation of production of molecular mediator of immune response	19_GO:0002376 immune system process	-5.09657	18.3631	9.08954	30244	135	61	5	8.19672	3.51224	3569|3815|7040|7099|23411	IL6|KIT|TGFB1|TLR4|SIRT1	-3.81423	0	40	0	0	-13.1584	297.482
1	-5.09575	GO:0034764	M1	1	0	GO Biological Processes	19	positive regulation of transmembrane transport	19_GO:0051179 localization	-5.09575	12.6588	8.066	30244	235	61	6	9.83607	3.81296	25|857|1432|1909|2147|5781	ABL1|CAV1|MAPK14|EDNRA|F2|PTPN11	-3.81396	0	65	0	0	-9.55841	24.1855
1	-5.08833	GO:0032963	M1	1	0	GO Biological Processes	19	collagen metabolic process	19_GO:0008152 metabolic process	-5.08833	31.4796	10.887	30244	63	61	4	6.55738	3.16937	3091|4312|4313|4318	HIF1A|MMP1|MMP2|MMP9	-3.80762	0	18	0	0	-18.3159	141.658
1	-5.08833	GO:0051353	M1	1	0	GO Biological Processes	19	positive regulation of oxidoreductase activity	19_GO:0065007 biological regulation	-5.08833	31.4796	10.887	30244	63	61	4	6.55738	3.16937	25|185|3091|7124	ABL1|AGTR1|HIF1A|TNF	-3.80762	0	95	0	0	-7.02146	47.2194
1	-5.08525	GO:0050807	M1	1	0	GO Biological Processes	19	regulation of synapse organization	19_GO:0050789 regulation of biological process	-5.08525	12.6052	8.04609	30244	236	61	6	9.83607	3.81296	25|351|387|1432|4914|7124	ABL1|APP|RHOA|MAPK14|NTRK1|TNF	-3.80508	0	60	0	0	-9.8638	58.3298
1	-5.06549	GO:0051282	M1	1	0	GO Biological Processes	19	regulation of sequestering of calcium ion	19_GO:0042592 homeostatic process	-5.06549	18.095	9.01555	30244	137	61	5	8.19672	3.51224	25|1234|2147|3690|4067	ABL1|CCR5|F2|ITGB3|LYN	-3.78586	0	65	0	0	-9.55841	24.1855
1	-5.06453	GO:0031331	M1	1	0	GO Biological Processes	19	positive regulation of cellular catabolic process	19_GO:0048518 positive regulation of biological process	-5.06453	9.53468	7.36451	30244	364	61	7	11.4754	4.08085	351|3091|3569|3791|5465|7124|23411	APP|HIF1A|IL6|KDR|PPARA|TNF|SIRT1	-3.78544	0	32	0	0	-14.9902	32.6186
1	-5.06126	GO:0050901	M1	1	0	GO Biological Processes	19	leukocyte tethering or rolling	19_GO:0002376 immune system process	-5.06126	74.3705	14.7556	30244	20	61	3	4.91803	2.76873	6403|7124|7412	SELP|TNF|VCAM1	-3.78508	0	49	0	0	-11.6763	74.3705
1	-5.06126	GO:0043369	M1	1	0	GO Biological Processes	19	CD4-positive or CD8-positive, alpha-beta T cell lineage commitment	19_GO:0002376 immune system process	-5.06126	74.3705	14.7556	30244	20	61	3	4.91803	2.76873	3569|3716|6774	IL6|JAK1|STAT3	-3.78508	0	58	0	0	-10.4317	177.073
1	-5.06126	GO:1902004	M1	1	0	GO Biological Processes	19	positive regulation of amyloid-beta formation	19_GO:0048518 positive regulation of biological process	-5.06126	74.3705	14.7556	30244	20	61	3	4.91803	2.76873	836|5970|7124	CASP3|RELA|TNF	-3.78508	0	77	0	0	-8.27654	148.741
1	-5.06126	GO:0030810	M1	1	0	GO Biological Processes	19	positive regulation of nucleotide biosynthetic process	19_GO:0048518 positive regulation of biological process	-5.06126	74.3705	14.7556	30244	20	61	3	4.91803	2.76873	4843|4846|5465	NOS2|NOS3|PPARA	-3.78508	0	84	0	0	-7.87089	86.2267
1	-5.06126	GO:1900373	M1	1	0	GO Biological Processes	19	positive regulation of purine nucleotide biosynthetic process	19_GO:0048518 positive regulation of biological process	-5.06126	74.3705	14.7556	30244	20	61	3	4.91803	2.76873	4843|4846|5465	NOS2|NOS3|PPARA	-3.78508	0	84	0	0	-7.87089	86.2267
1	-5.06096	GO:0006940	M1	1	0	GO Biological Processes	19	regulation of smooth muscle contraction	19_GO:0032501 multicellular organismal process	-5.06096	30.9877	10.7962	30244	64	61	4	6.55738	3.16937	387|857|3815|5743	RHOA|CAV1|KIT|PTGS2	-3.78508	0	78	0	0	-8.19283	75.1217
1	-5.03342	GO:0050803	M1	1	0	GO Biological Processes	19	regulation of synapse structure or activity	19_GO:0065007 biological regulation	-5.03342	12.3437	7.94832	30244	241	61	6	9.83607	3.81296	25|351|387|1432|4914|7124	ABL1|APP|RHOA|MAPK14|NTRK1|TNF	-3.75808	0	60	0	0	-9.8638	58.3298
1	-5.00753	GO:0010812	M1	1	0	GO Biological Processes	19	negative regulation of cell-substrate adhesion	19_GO:0048519 negative regulation of biological process	-5.00753	30.0487	10.6206	30244	66	61	4	6.55738	3.16937	387|5054|5340|6714	RHOA|SERPINE1|PLG|SRC	-3.73326	0	67	0	0	-9.20497	38.5625
1	-5.00753	GO:0006641	M1	1	0	GO Biological Processes	19	triglyceride metabolic process	19_GO:0008152 metabolic process	-5.00753	30.0487	10.6206	30244	66	61	4	6.55738	3.16937	338|857|5781|23411	APOB|CAV1|PTPN11|SIRT1	-3.73326	0	70	0	0	-9.1155	55.0893
1	-4.99494	GO:0071498	M1	1	0	GO Biological Processes	19	cellular response to fluid shear stress	19_GO:0050896 response to stimulus	-4.99494	70.829	14.3904	30244	21	61	3	4.91803	2.76873	4313|5743|6714	MMP2|PTGS2|SRC	-3.72384	0	30	0	0	-15.3623	165.268
1	-4.99494	GO:0060252	M1	1	0	GO Biological Processes	19	positive regulation of glial cell proliferation	19_GO:0032502 developmental process	-4.99494	70.829	14.3904	30244	21	61	3	4.91803	2.76873	3569|4067|7124	IL6|LYN|TNF	-3.72384	0	40	0	0	-13.1584	297.482
1	-4.99494	GO:0060444	M1	1	0	GO Biological Processes	19	branching involved in mammary gland duct morphogenesis	19_GO:0032502 developmental process	-4.99494	70.829	14.3904	30244	21	61	3	4.91803	2.76873	367|2099|6714	AR|ESR1|SRC	-3.72384	0	43	0	0	-12.4817	99.1607
1	-4.99494	GO:0002433	M1	1	0	GO Biological Processes	19	immune response-regulating cell surface receptor signaling pathway involved in phagocytosis	19_GO:0002376 immune system process	-4.99494	70.829	14.3904	30244	21	61	3	4.91803	2.76873	25|4067|6714	ABL1|LYN|SRC	-3.72384	0	47	0	0	-11.9059	70.829
1	-4.99494	GO:0038096	M1	1	0	GO Biological Processes	19	Fc-gamma receptor signaling pathway involved in phagocytosis	19_GO:0002376 immune system process	-4.99494	70.829	14.3904	30244	21	61	3	4.91803	2.76873	25|4067|6714	ABL1|LYN|SRC	-3.72384	0	47	0	0	-11.9059	70.829
1	-4.99494	GO:0010829	M1	1	0	GO Biological Processes	19	negative regulation of glucose transmembrane transport	19_GO:0051179 localization	-4.99494	70.829	14.3904	30244	21	61	3	4.91803	2.76873	1636|5579|7124	ACE|PRKCB|TNF	-3.72384	0	83	0	0	-7.95498	70.829
1	-4.98986	GO:0010212	M1	1	0	GO Biological Processes	19	response to ionizing radiation	19_GO:0050896 response to stimulus	-4.98986	17.4579	8.83723	30244	142	61	5	8.19672	3.51224	836|1432|7157|7412|23411	CASP3|MAPK14|TP53|VCAM1|SIRT1	-3.71982	0	44	0	0	-12.3676	185.926
1	-4.98986	GO:0043271	M1	1	0	GO Biological Processes	19	negative regulation of monoatomic ion transport	19_GO:0051179 localization	-4.98986	17.4579	8.83723	30244	142	61	5	8.19672	3.51224	857|1636|4318|4846|5743	CAV1|ACE|MMP9|NOS3|PTGS2	-3.71982	0	89	0	0	-7.35166	49.5803
1	-4.96039	GO:0055123	M1	1	0	GO Biological Processes	19	digestive system development	19_GO:0032502 developmental process	-4.96039	17.2154	8.76842	30244	144	61	5	8.19672	3.51224	1956|3091|3815|6714|7124	EGFR|HIF1A|KIT|SRC|TNF	-3.69088	0	95	0	0	-7.02146	47.2194
1	-4.95578	GO:2000401	M1	1	0	GO Biological Processes	19	regulation of lymphocyte migration	19_GO:0040011 locomotion	-4.95578	29.1649	10.4527	30244	68	61	4	6.55738	3.16937	25|351|387|3690	ABL1|APP|RHOA|ITGB3	-3.68679	0	60	0	0	-9.8638	58.3298
1	-4.93619	GO:1902074	M1	1	0	GO Biological Processes	19	response to salt	19_GO:0050896 response to stimulus	-4.93619	9.10925	7.16098	30244	381	61	7	11.4754	4.08085	857|1909|4914|5290|5579|5743|7124	CAV1|EDNRA|NTRK1|PIK3CA|PRKCB|PTGS2|TNF	-3.66773	0	105	1	1	-4.93619	9.10925
1	-4.93189	GO:0035584	M1	1	0	GO Biological Processes	19	calcium-mediated signaling using intracellular calcium source	19_GO:0050896 response to stimulus	-4.93189	67.6095	14.0502	30244	22	61	3	4.91803	2.76873	3791|6403|7412	KDR|SELP|VCAM1	-3.66605	0	49	0	0	-11.6763	74.3705
1	-4.93189	GO:0061756	M1	1	0	GO Biological Processes	19	leukocyte adhesion to vascular endothelial cell	19_GO:0009987 cellular process	-4.93189	67.6095	14.0502	30244	22	61	3	4.91803	2.76873	6403|7124|7412	SELP|TNF|VCAM1	-3.66605	0	49	0	0	-11.6763	74.3705
1	-4.93189	GO:0010288	M1	1	0	GO Biological Processes	19	response to lead ion	19_GO:0050896 response to stimulus	-4.93189	67.6095	14.0502	30244	22	61	3	4.91803	2.76873	351|4137|5743	APP|MAPT|PTGS2	-3.66605	0	71	0	0	-9.0772	82.6339
1	-4.93189	GO:2000831	M1	1	0	GO Biological Processes	19	regulation of steroid hormone secretion	19_GO:0051179 localization	-4.93189	67.6095	14.0502	30244	22	61	3	4.91803	2.76873	185|5781|5972	AGTR1|PTPN11|REN	-3.66605	0	72	0	0	-9.07096	165.268
1	-4.93189	GO:0051769	M1	1	0	GO Biological Processes	19	regulation of nitric-oxide synthase biosynthetic process	19_GO:0008152 metabolic process	-4.93189	67.6095	14.0502	30244	22	61	3	4.91803	2.76873	3717|3791|7099	JAK2|KDR|TLR4	-3.66605	0	74	0	0	-8.57457	148.741
1	-4.93135	GO:0030177	M1	1	0	GO Biological Processes	19	positive regulation of Wnt signaling pathway	19_GO:0048518 positive regulation of biological process	-4.93135	16.9796	8.70099	30244	146	61	5	8.19672	3.51224	25|857|1956|6714|7040	ABL1|CAV1|EGFR|SRC|TGFB1	-3.66603	0	80	0	0	-8.07521	37.1852
1	-4.93049	GO:0014015	M1	1	0	GO Biological Processes	19	positive regulation of gliogenesis	19_GO:0032502 developmental process	-4.93049	28.7422	10.3714	30244	69	61	4	6.55738	3.16937	3569|4067|7040|7124	IL6|LYN|TGFB1|TNF	-3.66569	0	40	0	0	-13.1584	297.482
1	-4.92355	GO:0030036	M1	1	0	GO Biological Processes	19	actin cytoskeleton organization	19_GO:0009987 cellular process	-4.92355	7.40005	6.72086	30244	536	61	8	13.1148	4.32203	25|387|3717|3815|5290|5879|6714|7124	ABL1|RHOA|JAK2|KIT|PIK3CA|RAC1|SRC|TNF	-3.6596	0	88	0	0	-7.39177	52.745
1	-4.92337	GO:0045926	M1	1	0	GO Biological Processes	19	negative regulation of growth	19_GO:0040007 growth	-4.92337	11.8048	7.74305	30244	252	61	6	9.83607	3.81296	2261|3091|5465|7040|7157|23411	FGFR3|HIF1A|PPARA|TGFB1|TP53|SIRT1	-3.6596	0	27	0	0	-15.7259	40.6396
1	-4.917	GO:0035148	M1	1	0	GO Biological Processes	19	tube formation	19_GO:0032502 developmental process	-4.917	16.8641	8.66777	30244	147	61	5	8.19672	3.51224	25|836|3091|7040|7422	ABL1|CASP3|HIF1A|TGFB1|VEGFA	-3.65375	0	38	0	0	-13.3082	63.9746
1	-4.91362	GO:0045089	M1	1	0	GO Biological Processes	19	positive regulation of innate immune response	19_GO:0044419 biological process involved in interspecies interaction between organisms	-4.91362	11.7582	7.72502	30244	253	61	6	9.83607	3.81296	857|4067|5970|6714|7099|7124	CAV1|LYN|RELA|SRC|TLR4|TNF	-3.65141	0	77	0	0	-8.27654	148.741
1	-4.91362	GO:0032886	M1	1	0	GO Biological Processes	19	regulation of microtubule-based process	19_GO:0050789 regulation of biological process	-4.91362	11.7582	7.72502	30244	253	61	6	9.83607	3.81296	25|387|2064|4137|5879|23411	ABL1|RHOA|ERBB2|MAPT|RAC1|SIRT1	-3.65141	0	88	0	0	-7.39177	52.745
1	-4.91056	GO:0010288	M1	1	0	GO Biological Processes	19	response to lead ion	19_GO:0050896 response to stimulus	-4.91056	66.5191	13.9332	30244	22	62	3	4.83871	2.7252	351|4137|5743	APP|MAPT|PTGS2	-3.66808	0	113	1	1	-4.91056	66.5191
1	-4.90559	GO:0002260	M1	1	0	GO Biological Processes	19	lymphocyte homeostasis	19_GO:0042592 homeostatic process	-4.90559	28.3316	10.2919	30244	70	61	4	6.55738	3.16937	25|836|3091|4067	ABL1|CASP3|HIF1A|LYN	-3.64391	0	38	0	0	-13.3082	63.9746
1	-4.90274	GO:0030595	M1	1	0	GO Biological Processes	19	leukocyte chemotaxis	19_GO:0040011 locomotion	-4.90274	16.7501	8.63488	30244	148	61	5	8.19672	3.51224	1234|3569|3689|3815|4313	CCR5|IL6|ITGB2|KIT|MMP2	-3.64157	0	79	0	0	-8.14217	19.7335
1	-4.88885	GO:1902074	M1	1	0	GO Biological Processes	19	response to salt	19_GO:0050896 response to stimulus	-4.88885	8.96232	7.08875	30244	381	62	7	11.2903	4.01923	857|1909|4914|5290|5579|5743|7124	CAV1|EDNRA|NTRK1|PIK3CA|PRKCB|PTGS2|TNF	-3.64786	0	114	1	1	-4.88885	8.96232
1	-4.88858	GO:0009749	M1	1	0	GO Biological Processes	19	response to glucose	19_GO:0050896 response to stimulus	-4.88858	16.6377	8.6023	30244	149	61	5	8.19672	3.51224	387|836|1636|3091|5290	RHOA|CASP3|ACE|HIF1A|PIK3CA	-3.62793	0	50	0	0	-11.2879	48.6082
1	-4.88106	GO:0043627	M1	1	0	GO Biological Processes	19	response to estrogen	19_GO:0050896 response to stimulus	-4.88106	27.9326	10.214	30244	71	61	4	6.55738	3.16937	367|857|2099|4313	AR|CAV1|ESR1|MMP2	-3.62195	0	59	0	0	-9.92161	64.67
1	-4.88106	GO:1903201	M1	1	0	GO Biological Processes	19	regulation of oxidative stress-induced cell death	19_GO:0050896 response to stimulus	-4.88106	27.9326	10.214	30244	71	61	4	6.55738	3.16937	25|3091|7124|23411	ABL1|HIF1A|TNF|SIRT1	-3.62195	0	95	0	0	-7.02146	47.2194
1	-4.88106	GO:0051881	M1	1	0	GO Biological Processes	19	regulation of mitochondrial membrane potential	19_GO:0065007 biological regulation	-4.88106	27.9326	10.214	30244	71	61	4	6.55738	3.16937	25|3791|4137|6714	ABL1|KDR|MAPT|SRC	-3.62195	0	106	1	1	-4.88106	49.5803
1	-4.87453	GO:0050806	M1	1	0	GO Biological Processes	19	positive regulation of synaptic transmission	19_GO:0048518 positive regulation of biological process	-4.87453	16.5268	8.57005	30244	150	61	5	8.19672	3.51224	351|4914|5594|5743|7124	APP|NTRK1|MAPK1|PTGS2|TNF	-3.61593	0	39	0	0	-13.2205	185.926
1	-4.87182	GO:0030521	M1	1	0	GO Biological Processes	19	androgen receptor signaling pathway	19_GO:0050896 response to stimulus	-4.87182	64.67	13.7322	30244	23	61	3	4.91803	2.76873	367|387|5594	AR|RHOA|MAPK1	-3.61527	0	22	0	0	-17.2111	64.67
1	-4.87182	GO:0002431	M1	1	0	GO Biological Processes	19	Fc receptor mediated stimulatory signaling pathway	19_GO:0002376 immune system process	-4.87182	64.67	13.7322	30244	23	61	3	4.91803	2.76873	25|4067|6714	ABL1|LYN|SRC	-3.61527	0	47	0	0	-11.9059	70.829
1	-4.87182	GO:0060740	M1	1	0	GO Biological Processes	19	prostate gland epithelium morphogenesis	19_GO:0022414 reproductive process	-4.87182	64.67	13.7322	30244	23	61	3	4.91803	2.76873	367|2099|4313	AR|ESR1|MMP2	-3.61527	0	59	0	0	-9.92161	64.67
1	-4.87182	GO:0002446	M1	1	0	GO Biological Processes	19	neutrophil mediated immunity	19_GO:0002376 immune system process	-4.87182	64.67	13.7322	30244	23	61	3	4.91803	2.76873	1636|2147|3569	ACE|F2|IL6	-3.61527	0	61	0	0	-9.83183	68.3867
1	-4.8569	GO:0001570	M1	1	0	GO Biological Processes	19	vasculogenesis	19_GO:0032502 developmental process	-4.8569	27.5446	10.1376	30244	72	61	4	6.55738	3.16937	857|3791|7040|7422	CAV1|KDR|TGFB1|VEGFA	-3.60188	0	41	0	0	-12.6721	82.6339
1	-4.8569	GO:0046626	M1	1	0	GO Biological Processes	19	regulation of insulin receptor signaling pathway	19_GO:0050896 response to stimulus	-4.8569	27.5446	10.1376	30244	72	61	4	6.55738	3.16937	5579|5781|6714|23411	PRKCB|PTPN11|SRC|SIRT1	-3.60188	0	82	0	0	-7.9763	152.555
1	-4.8569	GO:0033143	M1	1	0	GO Biological Processes	19	regulation of intracellular steroid hormone receptor signaling pathway	19_GO:0050896 response to stimulus	-4.8569	27.5446	10.1376	30244	72	61	4	6.55738	3.16937	367|387|6714|23411	AR|RHOA|SRC|SIRT1	-3.60188	0	107	1	1	-4.8569	27.5446
1	-4.856	GO:0003007	M1	1	0	GO Biological Processes	19	heart morphogenesis	19_GO:0032502 developmental process	-4.856	11.4858	7.61895	30244	259	61	6	9.83607	3.81296	1909|3091|4846|7040|7157|7422	EDNRA|HIF1A|NOS3|TGFB1|TP53|VEGFA	-3.60149	0	31	0	0	-15.1277	49.5803
1	-4.84672	GO:0002218	M1	1	0	GO Biological Processes	19	activation of innate immune response	19_GO:0044419 biological process involved in interspecies interaction between organisms	-4.84672	16.3093	8.50645	30244	152	61	5	8.19672	3.51224	4067|5970|6714|7099|7124	LYN|RELA|SRC|TLR4|TNF	-3.59272	0	77	0	0	-8.27654	148.741
1	-4.83308	GO:0071260	M1	1	0	GO Biological Processes	19	cellular response to mechanical stimulus	19_GO:0050896 response to stimulus	-4.83308	27.1673	10.0629	30244	73	61	4	6.55738	3.16937	3690|5599|5743|7099	ITGB3|MAPK8|PTGS2|TLR4	-3.58149	0	29	0	0	-15.3723	36.7262
1	-4.83308	GO:0008630	M1	1	0	GO Biological Processes	19	intrinsic apoptotic signaling pathway in response to DNA damage	19_GO:0050896 response to stimulus	-4.83308	27.1673	10.0629	30244	73	61	4	6.55738	3.16937	25|7124|7157|23411	ABL1|TNF|TP53|SIRT1	-3.58149	0	44	0	0	-12.3676	185.926
1	-4.83308	GO:0045661	M1	1	0	GO Biological Processes	19	regulation of myoblast differentiation	19_GO:0032502 developmental process	-4.83308	27.1673	10.0629	30244	73	61	4	6.55738	3.16937	1432|3486|7040|7124	MAPK14|IGFBP3|TGFB1|TNF	-3.58149	0	96	0	0	-6.5679	43.7473
1	-4.83296	GO:0007612	M1	1	0	GO Biological Processes	19	learning	19_GO:0032501 multicellular organismal process	-4.83296	16.2027	8.4751	30244	153	61	5	8.19672	3.51224	25|351|3091|3815|5743	ABL1|APP|HIF1A|KIT|PTGS2	-3.58149	0	36	0	0	-14.5317	30.9877
1	-4.83296	GO:0031099	M1	1	0	GO Biological Processes	19	regeneration	19_GO:0032502 developmental process	-4.83296	16.2027	8.4751	30244	153	61	5	8.19672	3.51224	1636|3569|3717|4313|7124	ACE|IL6|JAK2|MMP2|TNF	-3.58149	0	83	0	0	-7.95498	70.829
1	-4.81445	GO:0036120	M1	1	0	GO Biological Processes	19	cellular response to platelet-derived growth factor stimulus	19_GO:0050896 response to stimulus	-4.81445	61.9754	13.4341	30244	24	61	3	4.91803	2.76873	3690|6714|7099	ITGB3|SRC|TLR4	-3.5655	0	6	0	0	-25.8817	61.9754
1	-4.81445	GO:0038084	M1	1	0	GO Biological Processes	19	vascular endothelial growth factor signaling pathway	19_GO:0050896 response to stimulus	-4.81445	61.9754	13.4341	30244	24	61	3	4.91803	2.76873	3791|5290|7422	KDR|PIK3CA|VEGFA	-3.5655	0	41	0	0	-12.6721	82.6339
1	-4.81445	GO:0003071	M1	1	0	GO Biological Processes	19	renal system process involved in regulation of systemic arterial blood pressure	19_GO:0032501 multicellular organismal process	-4.81445	61.9754	13.4341	30244	24	61	3	4.91803	2.76873	185|387|5972	AGTR1|RHOA|REN	-3.5655	0	72	0	0	-9.07096	165.268
1	-4.81445	GO:0045981	M1	1	0	GO Biological Processes	19	positive regulation of nucleotide metabolic process	19_GO:0048518 positive regulation of biological process	-4.81445	61.9754	13.4341	30244	24	61	3	4.91803	2.76873	4843|4846|5465	NOS2|NOS3|PPARA	-3.5655	0	84	0	0	-7.87089	86.2267
1	-4.81445	GO:1900544	M1	1	0	GO Biological Processes	19	positive regulation of purine nucleotide metabolic process	19_GO:0048518 positive regulation of biological process	-4.81445	61.9754	13.4341	30244	24	61	3	4.91803	2.76873	4843|4846|5465	NOS2|NOS3|PPARA	-3.5655	0	84	0	0	-7.87089	86.2267
1	-4.80572	GO:0034763	M1	1	0	GO Biological Processes	19	negative regulation of transmembrane transport	19_GO:0051179 localization	-4.80572	15.9937	8.41329	30244	155	61	5	8.19672	3.51224	857|1636|4318|5579|7124	CAV1|ACE|MMP9|PRKCB|TNF	-3.55727	0	83	0	0	-7.95498	70.829
1	-4.8049	GO:0045661	M1	1	0	GO Biological Processes	19	regulation of myoblast differentiation	19_GO:0032502 developmental process	-4.8049	26.7291	9.9753	30244	73	62	4	6.45161	3.12001	1432|3486|7040|7124	MAPK14|IGFBP3|TGFB1|TNF	-3.5751	0	115	1	1	-4.8049	26.7291
1	-4.79224	GO:0050851	M1	1	0	GO Biological Processes	19	antigen receptor-mediated signaling pathway	19_GO:0002376 immune system process	-4.79224	15.8911	8.38281	30244	156	61	5	8.19672	3.51224	25|4067|5290|5579|5594	ABL1|LYN|PIK3CA|PRKCB|MAPK1	-3.54429	0	47	0	0	-11.9059	70.829
1	-4.78645	GO:0006919	M1	1	0	GO Biological Processes	19	activation of cysteine-type endopeptidase activity involved in apoptotic process	19_GO:0048518 positive regulation of biological process	-4.78645	26.4428	9.91772	30244	75	61	4	6.55738	3.16937	3717|4137|5468|7124	JAK2|MAPT|PPARG|TNF	-3.54	0	13	0	0	-20.0435	55.0893
1	-4.78645	GO:0061515	M1	1	0	GO Biological Processes	19	myeloid cell development	19_GO:0032502 developmental process	-4.78645	26.4428	9.91772	30244	75	61	4	6.55738	3.16937	351|3815|5781|6714	APP|KIT|PTPN11|SRC	-3.54	0	36	0	0	-14.5317	30.9877
1	-4.78645	GO:0048662	M1	1	0	GO Biological Processes	19	negative regulation of smooth muscle cell proliferation	19_GO:0048519 negative regulation of biological process	-4.78645	26.4428	9.91772	30244	75	61	4	6.55738	3.16937	387|3486|4846|5468	RHOA|IGFBP3|NOS3|PPARG	-3.54	0	93	0	0	-7.20872	39.1424
1	-4.76362	GO:0019233	M1	1	0	GO Biological Processes	19	sensory perception of pain	19_GO:0032501 multicellular organismal process	-4.76362	26.0949	9.84726	30244	76	61	4	6.55738	3.16937	1636|4914|5743|7124	ACE|NTRK1|PTGS2|TNF	-3.51817	0	39	0	0	-13.2205	185.926
1	-4.76362	GO:0006970	M1	1	0	GO Biological Processes	19	response to osmotic stress	19_GO:0050896 response to stimulus	-4.76362	26.0949	9.84726	30244	76	61	4	6.55738	3.16937	836|5743|7124|7157	CASP3|PTGS2|TNF|TP53	-3.51817	0	44	0	0	-12.3676	185.926
1	-4.7631	GO:0090596	M1	1	0	GO Biological Processes	19	sensory organ morphogenesis	19_GO:0032502 developmental process	-4.7631	11.0588	7.44971	30244	269	61	6	9.83607	3.81296	1909|3091|3791|5594|6774|7422	EDNRA|HIF1A|KDR|MAPK1|STAT3|VEGFA	-3.51815	0	57	0	0	-10.7554	297.482
1	-4.75956	GO:0060512	M1	1	0	GO Biological Processes	19	prostate gland morphogenesis	19_GO:0022414 reproductive process	-4.75956	59.4964	13.1539	30244	25	61	3	4.91803	2.76873	367|2099|4313	AR|ESR1|MMP2	-3.51659	0	59	0	0	-9.92161	64.67
1	-4.75956	GO:2000209	M1	1	0	GO Biological Processes	19	regulation of anoikis	19_GO:0050789 regulation of biological process	-4.75956	59.4964	13.1539	30244	25	61	3	4.91803	2.76873	857|5290|6714	CAV1|PIK3CA|SRC	-3.51659	0	64	0	0	-9.65265	123.951
1	-4.75956	GO:0046628	M1	1	0	GO Biological Processes	19	positive regulation of insulin receptor signaling pathway	19_GO:0048518 positive regulation of biological process	-4.75956	59.4964	13.1539	30244	25	61	3	4.91803	2.76873	5781|6714|23411	PTPN11|SRC|SIRT1	-3.51659	0	82	0	0	-7.9763	152.555
1	-4.75956	GO:0090335	M1	1	0	GO Biological Processes	19	regulation of brown fat cell differentiation	19_GO:0032502 developmental process	-4.75956	59.4964	13.1539	30244	25	61	3	4.91803	2.76873	1432|5743|23411	MAPK14|PTGS2|SIRT1	-3.51659	0	85	0	0	-7.7318	59.4964
1	-4.75235	GO:0019318	M1	1	0	GO Biological Processes	19	hexose metabolic process	19_GO:0008152 metabolic process	-4.75235	15.5913	8.29304	30244	159	61	5	8.19672	3.51224	1432|5290|5465|7124|7157	MAPK14|PIK3CA|PPARA|TNF|TP53	-3.50988	0	86	0	0	-7.52884	35.4145
1	-4.7411	GO:0032729	M1	1	0	GO Biological Processes	19	positive regulation of type II interferon production	19_GO:0048518 positive regulation of biological process	-4.7411	25.756	9.77814	30244	77	61	4	6.55738	3.16937	25|3717|7099|7124	ABL1|JAK2|TLR4|TNF	-3.49913	0	74	0	0	-8.57457	148.741
1	-4.73709	GO:0009896	M1	1	0	GO Biological Processes	19	positive regulation of catabolic process	19_GO:0048518 positive regulation of biological process	-4.73709	6.97087	6.4639	30244	569	61	8	13.1148	4.32203	351|857|3091|3569|3791|5465|7124|23411	APP|CAV1|HIF1A|IL6|KDR|PPARA|TNF|SIRT1	-3.49561	0	32	0	0	-14.9902	32.6186
1	-4.71764	GO:0030003	M1	1	0	GO Biological Processes	19	intracellular monoatomic cation homeostasis	19_GO:0042592 homeostatic process	-4.71764	8.42384	6.82075	30244	412	61	7	11.4754	4.08085	351|857|1909|2147|3091|5579|5594	APP|CAV1|EDNRA|F2|HIF1A|PRKCB|MAPK1	-3.47665	0	68	0	0	-9.19748	14.0322
1	-4.71325	GO:0051100	M1	1	0	GO Biological Processes	19	negative regulation of binding	19_GO:0065007 biological regulation	-4.71325	15.3026	8.20568	30244	162	61	5	8.19672	3.51224	857|1636|3717|5465|5599	CAV1|ACE|JAK2|PPARA|MAPK8	-3.47325	0	63	0	0	-9.74222	371.852
1	-4.71325	GO:0051147	M1	1	0	GO Biological Processes	19	regulation of muscle cell differentiation	19_GO:0032502 developmental process	-4.71325	15.3026	8.20568	30244	162	61	5	8.19672	3.51224	1432|3815|5465|7040|23411	MAPK14|KIT|PPARA|TGFB1|SIRT1	-3.47325	0	96	0	0	-6.5679	43.7473
1	-4.70694	GO:0036119	M1	1	0	GO Biological Processes	19	response to platelet-derived growth factor	19_GO:0050896 response to stimulus	-4.70694	57.2081	12.8899	30244	26	61	3	4.91803	2.76873	3690|6714|7099	ITGB3|SRC|TLR4	-3.46791	0	6	0	0	-25.8817	61.9754
1	-4.70694	GO:0035994	M1	1	0	GO Biological Processes	19	response to muscle stretch	19_GO:0050896 response to stimulus	-4.70694	57.2081	12.8899	30244	26	61	3	4.91803	2.76873	1432|5290|5970	MAPK14|PIK3CA|RELA	-3.46791	0	77	0	0	-8.27654	148.741
1	-4.70039	GO:0002520	M1	1	0	GO Biological Processes	19	immune system development	19_GO:0002376 immune system process	-4.70039	15.2087	8.17707	30244	163	61	5	8.19672	3.51224	25|4067|5594|7040|7157	ABL1|LYN|MAPK1|TGFB1|TP53	-3.46186	0	80	0	0	-8.07521	37.1852
1	-4.6841	GO:0098771	M1	1	0	GO Biological Processes	19	inorganic ion homeostasis	19_GO:0042592 homeostatic process	-4.6841	8.32284	6.76922	30244	417	61	7	11.4754	4.08085	351|857|1909|2147|3091|3791|5579	APP|CAV1|EDNRA|F2|HIF1A|KDR|PRKCB	-3.44606	0	68	0	0	-9.19748	14.0322
1	-4.67861	GO:0051147	M1	1	0	GO Biological Processes	19	regulation of muscle cell differentiation	19_GO:0032502 developmental process	-4.67861	15.0558	8.13004	30244	162	62	5	8.06452	3.45808	1432|3815|5465|7040|23411	MAPK14|KIT|PPARA|TGFB1|SIRT1	-3.46019	0	115	0	0	-4.8049	26.7291
1	-4.67536	GO:0043537	M1	1	0	GO Biological Processes	19	negative regulation of blood vessel endothelial cell migration	19_GO:0040011 locomotion	-4.67536	24.7902	9.57843	30244	80	61	4	6.55738	3.16937	387|5468|7040|7124	RHOA|PPARG|TGFB1|TNF	-3.43781	0	93	0	0	-7.20872	39.1424
1	-4.6623	GO:0030856	M1	1	0	GO Biological Processes	19	regulation of epithelial cell differentiation	19_GO:0032502 developmental process	-4.6623	14.9338	8.09275	30244	166	61	5	8.19672	3.51224	857|4318|5054|7124|7422	CAV1|MMP9|SERPINE1|TNF|VEGFA	-3.42524	0	46	0	0	-12.0753	53.1218
1	-4.65645	GO:0002833	M1	1	0	GO Biological Processes	19	positive regulation of response to biotic stimulus	19_GO:0048518 positive regulation of biological process	-4.65645	10.5865	7.25803	30244	281	61	6	9.83607	3.81296	857|4067|5970|6714|7099|7124	CAV1|LYN|RELA|SRC|TLR4|TNF	-3.42275	0	77	0	0	-8.27654	148.741
1	-4.65641	GO:0032740	M1	1	0	GO Biological Processes	19	positive regulation of interleukin-17 production	19_GO:0048518 positive regulation of biological process	-4.65641	55.0893	12.6405	30244	27	61	3	4.91803	2.76873	3569|3717|7040	IL6|JAK2|TGFB1	-3.42275	0	40	0	0	-13.1584	297.482
1	-4.65641	GO:0007435	M1	1	0	GO Biological Processes	19	salivary gland morphogenesis	19_GO:0032502 developmental process	-4.65641	55.0893	12.6405	30244	27	61	3	4.91803	2.76873	1956|7040|7124	EGFR|TGFB1|TNF	-3.42275	0	55	0	0	-11.0298	55.0893
1	-4.65641	GO:2000108	M1	1	0	GO Biological Processes	19	positive regulation of leukocyte apoptotic process	19_GO:0048518 positive regulation of biological process	-4.65641	55.0893	12.6405	30244	27	61	3	4.91803	2.76873	4067|7157|23411	LYN|TP53|SIRT1	-3.42275	0	61	0	0	-9.83183	68.3867
1	-4.65641	GO:0031954	M1	1	0	GO Biological Processes	19	positive regulation of protein autophosphorylation	19_GO:0048518 positive regulation of biological process	-4.65641	55.0893	12.6405	30244	27	61	3	4.91803	2.76873	1636|6714|7422	ACE|SRC|VEGFA	-3.42275	0	63	0	0	-9.74222	371.852
1	-4.65641	GO:0010875	M1	1	0	GO Biological Processes	19	positive regulation of cholesterol efflux	19_GO:0051179 localization	-4.65641	55.0893	12.6405	30244	27	61	3	4.91803	2.76873	857|5468|23411	CAV1|PPARG|SIRT1	-3.42275	0	70	0	0	-9.1155	55.0893
1	-4.65641	GO:0060384	M1	1	0	GO Biological Processes	19	innervation	19_GO:0032502 developmental process	-4.65641	55.0893	12.6405	30244	27	61	3	4.91803	2.76873	1909|4914|7412	EDNRA|NTRK1|VCAM1	-3.42275	0	108	1	1	-4.65641	55.0893
1	-4.65402	GO:0002720	M1	1	0	GO Biological Processes	19	positive regulation of cytokine production involved in immune response	19_GO:0002376 immune system process	-4.65402	24.4841	9.51427	30244	81	61	4	6.55738	3.16937	3569|3815|7099|23411	IL6|KIT|TLR4|SIRT1	-3.42084	0	40	0	0	-13.1584	297.482
1	-4.65101	GO:0006873	M1	1	0	GO Biological Processes	19	intracellular monoatomic ion homeostasis	19_GO:0042592 homeostatic process	-4.65101	8.22423	6.71855	30244	422	61	7	11.4754	4.08085	351|857|1909|2147|3091|5579|5594	APP|CAV1|EDNRA|F2|HIF1A|PRKCB|MAPK1	-3.41831	0	68	0	0	-9.19748	14.0322
1	-4.64977	GO:0003205	M1	1	0	GO Biological Processes	19	cardiac chamber development	19_GO:0032502 developmental process	-4.64977	14.8444	8.06513	30244	167	61	5	8.19672	3.51224	1909|3091|4846|7040|7157	EDNRA|HIF1A|NOS3|TGFB1|TP53	-3.41756	0	31	0	0	-15.1277	49.5803
1	-4.64444	GO:0048667	M1	1	0	GO Biological Processes	19	cell morphogenesis involved in neuron differentiation	19_GO:0032502 developmental process	-4.64444	8.20478	6.70851	30244	423	61	7	11.4754	4.08085	351|1909|2064|4914|5781|5879|7422	APP|EDNRA|ERBB2|NTRK1|PTPN11|RAC1|VEGFA	-3.41271	0	21	0	0	-17.217	17.4989
1	-4.63732	GO:0007369	M1	1	0	GO Biological Processes	19	gastrulation	19_GO:0032502 developmental process	-4.63732	14.756	8.03775	30244	168	61	5	8.19672	3.51224	3689|3690|4313|4318|7157	ITGB2|ITGB3|MMP2|MMP9|TP53	-3.40656	0	18	0	0	-18.3159	141.658
1	-4.63732	GO:0001959	M1	1	0	GO Biological Processes	19	regulation of cytokine-mediated signaling pathway	19_GO:0050896 response to stimulus	-4.63732	14.756	8.03775	30244	168	61	5	8.19672	3.51224	857|3091|3569|5468|5781	CAV1|HIF1A|IL6|PPARG|PTPN11	-3.40656	0	70	0	0	-9.1155	55.0893
1	-4.63513	GO:0060384	M1	1	0	GO Biological Processes	19	innervation	19_GO:0032502 developmental process	-4.63513	54.2007	12.5345	30244	27	62	3	4.83871	2.7252	1909|4914|7412	EDNRA|NTRK1|VCAM1	-3.42182	0	116	1	1	-4.63513	54.2007
1	-4.63295	GO:0051279	M1	1	0	GO Biological Processes	19	regulation of release of sequestered calcium ion into cytosol	19_GO:0042592 homeostatic process	-4.63295	24.1855	9.45127	30244	82	61	4	6.55738	3.16937	25|2147|3690|4067	ABL1|F2|ITGB3|LYN	-3.40364	0	65	0	0	-9.55841	24.1855
1	-4.63295	GO:0002062	M1	1	0	GO Biological Processes	19	chondrocyte differentiation	19_GO:0032502 developmental process	-4.63295	24.1855	9.45127	30244	82	61	4	6.55738	3.16937	1432|2261|3091|7040	MAPK14|FGFR3|HIF1A|TGFB1	-3.40364	0	96	0	0	-6.5679	43.7473
1	-4.63295	GO:0051149	M1	1	0	GO Biological Processes	19	positive regulation of muscle cell differentiation	19_GO:0032502 developmental process	-4.63295	24.1855	9.45127	30244	82	61	4	6.55738	3.16937	1432|3815|7040|23411	MAPK14|KIT|TGFB1|SIRT1	-3.40364	0	96	0	0	-6.5679	43.7473
1	-4.61423	GO:0006351	M1	1	0	GO Biological Processes	19	DNA-templated transcription	19_GO:0008152 metabolic process	-4.61423	6.70004	6.29663	30244	592	61	8	13.1148	4.32203	367|1432|2099|3717|5468|5970|6774|7157	AR|MAPK14|ESR1|JAK2|PPARG|RELA|STAT3|TP53	-3.38539	0	19	0	0	-17.8411	129.34
1	-4.61265	GO:0009267	M1	1	0	GO Biological Processes	19	cellular response to starvation	19_GO:0050896 response to stimulus	-4.61265	14.5824	7.98368	30244	170	61	5	8.19672	3.51224	5465|5594|5599|7157|23411	PPARA|MAPK1|MAPK8|TP53|SIRT1	-3.38429	0	27	0	0	-15.7259	40.6396
1	-4.61216	GO:0032024	M1	1	0	GO Biological Processes	19	positive regulation of insulin secretion	19_GO:0051179 localization	-4.61216	23.8941	9.38937	30244	83	61	4	6.55738	3.16937	2147|3091|3717|5579	F2|HIF1A|JAK2|PRKCB	-3.38428	0	24	0	0	-16.7243	24.3339
1	-4.60781	GO:0001816	M1	1	0	GO Biological Processes	19	cytokine production	19_GO:0032501 multicellular organismal process	-4.60781	53.1218	12.4044	30244	28	61	3	4.91803	2.76873	3091|3569|7124	HIF1A|IL6|TNF	-3.38327	0	40	0	0	-13.1584	297.482
1	-4.60781	GO:1903055	M1	1	0	GO Biological Processes	19	positive regulation of extracellular matrix organization	19_GO:0048518 positive regulation of biological process	-4.60781	53.1218	12.4044	30244	28	61	3	4.91803	2.76873	25|3569|7040	ABL1|IL6|TGFB1	-3.38327	0	40	0	0	-13.1584	297.482
1	-4.60781	GO:0002675	M1	1	0	GO Biological Processes	19	positive regulation of acute inflammatory response	19_GO:0048518 positive regulation of biological process	-4.60781	53.1218	12.4044	30244	28	61	3	4.91803	2.76873	3569|5743|7124	IL6|PTGS2|TNF	-3.38327	0	46	0	0	-12.0753	53.1218
1	-4.60781	GO:0038094	M1	1	0	GO Biological Processes	19	Fc-gamma receptor signaling pathway	19_GO:0002376 immune system process	-4.60781	53.1218	12.4044	30244	28	61	3	4.91803	2.76873	25|4067|6714	ABL1|LYN|SRC	-3.38327	0	47	0	0	-11.9059	70.829
1	-4.60781	GO:1900078	M1	1	0	GO Biological Processes	19	positive regulation of cellular response to insulin stimulus	19_GO:0048518 positive regulation of biological process	-4.60781	53.1218	12.4044	30244	28	61	3	4.91803	2.76873	5781|6714|23411	PTPN11|SRC|SIRT1	-3.38327	0	82	0	0	-7.9763	152.555
1	-4.60781	GO:0030194	M1	1	0	GO Biological Processes	19	positive regulation of blood coagulation	19_GO:0048518 positive regulation of biological process	-4.60781	53.1218	12.4044	30244	28	61	3	4.91803	2.76873	2147|5054|5340	F2|SERPINE1|PLG	-3.38327	0	87	0	0	-7.45864	114.416
1	-4.60781	GO:1900048	M1	1	0	GO Biological Processes	19	positive regulation of hemostasis	19_GO:0048518 positive regulation of biological process	-4.60781	53.1218	12.4044	30244	28	61	3	4.91803	2.76873	2147|5054|5340	F2|SERPINE1|PLG	-3.38327	0	87	0	0	-7.45864	114.416
1	-4.60488	GO:0051149	M1	1	0	GO Biological Processes	19	positive regulation of muscle cell differentiation	19_GO:0032502 developmental process	-4.60488	23.7954	9.36826	30244	82	62	4	6.45161	3.12001	1432|3815|7040|23411	MAPK14|KIT|TGFB1|SIRT1	-3.39481	0	115	0	0	-4.8049	26.7291
1	-4.6038	GO:0097659	M1	1	0	GO Biological Processes	19	nucleic acid-templated transcription	19_GO:0008152 metabolic process	-4.6038	6.67749	6.28251	30244	594	61	8	13.1148	4.32203	367|1432|2099|3717|5468|5970|6774|7157	AR|MAPK14|ESR1|JAK2|PPARG|RELA|STAT3|TP53	-3.37973	0	19	0	0	-17.8411	129.34
1	-4.5986	GO:0034248	M1	1	0	GO Biological Processes	19	regulation of amide metabolic process	19_GO:0008152 metabolic process	-4.5986	6.66626	6.27547	30244	595	61	8	13.1148	4.32203	351|387|836|2064|3569|5970|7124|7157	APP|RHOA|CASP3|ERBB2|IL6|RELA|TNF|TP53	-3.37501	0	53	0	0	-11.0465	118.993
1	-4.58829	GO:0009266	M1	1	0	GO Biological Processes	19	response to temperature stimulus	19_GO:0050896 response to stimulus	-4.58829	14.4129	7.93052	30244	172	61	5	8.19672	3.51224	4067|4137|4846|4914|5743	LYN|MAPT|NOS3|NTRK1|PTGS2	-3.36606	0	109	1	1	-4.58829	28.0643
1	-4.58824	GO:0032989	M1	1	0	GO Biological Processes	19	cellular component morphogenesis	19_GO:0032502 developmental process	-4.58824	6.64393	6.26144	30244	597	61	8	13.1148	4.32203	351|387|1909|2064|4914|5781|5879|7422	APP|RHOA|EDNRA|ERBB2|NTRK1|PTPN11|RAC1|VEGFA	-3.36606	0	21	0	0	-17.217	17.4989
1	-4.58824	GO:0030029	M1	1	0	GO Biological Processes	19	actin filament-based process	19_GO:0009987 cellular process	-4.58824	6.64393	6.26144	30244	597	61	8	13.1148	4.32203	25|387|3717|3815|5290|5879|6714|7124	ABL1|RHOA|JAK2|KIT|PIK3CA|RAC1|SRC|TNF	-3.36606	0	88	0	0	-7.39177	52.745
1	-4.57134	GO:0010660	M1	1	0	GO Biological Processes	19	regulation of muscle cell apoptotic process	19_GO:0050789 regulation of biological process	-4.57134	23.3319	9.26879	30244	85	61	4	6.55738	3.16937	3717|5468|7157|23411	JAK2|PPARG|TP53|SIRT1	-3.34963	0	27	0	0	-15.7259	40.6396
1	-4.56101	GO:0060603	M1	1	0	GO Biological Processes	19	mammary gland duct morphogenesis	19_GO:0032502 developmental process	-4.56101	51.29	12.1805	30244	29	61	3	4.91803	2.76873	367|2099|6714	AR|ESR1|SRC	-3.34072	0	43	0	0	-12.4817	99.1607
1	-4.56101	GO:0007431	M1	1	0	GO Biological Processes	19	salivary gland development	19_GO:0032502 developmental process	-4.56101	51.29	12.1805	30244	29	61	3	4.91803	2.76873	1956|7040|7124	EGFR|TGFB1|TNF	-3.34072	0	55	0	0	-11.0298	55.0893
1	-4.56101	GO:0010800	M1	1	0	GO Biological Processes	19	positive regulation of peptidyl-threonine phosphorylation	19_GO:0048518 positive regulation of biological process	-4.56101	51.29	12.1805	30244	29	61	3	4.91803	2.76873	351|5594|7040	APP|MAPK1|TGFB1	-3.34072	0	110	1	1	-4.56101	51.29
1	-4.55427	GO:0042391	M1	1	0	GO Biological Processes	19	regulation of membrane potential	19_GO:0065007 biological regulation	-4.55427	7.94193	6.5714	30244	437	61	7	11.4754	4.08085	25|351|857|3791|4137|6714|7124	ABL1|APP|CAV1|KDR|MAPT|SRC|TNF	-3.33445	0	106	0	0	-4.88106	49.5803
1	-4.5523	GO:1902905	M1	1	0	GO Biological Processes	19	positive regulation of supramolecular fiber organization	19_GO:0048518 positive regulation of biological process	-4.5523	14.1658	7.85241	30244	175	61	5	8.19672	3.51224	25|351|387|4137|5879	ABL1|APP|RHOA|MAPT|RAC1	-3.33295	0	88	0	0	-7.39177	52.745
1	-4.55131	GO:1900407	M1	1	0	GO Biological Processes	19	regulation of cellular response to oxidative stress	19_GO:0050896 response to stimulus	-4.55131	23.0606	9.21005	30244	86	61	4	6.55738	3.16937	25|3091|7124|23411	ABL1|HIF1A|TNF|SIRT1	-3.33242	0	95	0	0	-7.02146	47.2194
1	-4.54716	GO:0032774	M1	1	0	GO Biological Processes	19	RNA biosynthetic process	19_GO:0008152 metabolic process	-4.54716	6.55608	6.20598	30244	605	61	8	13.1148	4.32203	367|1432|2099|3717|5468|5970|6774|7157	AR|MAPK14|ESR1|JAK2|PPARG|RELA|STAT3|TP53	-3.32874	0	19	0	0	-17.8411	129.34
1	-4.53975	GO:0010800	M1	1	0	GO Biological Processes	19	positive regulation of peptidyl-threonine phosphorylation	19_GO:0048518 positive regulation of biological process	-4.53975	50.4627	12.0781	30244	29	62	3	4.83871	2.7252	351|5594|7040	APP|MAPK1|TGFB1	-3.33876	0	117	1	1	-4.53975	50.4627
1	-4.53152	GO:0008306	M1	1	0	GO Biological Processes	19	associative learning	19_GO:0032501 multicellular organismal process	-4.53152	22.7956	9.15229	30244	87	61	4	6.55738	3.16937	25|351|3091|3815	ABL1|APP|HIF1A|KIT	-3.31357	0	36	0	0	-14.5317	30.9877
1	-4.52868	GO:0050680	M1	1	0	GO Biological Processes	19	negative regulation of epithelial cell proliferation	19_GO:0048519 negative regulation of biological process	-4.52868	14.0057	7.80141	30244	177	61	5	8.19672	3.51224	367|857|5468|7040|7124	AR|CAV1|PPARG|TGFB1|TNF	-3.31166	0	66	0	0	-9.28687	49.5803
1	-4.52868	GO:0008361	M1	1	0	GO Biological Processes	19	regulation of cell size	19_GO:0065007 biological regulation	-4.52868	14.0057	7.80141	30244	177	61	5	8.19672	3.51224	25|387|4137|5879|7422	ABL1|RHOA|MAPT|RAC1|VEGFA	-3.31166	0	88	0	0	-7.39177	52.745
1	-4.51588	GO:0070168	M1	1	0	GO Biological Processes	19	negative regulation of biomineral tissue development	19_GO:0032502 developmental process	-4.51588	49.5803	11.9678	30244	30	61	3	4.91803	2.76873	3091|4846|7040	HIF1A|NOS3|TGFB1	-3.30212	0	31	0	0	-15.1277	49.5803
1	-4.51588	GO:0060416	M1	1	0	GO Biological Processes	19	response to growth hormone	19_GO:0050896 response to stimulus	-4.51588	49.5803	11.9678	30244	30	61	3	4.91803	2.76873	3717|4067|6774	JAK2|LYN|STAT3	-3.30212	0	34	0	0	-14.817	185.926
1	-4.51588	GO:0090330	M1	1	0	GO Biological Processes	19	regulation of platelet aggregation	19_GO:0032501 multicellular organismal process	-4.51588	49.5803	11.9678	30244	30	61	3	4.91803	2.76873	3569|3717|4067	IL6|JAK2|LYN	-3.30212	0	34	0	0	-14.817	185.926
1	-4.51588	GO:2000272	M1	1	0	GO Biological Processes	19	negative regulation of signaling receptor activity	19_GO:0050896 response to stimulus	-4.51588	49.5803	11.9678	30244	30	61	3	4.91803	2.76873	5465|5468|7124	PPARA|PPARG|TNF	-3.30212	0	66	0	0	-9.28687	49.5803
1	-4.51588	GO:0050820	M1	1	0	GO Biological Processes	19	positive regulation of coagulation	19_GO:0048518 positive regulation of biological process	-4.51588	49.5803	11.9678	30244	30	61	3	4.91803	2.76873	2147|5054|5340	F2|SERPINE1|PLG	-3.30212	0	87	0	0	-7.45864	114.416
1	-4.51588	GO:0032309	M1	1	0	GO Biological Processes	19	icosanoid secretion	19_GO:0051179 localization	-4.51588	49.5803	11.9678	30244	30	61	3	4.91803	2.76873	1636|4843|5743	ACE|NOS2|PTGS2	-3.30212	0	89	0	0	-7.35166	49.5803
1	-4.51588	GO:0090140	M1	1	0	GO Biological Processes	19	regulation of mitochondrial fission	19_GO:0032502 developmental process	-4.51588	49.5803	11.9678	30244	30	61	3	4.91803	2.76873	3791|4137|5468	KDR|MAPT|PPARG	-3.30212	0	106	0	0	-4.88106	49.5803
1	-4.51355	GO:0001822	M1	1	0	GO Biological Processes	19	kidney development	19_GO:0032502 developmental process	-4.51355	9.98262	7.00548	30244	298	61	6	9.83607	3.81296	185|387|1636|1909|5972|7422	AGTR1|RHOA|ACE|EDNRA|REN|VEGFA	-3.30025	0	72	0	0	-9.07096	165.268
1	-4.49265	GO:0032945	M1	1	0	GO Biological Processes	19	negative regulation of mononuclear cell proliferation	19_GO:0048519 negative regulation of biological process	-4.49265	22.2833	9.03962	30244	89	61	4	6.55738	3.16937	836|1401|2064|4067	CASP3|CRP|ERBB2|LYN	-3.27981	0	103	0	0	-5.17644	22.8832
1	-4.4723	GO:0048009	M1	1	0	GO Biological Processes	19	insulin-like growth factor receptor signaling pathway	19_GO:0050896 response to stimulus	-4.4723	47.981	11.7653	30244	31	61	3	4.91803	2.76873	367|5290|5594	AR|PIK3CA|MAPK1	-3.2613	0	22	0	0	-17.2111	64.67
1	-4.4723	GO:1902042	M1	1	0	GO Biological Processes	19	negative regulation of extrinsic apoptotic signaling pathway via death domain receptors	19_GO:0048519 negative regulation of biological process	-4.4723	47.981	11.7653	30244	31	61	3	4.91803	2.76873	3383|4846|5054	ICAM1|NOS3|SERPINE1	-3.2613	0	48	0	0	-11.8915	56.6632
1	-4.4723	GO:0033688	M1	1	0	GO Biological Processes	19	regulation of osteoblast proliferation	19_GO:0050789 regulation of biological process	-4.4723	47.981	11.7653	30244	31	61	3	4.91803	2.76873	25|387|3690	ABL1|RHOA|ITGB3	-3.2613	0	60	0	0	-9.8638	58.3298
1	-4.4723	GO:0045987	M1	1	0	GO Biological Processes	19	positive regulation of smooth muscle contraction	19_GO:0048518 positive regulation of biological process	-4.4723	47.981	11.7653	30244	31	61	3	4.91803	2.76873	387|3815|5743	RHOA|KIT|PTGS2	-3.2613	0	78	0	0	-8.19283	75.1217
1	-4.47085	GO:0030324	M1	1	0	GO Biological Processes	19	lung development	19_GO:0032502 developmental process	-4.47085	13.621	7.67743	30244	182	61	5	8.19672	3.51224	1636|3791|4846|5594|7422	ACE|KDR|NOS3|MAPK1|VEGFA	-3.26031	0	41	0	0	-12.6721	82.6339
1	-4.45949	GO:0042129	M1	1	0	GO Biological Processes	19	regulation of T cell proliferation	19_GO:0002376 immune system process	-4.45949	13.5465	7.65321	30244	183	61	5	8.19672	3.51224	836|2064|3569|3717|7412	CASP3|ERBB2|IL6|JAK2|VCAM1	-3.24987	0	34	0	0	-14.817	185.926
1	-4.45949	GO:0043409	M1	1	0	GO Biological Processes	19	negative regulation of MAPK cascade	19_GO:0048519 negative regulation of biological process	-4.45949	13.5465	7.65321	30244	183	61	5	8.19672	3.51224	25|857|4067|5468|7099	ABL1|CAV1|LYN|PPARG|TLR4	-3.24987	0	70	0	0	-9.1155	55.0893
1	-4.45469	GO:2000106	M1	1	0	GO Biological Processes	19	regulation of leukocyte apoptotic process	19_GO:0050789 regulation of biological process	-4.45469	21.7936	8.93059	30244	91	61	4	6.55738	3.16937	3091|4067|7157|23411	HIF1A|LYN|TP53|SIRT1	-3.24599	0	61	0	0	-9.83183	68.3867
1	-4.45469	GO:0015908	M1	1	0	GO Biological Processes	19	fatty acid transport	19_GO:0051179 localization	-4.45469	21.7936	8.93059	30244	91	61	4	6.55738	3.16937	1636|4843|5468|5743	ACE|NOS2|PPARG|PTGS2	-3.24599	0	89	0	0	-7.35166	49.5803
1	-4.44819	GO:0018105	M1	1	0	GO Biological Processes	19	peptidyl-serine phosphorylation	19_GO:0008152 metabolic process	-4.44819	13.4729	7.62919	30244	184	61	5	8.19672	3.51224	1432|5579|5594|5599|6714	MAPK14|PRKCB|MAPK1|MAPK8|SRC	-3.23995	0	52	0	0	-11.1176	46.4816
1	-4.43696	GO:0023061	M1	1	0	GO Biological Processes	19	signal release	19_GO:0051179 localization	-4.43696	13.4001	7.60536	30244	185	61	5	8.19672	3.51224	3091|3569|4067|4843|5743	HIF1A|IL6|LYN|NOS2|PTGS2	-3.22917	0	61	0	0	-9.83183	68.3867
1	-4.43604	GO:0007631	M1	1	0	GO Biological Processes	19	feeding behavior	19_GO:0032501 multicellular organismal process	-4.43604	21.5567	8.87738	30244	92	61	4	6.55738	3.16937	351|1636|5972|6774	APP|ACE|REN|STAT3	-3.22871	0	111	1	1	-4.43604	21.5567
1	-4.43359	GO:0072001	M1	1	0	GO Biological Processes	19	renal system development	19_GO:0032502 developmental process	-4.43359	9.65851	6.86622	30244	308	61	6	9.83607	3.81296	185|387|1636|1909|5972|7422	AGTR1|RHOA|ACE|EDNRA|REN|VEGFA	-3.22672	0	72	0	0	-9.07096	165.268
1	-4.43017	GO:0001569	M1	1	0	GO Biological Processes	19	branching involved in blood vessel morphogenesis	19_GO:0032502 developmental process	-4.43017	46.4816	11.5722	30244	32	61	3	4.91803	2.76873	1909|3791|7422	EDNRA|KDR|VEGFA	-3.22466	0	41	0	0	-12.6721	82.6339
1	-4.43017	GO:0002862	M1	1	0	GO Biological Processes	19	negative regulation of inflammatory response to antigenic stimulus	19_GO:0002376 immune system process	-4.43017	46.4816	11.5722	30244	32	61	3	4.91803	2.76873	1432|4067|6714	MAPK14|LYN|SRC	-3.22466	0	52	0	0	-11.1176	46.4816
1	-4.43017	GO:0043368	M1	1	0	GO Biological Processes	19	positive T cell selection	19_GO:0002376 immune system process	-4.43017	46.4816	11.5722	30244	32	61	3	4.91803	2.76873	3569|3716|6774	IL6|JAK1|STAT3	-3.22466	0	58	0	0	-10.4317	177.073
1	-4.42579	GO:0030323	M1	1	0	GO Biological Processes	19	respiratory tube development	19_GO:0032502 developmental process	-4.42579	13.328	7.5817	30244	186	61	5	8.19672	3.51224	1636|3791|4846|5594|7422	ACE|KDR|NOS3|MAPK1|VEGFA	-3.22115	0	41	0	0	-12.6721	82.6339
1	-4.42575	GO:0007517	M1	1	0	GO Biological Processes	19	muscle organ development	19_GO:0032502 developmental process	-4.42575	9.62725	6.85264	30244	309	61	6	9.83607	3.81296	387|857|1432|1909|7040|23411	RHOA|CAV1|MAPK14|EDNRA|TGFB1|SIRT1	-3.22115	0	78	0	0	-8.19283	75.1217
1	-4.41469	GO:1903169	M1	1	0	GO Biological Processes	19	regulation of calcium ion transmembrane transport	19_GO:0051179 localization	-4.41469	13.2568	7.55823	30244	187	61	5	8.19672	3.51224	25|857|2147|3690|4067	ABL1|CAV1|F2|ITGB3|LYN	-3.21054	0	65	0	0	-9.55841	24.1855
1	-4.40809	GO:0007631	M1	1	0	GO Biological Processes	19	feeding behavior	19_GO:0032501 multicellular organismal process	-4.40809	21.209	8.79862	30244	92	62	4	6.45161	3.12001	351|1636|5972|6774	APP|ACE|REN|STAT3	-3.22169	0	113	0	0	-4.91056	66.5191
1	-4.40365	GO:0005996	M1	1	0	GO Biological Processes	19	monosaccharide metabolic process	19_GO:0008152 metabolic process	-4.40365	13.1863	7.53494	30244	188	61	5	8.19672	3.51224	1432|5290|5465|7124|7157	MAPK14|PIK3CA|PPARA|TNF|TP53	-3.19996	0	86	0	0	-7.52884	35.4145
1	-4.39937	GO:0006639	M1	1	0	GO Biological Processes	19	acylglycerol metabolic process	19_GO:0008152 metabolic process	-4.39937	21.098	8.77343	30244	94	61	4	6.55738	3.16937	338|857|5781|23411	APOB|CAV1|PTPN11|SIRT1	-3.19658	0	70	0	0	-9.1155	55.0893
1	-4.39937	GO:1902882	M1	1	0	GO Biological Processes	19	regulation of response to oxidative stress	19_GO:0050896 response to stimulus	-4.39937	21.098	8.77343	30244	94	61	4	6.55738	3.16937	25|3091|7124|23411	ABL1|HIF1A|TNF|SIRT1	-3.19658	0	95	0	0	-7.02146	47.2194
1	-4.3894	GO:0043618	M1	1	0	GO Biological Processes	19	regulation of transcription from RNA polymerase II promoter in response to stress	19_GO:0050896 response to stimulus	-4.3894	45.073	11.3879	30244	33	61	3	4.91803	2.76873	3091|7157|7422	HIF1A|TP53|VEGFA	-3.18796	0	57	0	0	-10.7554	297.482
1	-4.3894	GO:1901889	M1	1	0	GO Biological Processes	19	negative regulation of cell junction assembly	19_GO:0048519 negative regulation of biological process	-4.3894	45.073	11.3879	30244	33	61	3	4.91803	2.76873	1636|6714|7124	ACE|SRC|TNF	-3.18796	0	98	0	0	-6.03274	148.741
1	-4.3894	GO:0030947	M1	1	0	GO Biological Processes	19	regulation of vascular endothelial growth factor receptor signaling pathway	19_GO:0050896 response to stimulus	-4.3894	45.073	11.3879	30244	33	61	3	4.91803	2.76873	3091|3690|5579	HIF1A|ITGB3|PRKCB	-3.18796	0	101	0	0	-5.28378	87.4947
1	-4.38134	GO:0032091	M1	1	0	GO Biological Processes	19	negative regulation of protein binding	19_GO:0065007 biological regulation	-4.38134	20.8759	8.72266	30244	95	61	4	6.55738	3.16937	857|1636|5465|5599	CAV1|ACE|PPARA|MAPK8	-3.1808	0	63	0	0	-9.74222	371.852
1	-4.38134	GO:0006638	M1	1	0	GO Biological Processes	19	neutral lipid metabolic process	19_GO:0008152 metabolic process	-4.38134	20.8759	8.72266	30244	95	61	4	6.55738	3.16937	338|857|5781|23411	APOB|CAV1|PTPN11|SIRT1	-3.1808	0	70	0	0	-9.1155	55.0893
1	-4.37091	GO:0046890	M1	1	0	GO Biological Processes	19	regulation of lipid biosynthetic process	19_GO:0008152 metabolic process	-4.37091	12.9791	7.46612	30244	191	61	5	8.19672	3.51224	338|5465|5743|7124|23411	APOB|PPARA|PTGS2|TNF|SIRT1	-3.17082	0	85	0	0	-7.7318	59.4964
1	-4.36351	GO:0014020	M1	1	0	GO Biological Processes	19	primary neural tube formation	19_GO:0032502 developmental process	-4.36351	20.6585	8.67266	30244	96	61	4	6.55738	3.16937	25|836|3091|7040	ABL1|CASP3|HIF1A|TGFB1	-3.16432	0	38	0	0	-13.3082	63.9746
1	-4.36351	GO:0070664	M1	1	0	GO Biological Processes	19	negative regulation of leukocyte proliferation	19_GO:0048519 negative regulation of biological process	-4.36351	20.6585	8.67266	30244	96	61	4	6.55738	3.16937	836|1401|2064|4067	CASP3|CRP|ERBB2|LYN	-3.16432	0	103	0	0	-5.17644	22.8832
1	-4.36012	GO:0060348	M1	1	0	GO Biological Processes	19	bone development	19_GO:0032502 developmental process	-4.36012	12.9115	7.44352	30244	192	61	5	8.19672	3.51224	387|1432|2261|6714|7157	RHOA|MAPK14|FGFR3|SRC|TP53	-3.16137	0	90	0	0	-7.31006	12.9115
1	-4.34991	GO:1903715	M1	1	0	GO Biological Processes	19	regulation of aerobic respiration	19_GO:0008152 metabolic process	-4.34991	43.7473	11.2116	30244	34	61	3	4.91803	2.76873	387|3091|7124	RHOA|HIF1A|TNF	-3.15339	0	50	0	0	-11.2879	48.6082
1	-4.34991	GO:0048144	M1	1	0	GO Biological Processes	19	fibroblast proliferation	19_GO:0009987 cellular process	-4.34991	43.7473	11.2116	30244	34	61	3	4.91803	2.76873	857|2099|7157	CAV1|ESR1|TP53	-3.15339	0	70	0	0	-9.1155	55.0893
1	-4.34991	GO:0045648	M1	1	0	GO Biological Processes	19	positive regulation of erythrocyte differentiation	19_GO:0042592 homeostatic process	-4.34991	43.7473	11.2116	30244	34	61	3	4.91803	2.76873	1432|3091|6774	MAPK14|HIF1A|STAT3	-3.15339	0	96	0	0	-6.5679	43.7473
1	-4.34991	GO:0055094	M1	1	0	GO Biological Processes	19	response to lipoprotein particle	19_GO:0050896 response to stimulus	-4.34991	43.7473	11.2116	30244	34	61	3	4.91803	2.76873	3689|5468|7099	ITGB2|PPARG|TLR4	-3.15339	0	112	1	1	-4.34991	43.7473
1	-4.34991	GO:0071404	M1	1	0	GO Biological Processes	19	cellular response to low-density lipoprotein particle stimulus	19_GO:0050896 response to stimulus	-4.34991	43.7473	11.2116	30244	34	61	3	4.91803	2.76873	3689|5468|7099	ITGB2|PPARG|TLR4	-3.15339	0	112	0	0	-4.34991	43.7473
1	-4.34588	GO:0008593	M1	1	0	GO Biological Processes	19	regulation of Notch signaling pathway	19_GO:0050896 response to stimulus	-4.34588	20.4455	8.62341	30244	97	61	4	6.55738	3.16937	3815|4846|6714|6774	KIT|NOS3|SRC|STAT3	-3.15025	0	30	0	0	-15.3623	165.268
1	-4.34588	GO:0048534	M1	1	0	GO Biological Processes	19	hematopoietic or lymphoid organ development	19_GO:0002376 immune system process	-4.34588	20.4455	8.62341	30244	97	61	4	6.55738	3.16937	25|5594|7040|7157	ABL1|MAPK1|TGFB1|TP53	-3.15025	0	80	0	0	-8.07521	37.1852
1	-4.33379	GO:0022411	M1	1	0	GO Biological Processes	19	cellular component disassembly	19_GO:0009987 cellular process	-4.33379	9.26735	6.69441	30244	321	61	6	9.83607	3.81296	4312|4313|4318|5340|5579|7157	MMP1|MMP2|MMP9|PLG|PRKCB|TP53	-3.13861	0	18	0	0	-18.3159	141.658
1	-4.32843	GO:0009408	M1	1	0	GO Biological Processes	19	response to heat	19_GO:0050896 response to stimulus	-4.32843	20.2369	8.57489	30244	98	61	4	6.55738	3.16937	4067|4137|4846|5743	LYN|MAPT|NOS3|PTGS2	-3.13369	0	109	0	0	-4.58829	28.0643
1	-4.31162	GO:0050974	M1	1	0	GO Biological Processes	19	detection of mechanical stimulus involved in sensory perception	19_GO:0032501 multicellular organismal process	-4.31162	42.4974	11.0429	30244	35	61	3	4.91803	2.76873	3815|4914|7124	KIT|NTRK1|TNF	-3.1182	0	39	0	0	-13.2205	185.926
1	-4.31162	GO:0061081	M1	1	0	GO Biological Processes	19	positive regulation of myeloid leukocyte cytokine production involved in immune response	19_GO:0002376 immune system process	-4.31162	42.4974	11.0429	30244	35	61	3	4.91803	2.76873	3815|7099|23411	KIT|TLR4|SIRT1	-3.1182	0	40	0	0	-13.1584	297.482
1	-4.31117	GO:0010596	M1	1	0	GO Biological Processes	19	negative regulation of endothelial cell migration	19_GO:0040011 locomotion	-4.31117	20.0325	8.52709	30244	99	61	4	6.55738	3.16937	387|5468|7040|7124	RHOA|PPARG|TGFB1|TNF	-3.1182	0	93	0	0	-7.20872	39.1424
1	-4.31117	GO:0003158	M1	1	0	GO Biological Processes	19	endothelium development	19_GO:0032502 developmental process	-4.31117	20.0325	8.52709	30244	99	61	4	6.55738	3.16937	387|1909|3383|3791	RHOA|EDNRA|ICAM1|KDR	-3.1182	0	113	1	1	-4.31117	36.2783
1	-4.2941	GO:0019217	M1	1	0	GO Biological Processes	19	regulation of fatty acid metabolic process	19_GO:0008152 metabolic process	-4.2941	19.8321	8.47999	30244	100	61	4	6.55738	3.16937	857|5465|5743|23411	CAV1|PPARA|PTGS2|SIRT1	-3.10201	0	85	0	0	-7.7318	59.4964
1	-4.2941	GO:0031214	M1	1	0	GO Biological Processes	19	biomineral tissue development	19_GO:0032502 developmental process	-4.2941	19.8321	8.47999	30244	100	61	4	6.55738	3.16937	2261|3091|5465|5743	FGFR3|HIF1A|PPARA|PTGS2	-3.10201	0	94	0	0	-7.03856	26.0949
1	-4.28623	GO:0060491	M1	1	0	GO Biological Processes	19	regulation of cell projection assembly	19_GO:0050789 regulation of biological process	-4.28623	12.4574	7.2899	30244	199	61	5	8.19672	3.51224	857|3815|5290|5879|6714	CAV1|KIT|PIK3CA|RAC1|SRC	-3.09458	0	64	0	0	-9.65265	123.951
1	-4.2833	GO:0003158	M1	1	0	GO Biological Processes	19	endothelium development	19_GO:0032502 developmental process	-4.2833	19.7094	8.4509	30244	99	62	4	6.45161	3.12001	387|1909|3383|3791	RHOA|EDNRA|ICAM1|KDR	-3.1072	0	118	1	1	-4.2833	35.6932
1	-4.27928	GO:0034765	M1	1	0	GO Biological Processes	19	regulation of monoatomic ion transmembrane transport	19_GO:0051179 localization	-4.27928	7.18555	6.16062	30244	483	61	7	11.4754	4.08085	25|857|1909|2147|3690|4067|4318	ABL1|CAV1|EDNRA|F2|ITGB3|LYN|MMP9	-3.08807	0	65	0	0	-9.55841	24.1855
1	-4.2772	GO:0051258	M1	1	0	GO Biological Processes	19	protein polymerization	19_GO:0009987 cellular process	-4.2772	19.6358	8.43356	30244	101	61	4	6.55738	3.16937	25|3717|4137|5879	ABL1|JAK2|MAPT|RAC1	-3.08643	0	88	0	0	-7.39177	52.745
1	-4.27591	GO:0006874	M1	1	0	GO Biological Processes	19	intracellular calcium ion homeostasis	19_GO:0042592 homeostatic process	-4.27591	12.3951	7.26858	30244	200	61	5	8.19672	3.51224	351|857|1909|2147|5579	APP|CAV1|EDNRA|F2|PRKCB	-3.08557	0	68	0	0	-9.19748	14.0322
1	-4.27445	GO:1905332	M1	1	0	GO Biological Processes	19	positive regulation of morphogenesis of an epithelium	19_GO:0032502 developmental process	-4.27445	41.3169	10.8811	30244	36	61	3	4.91803	2.76873	25|367|7422	ABL1|AR|VEGFA	-3.08543	0	43	0	0	-12.4817	99.1607
1	-4.27445	GO:0016486	M1	1	0	GO Biological Processes	19	peptide hormone processing	19_GO:0008152 metabolic process	-4.27445	41.3169	10.8811	30244	36	61	3	4.91803	2.76873	1636|1803|5972	ACE|DPP4|REN	-3.08543	0	72	0	0	-9.07096	165.268
1	-4.27445	GO:0034113	M1	1	0	GO Biological Processes	19	heterotypic cell-cell adhesion	19_GO:0009987 cellular process	-4.27445	41.3169	10.8811	30244	36	61	3	4.91803	2.76873	3689|3690|7412	ITGB2|ITGB3|VCAM1	-3.08543	0	76	0	0	-8.42489	41.3169
1	-4.26564	GO:0050777	M1	1	0	GO Biological Processes	19	negative regulation of immune response	19_GO:0002376 immune system process	-4.26564	12.3334	7.24742	30244	201	61	5	8.19672	3.51224	1432|4067|5468|6714|7040	MAPK14|LYN|PPARG|SRC|TGFB1	-3.07705	0	52	0	0	-11.1176	46.4816
1	-4.25542	GO:0018209	M1	1	0	GO Biological Processes	19	peptidyl-serine modification	19_GO:0008152 metabolic process	-4.25542	12.2724	7.2264	30244	202	61	5	8.19672	3.51224	1432|5579|5594|5599|6714	MAPK14|PRKCB|MAPK1|MAPK8|SRC	-3.06727	0	52	0	0	-11.1176	46.4816
1	-4.25203	GO:0060491	M1	1	0	GO Biological Processes	19	regulation of cell projection assembly	19_GO:0050789 regulation of biological process	-4.25203	12.2564	7.22064	30244	199	62	5	8.06452	3.45808	857|3815|5290|5879|6714	CAV1|KIT|PIK3CA|RAC1|SRC	-3.07805	0	119	1	1	-4.25203	39.5519
1	-4.24393	GO:0001841	M1	1	0	GO Biological Processes	19	neural tube formation	19_GO:0032502 developmental process	-4.24393	19.2545	8.34268	30244	103	61	4	6.55738	3.16937	25|836|3091|7040	ABL1|CASP3|HIF1A|TGFB1	-3.05709	0	38	0	0	-13.3082	63.9746
1	-4.24393	GO:1901655	M1	1	0	GO Biological Processes	19	cellular response to ketone	19_GO:0050896 response to stimulus	-4.24393	19.2545	8.34268	30244	103	61	4	6.55738	3.16937	367|1636|3717|6714	AR|ACE|JAK2|SRC	-3.05709	0	63	0	0	-9.74222	371.852
1	-4.24393	GO:0019218	M1	1	0	GO Biological Processes	19	regulation of steroid metabolic process	19_GO:0008152 metabolic process	-4.24393	19.2545	8.34268	30244	103	61	4	6.55738	3.16937	338|3815|7124|23411	APOB|KIT|TNF|SIRT1	-3.05709	0	107	0	0	-4.8569	27.5446
1	-4.23835	GO:0010935	M1	1	0	GO Biological Processes	19	regulation of macrophage cytokine production	19_GO:0002376 immune system process	-4.23835	40.2003	10.7259	30244	37	61	3	4.91803	2.76873	7040|7099|23411	TGFB1|TLR4|SIRT1	-3.05455	0	40	0	0	-13.1584	297.482
1	-4.23835	GO:0035633	M1	1	0	GO Biological Processes	19	maintenance of blood-brain barrier	19_GO:0042592 homeostatic process	-4.23835	40.2003	10.7259	30244	37	61	3	4.91803	2.76873	3569|5743|7422	IL6|PTGS2|VEGFA	-3.05455	0	46	0	0	-12.0753	53.1218
1	-4.23835	GO:1902745	M1	1	0	GO Biological Processes	19	positive regulation of lamellipodium organization	19_GO:0048518 positive regulation of biological process	-4.23835	40.2003	10.7259	30244	37	61	3	4.91803	2.76873	5290|5879|6714	PIK3CA|RAC1|SRC	-3.05455	0	64	0	0	-9.65265	123.951
1	-4.23835	GO:0030808	M1	1	0	GO Biological Processes	19	regulation of nucleotide biosynthetic process	19_GO:0008152 metabolic process	-4.23835	40.2003	10.7259	30244	37	61	3	4.91803	2.76873	4843|4846|5465	NOS2|NOS3|PPARA	-3.05455	0	84	0	0	-7.87089	86.2267
1	-4.23835	GO:1900371	M1	1	0	GO Biological Processes	19	regulation of purine nucleotide biosynthetic process	19_GO:0008152 metabolic process	-4.23835	40.2003	10.7259	30244	37	61	3	4.91803	2.76873	4843|4846|5465	NOS2|NOS3|PPARA	-3.05455	0	84	0	0	-7.87089	86.2267
1	-4.23835	GO:0030041	M1	1	0	GO Biological Processes	19	actin filament polymerization	19_GO:0009987 cellular process	-4.23835	40.2003	10.7259	30244	37	61	3	4.91803	2.76873	25|3717|5879	ABL1|JAK2|RAC1	-3.05455	0	88	0	0	-7.39177	52.745
1	-4.23835	GO:0071402	M1	1	0	GO Biological Processes	19	cellular response to lipoprotein particle stimulus	19_GO:0050896 response to stimulus	-4.23835	40.2003	10.7259	30244	37	61	3	4.91803	2.76873	3689|5468|7099	ITGB2|PPARG|TLR4	-3.05455	0	112	0	0	-4.34991	43.7473
1	-4.22755	GO:0071322	M1	1	0	GO Biological Processes	19	cellular response to carbohydrate stimulus	19_GO:0050896 response to stimulus	-4.22755	19.0694	8.2982	30244	104	61	4	6.55738	3.16937	1636|3091|5290|5579	ACE|HIF1A|PIK3CA|PRKCB	-3.04418	0	50	0	0	-11.2879	48.6082
1	-4.22509	GO:0002819	M1	1	0	GO Biological Processes	19	regulation of adaptive immune response	19_GO:0002376 immune system process	-4.22509	12.0928	7.16424	30244	205	61	5	8.19672	3.51224	3569|3717|7040|7124|23411	IL6|JAK2|TGFB1|TNF|SIRT1	-3.04259	0	40	0	0	-13.1584	297.482
1	-4.22509	GO:0042445	M1	1	0	GO Biological Processes	19	hormone metabolic process	19_GO:0008152 metabolic process	-4.22509	12.0928	7.16424	30244	205	61	5	8.19672	3.51224	1636|1803|2099|5781|5972	ACE|DPP4|ESR1|PTPN11|REN	-3.04259	0	72	0	0	-9.07096	165.268
1	-4.21718	GO:1902745	M1	1	0	GO Biological Processes	19	positive regulation of lamellipodium organization	19_GO:0048518 positive regulation of biological process	-4.21718	39.5519	10.6347	30244	37	62	3	4.83871	2.7252	5290|5879|6714	PIK3CA|RAC1|SRC	-3.04783	0	119	0	0	-4.25203	39.5519
1	-4.21133	GO:1903076	M1	1	0	GO Biological Processes	19	regulation of protein localization to plasma membrane	19_GO:0051179 localization	-4.21133	18.8877	8.25433	30244	105	61	4	6.55738	3.16937	367|1956|7040|7124	AR|EGFR|TGFB1|TNF	-3.02969	0	55	0	0	-11.0298	55.0893
1	-4.21133	GO:0002065	M1	1	0	GO Biological Processes	19	columnar/cuboidal epithelial cell differentiation	19_GO:0032502 developmental process	-4.21133	18.8877	8.25433	30244	105	61	4	6.55738	3.16937	25|857|3091|6714	ABL1|CAV1|HIF1A|SRC	-3.02969	0	65	0	0	-9.55841	24.1855
1	-4.20514	GO:0060541	M1	1	0	GO Biological Processes	19	respiratory system development	19_GO:0032502 developmental process	-4.20514	11.9759	7.12351	30244	207	61	5	8.19672	3.51224	1636|3791|4846|5594|7422	ACE|KDR|NOS3|MAPK1|VEGFA	-3.02392	0	41	0	0	-12.6721	82.6339
1	-4.20326	GO:0032373	M1	1	0	GO Biological Processes	19	positive regulation of sterol transport	19_GO:0051179 localization	-4.20326	39.1424	10.5767	30244	38	61	3	4.91803	2.76873	857|5468|23411	CAV1|PPARG|SIRT1	-3.02333	0	70	0	0	-9.1155	55.0893
1	-4.20326	GO:0032376	M1	1	0	GO Biological Processes	19	positive regulation of cholesterol transport	19_GO:0051179 localization	-4.20326	39.1424	10.5767	30244	38	61	3	4.91803	2.76873	857|5468|23411	CAV1|PPARG|SIRT1	-3.02333	0	70	0	0	-9.1155	55.0893
1	-4.20326	GO:0003180	M1	1	0	GO Biological Processes	19	aortic valve morphogenesis	19_GO:0032502 developmental process	-4.20326	39.1424	10.5767	30244	38	61	3	4.91803	2.76873	387|4846|7040	RHOA|NOS3|TGFB1	-3.02333	0	93	0	0	-7.20872	39.1424
1	-4.19524	GO:0042594	M1	1	0	GO Biological Processes	19	response to starvation	19_GO:0050896 response to stimulus	-4.19524	11.9183	7.10336	30244	208	61	5	8.19672	3.51224	5465|5594|5599|7157|23411	PPARA|MAPK1|MAPK8|TP53|SIRT1	-3.01574	0	27	0	0	-15.7259	40.6396
1	-4.18539	GO:0008016	M1	1	0	GO Biological Processes	19	regulation of heart contraction	19_GO:0032501 multicellular organismal process	-4.18539	11.8613	7.08334	30244	209	61	5	8.19672	3.51224	857|1909|3717|4846|7124	CAV1|EDNRA|JAK2|NOS3|TNF	-3.00632	0	68	0	0	-9.19748	14.0322
1	-4.17939	GO:0090277	M1	1	0	GO Biological Processes	19	positive regulation of peptide hormone secretion	19_GO:0051179 localization	-4.17939	18.5347	8.16839	30244	107	61	4	6.55738	3.16937	2147|3091|3717|5579	F2|HIF1A|JAK2|PRKCB	-3.00117	0	24	0	0	-16.7243	24.3339
1	-4.17939	GO:0002221	M1	1	0	GO Biological Processes	19	pattern recognition receptor signaling pathway	19_GO:0044419 biological process involved in interspecies interaction between organisms	-4.17939	18.5347	8.16839	30244	107	61	4	6.55738	3.16937	4067|5970|7099|7124	LYN|RELA|TLR4|TNF	-3.00117	0	77	0	0	-8.27654	148.741
1	-4.16912	GO:0060390	M1	1	0	GO Biological Processes	19	regulation of SMAD protein signal transduction	19_GO:0050896 response to stimulus	-4.16912	38.1387	10.4332	30244	39	61	3	4.91803	2.76873	3717|5468|7040	JAK2|PPARG|TGFB1	-2.99303	0	69	0	0	-9.17089	78.2847
1	-4.16912	GO:0044060	M1	1	0	GO Biological Processes	19	regulation of endocrine process	19_GO:0032501 multicellular organismal process	-4.16912	38.1387	10.4332	30244	39	61	3	4.91803	2.76873	185|5781|5972	AGTR1|PTPN11|REN	-2.99303	0	72	0	0	-9.07096	165.268
1	-4.16912	GO:0140448	M1	1	0	GO Biological Processes	19	signaling receptor ligand precursor processing	19_GO:0008152 metabolic process	-4.16912	38.1387	10.4332	30244	39	61	3	4.91803	2.76873	1636|1803|5972	ACE|DPP4|REN	-2.99303	0	72	0	0	-9.07096	165.268
1	-4.16912	GO:0001974	M1	1	0	GO Biological Processes	19	blood vessel remodeling	19_GO:0032501 multicellular organismal process	-4.16912	38.1387	10.4332	30244	39	61	3	4.91803	2.76873	1636|1909|4846	ACE|EDNRA|NOS3	-2.99303	0	84	0	0	-7.87089	86.2267
1	-4.16912	GO:0051349	M1	1	0	GO Biological Processes	19	positive regulation of lyase activity	19_GO:0065007 biological regulation	-4.16912	38.1387	10.4332	30244	39	61	3	4.91803	2.76873	1909|4843|4846	EDNRA|NOS2|NOS3	-2.99303	0	84	0	0	-7.87089	86.2267
1	-4.15379	GO:0006869	M1	1	0	GO Biological Processes	19	lipid transport	19_GO:0051179 localization	-4.15379	8.59774	6.38996	30244	346	61	6	9.83607	3.81296	338|857|1636|4843|5468|5743	APOB|CAV1|ACE|NOS2|PPARG|PTGS2	-2.97812	0	89	0	0	-7.35166	49.5803
1	-4.14807	GO:0002793	M1	1	0	GO Biological Processes	19	positive regulation of peptide secretion	19_GO:0051179 localization	-4.14807	18.1946	8.08474	30244	109	61	4	6.55738	3.16937	2147|3091|3717|5579	F2|HIF1A|JAK2|PRKCB	-2.97282	0	24	0	0	-16.7243	24.3339
1	-4.13589	GO:0006953	M1	1	0	GO Biological Processes	19	acute-phase response	19_GO:0050896 response to stimulus	-4.13589	37.1852	10.295	30244	40	61	3	4.91803	2.76873	1401|2147|3569	CRP|F2|IL6	-2.96318	0	40	0	0	-13.1584	297.482
1	-4.13589	GO:0007595	M1	1	0	GO Biological Processes	19	lactation	19_GO:0051179 localization	-4.13589	37.1852	10.295	30244	40	61	3	4.91803	2.76873	857|3091|7422	CAV1|HIF1A|VEGFA	-2.96318	0	57	0	0	-10.7554	297.482
1	-4.13589	GO:0071392	M1	1	0	GO Biological Processes	19	cellular response to estradiol stimulus	19_GO:0050896 response to stimulus	-4.13589	37.1852	10.295	30244	40	61	3	4.91803	2.76873	1956|2099|4313	EGFR|ESR1|MMP2	-2.96318	0	59	0	0	-9.92161	64.67
1	-4.13589	GO:0033627	M1	1	0	GO Biological Processes	19	cell adhesion mediated by integrin	19_GO:0009987 cellular process	-4.13589	37.1852	10.295	30244	40	61	3	4.91803	2.76873	3674|3689|3690	ITGA2B|ITGB2|ITGB3	-2.96318	0	76	0	0	-8.42489	41.3169
1	-4.13589	GO:0032570	M1	1	0	GO Biological Processes	19	response to progesterone	19_GO:0050896 response to stimulus	-4.13589	37.1852	10.295	30244	40	61	3	4.91803	2.76873	857|6714|7040	CAV1|SRC|TGFB1	-2.96318	0	80	0	0	-8.07521	37.1852
1	-4.13589	GO:0010762	M1	1	0	GO Biological Processes	19	regulation of fibroblast migration	19_GO:0040011 locomotion	-4.13589	37.1852	10.295	30244	40	61	3	4.91803	2.76873	3690|5879|7040	ITGB3|RAC1|TGFB1	-2.96318	0	114	1	1	-4.13589	37.1852
1	-4.13263	GO:0062207	M1	1	0	GO Biological Processes	19	regulation of pattern recognition receptor signaling pathway	19_GO:0044419 biological process involved in interspecies interaction between organisms	-4.13263	18.0292	8.04375	30244	110	61	4	6.55738	3.16937	857|2099|4067|7099	CAV1|ESR1|LYN|TLR4	-2.96077	0	70	0	0	-9.1155	55.0893
1	-4.13263	GO:0090263	M1	1	0	GO Biological Processes	19	positive regulation of canonical Wnt signaling pathway	19_GO:0048518 positive regulation of biological process	-4.13263	18.0292	8.04375	30244	110	61	4	6.55738	3.16937	857|1956|6714|7040	CAV1|EGFR|SRC|TGFB1	-2.96077	0	80	0	0	-8.07521	37.1852
1	-4.11735	GO:0097191	M1	1	0	GO Biological Processes	19	extrinsic apoptotic signaling pathway	19_GO:0050896 response to stimulus	-4.11735	17.8668	8.00329	30244	111	61	4	6.55738	3.16937	2261|3717|7040|7124	FGFR3|JAK2|TGFB1|TNF	-2.94632	0	69	0	0	-9.17089	78.2847
1	-4.11735	GO:0031341	M1	1	0	GO Biological Processes	19	regulation of cell killing	19_GO:0050789 regulation of biological process	-4.11735	17.8668	8.00329	30244	111	61	4	6.55738	3.16937	3383|4843|5599|7040	ICAM1|NOS2|MAPK8|TGFB1	-2.94632	0	115	1	1	-4.11735	17.8668
1	-4.10351	GO:0030574	M1	1	0	GO Biological Processes	19	collagen catabolic process	19_GO:0008152 metabolic process	-4.10351	36.2783	10.1618	30244	41	61	3	4.91803	2.76873	4312|4313|4318	MMP1|MMP2|MMP9	-2.93499	0	18	0	0	-18.3159	141.658
1	-4.10351	GO:0032965	M1	1	0	GO Biological Processes	19	regulation of collagen biosynthetic process	19_GO:0008152 metabolic process	-4.10351	36.2783	10.1618	30244	41	61	3	4.91803	2.76873	2147|3569|7040	F2|IL6|TGFB1	-2.93499	0	40	0	0	-13.1584	297.482
1	-4.10351	GO:0045123	M1	1	0	GO Biological Processes	19	cellular extravasation	19_GO:0002376 immune system process	-4.10351	36.2783	10.1618	30244	41	61	3	4.91803	2.76873	6403|7124|7412	SELP|TNF|VCAM1	-2.93499	0	49	0	0	-11.6763	74.3705
1	-4.10351	GO:0035272	M1	1	0	GO Biological Processes	19	exocrine system development	19_GO:0032502 developmental process	-4.10351	36.2783	10.1618	30244	41	61	3	4.91803	2.76873	1956|7040|7124	EGFR|TGFB1|TNF	-2.93499	0	55	0	0	-11.0298	55.0893
1	-4.10351	GO:0032733	M1	1	0	GO Biological Processes	19	positive regulation of interleukin-10 production	19_GO:0048518 positive regulation of biological process	-4.10351	36.2783	10.1618	30244	41	61	3	4.91803	2.76873	3569|6774|7099	IL6|STAT3|TLR4	-2.93499	0	58	0	0	-10.4317	177.073
1	-4.10351	GO:0071526	M1	1	0	GO Biological Processes	19	semaphorin-plexin signaling pathway	19_GO:0050896 response to stimulus	-4.10351	36.2783	10.1618	30244	41	61	3	4.91803	2.76873	1909|3791|5879	EDNRA|KDR|RAC1	-2.93499	0	113	0	0	-4.31117	36.2783
1	-4.1022	GO:0001678	M1	1	0	GO Biological Processes	19	intracellular glucose homeostasis	19_GO:0042592 homeostatic process	-4.1022	17.7073	7.96336	30244	112	61	4	6.55738	3.16937	1636|3091|5290|23411	ACE|HIF1A|PIK3CA|SIRT1	-2.93452	0	50	0	0	-11.2879	48.6082
1	-4.1022	GO:1905954	M1	1	0	GO Biological Processes	19	positive regulation of lipid localization	19_GO:0051179 localization	-4.1022	17.7073	7.96336	30244	112	61	4	6.55738	3.16937	338|857|5468|23411	APOB|CAV1|PPARG|SIRT1	-2.93452	0	70	0	0	-9.1155	55.0893
1	-4.08961	GO:0031341	M1	1	0	GO Biological Processes	19	regulation of cell killing	19_GO:0050789 regulation of biological process	-4.08961	17.5786	7.9309	30244	111	62	4	6.45161	3.12001	3383|4843|5599|7040	ICAM1|NOS2|MAPK8|TGFB1	-2.93383	0	120	1	1	-4.08961	17.5786
1	-4.08911	GO:0007346	M1	1	0	GO Biological Processes	19	regulation of mitotic cell cycle	19_GO:0050789 regulation of biological process	-4.08911	6.70004	5.88262	30244	518	61	7	11.4754	4.08085	25|351|1956|5781|7124|7157|23411	ABL1|APP|EGFR|PTPN11|TNF|TP53|SIRT1	-2.92185	0	44	0	0	-12.3676	185.926
1	-4.0839	GO:0051493	M1	1	0	GO Biological Processes	19	regulation of cytoskeleton organization	19_GO:0050789 regulation of biological process	-4.0839	6.68713	5.87506	30244	519	61	7	11.4754	4.08085	25|387|3690|4137|5290|5594|5879	ABL1|RHOA|ITGB3|MAPT|PIK3CA|MAPK1|RAC1	-2.91705	0	88	0	0	-7.39177	52.745
1	-4.08238	GO:0071526	M1	1	0	GO Biological Processes	19	semaphorin-plexin signaling pathway	19_GO:0050896 response to stimulus	-4.08238	35.6932	10.075	30244	41	62	3	4.83871	2.7252	1909|3791|5879	EDNRA|KDR|RAC1	-2.92903	0	118	0	0	-4.2833	35.6932
1	-4.07909	GO:0006366	M1	1	0	GO Biological Processes	19	transcription by RNA polymerase II	19_GO:0008152 metabolic process	-4.07909	8.33283	6.26557	30244	357	61	6	9.83607	3.81296	367|1432|2099|3717|5468|6774	AR|MAPK14|ESR1|JAK2|PPARG|STAT3	-2.91266	0	19	0	0	-17.8411	129.34
1	-4.07195	GO:0045124	M1	1	0	GO Biological Processes	19	regulation of bone resorption	19_GO:0042592 homeostatic process	-4.07195	35.4145	10.0333	30244	42	61	3	4.91803	2.76873	3569|3690|6714	IL6|ITGB3|SRC	-2.90758	0	6	0	0	-25.8817	61.9754
1	-4.07195	GO:0002294	M1	1	0	GO Biological Processes	19	CD4-positive, alpha-beta T cell differentiation involved in immune response	19_GO:0002376 immune system process	-4.07195	35.4145	10.0333	30244	42	61	3	4.91803	2.76873	3569|3716|6774	IL6|JAK1|STAT3	-2.90758	0	58	0	0	-10.4317	177.073
1	-4.07195	GO:0042093	M1	1	0	GO Biological Processes	19	T-helper cell differentiation	19_GO:0002376 immune system process	-4.07195	35.4145	10.0333	30244	42	61	3	4.91803	2.76873	3569|3716|6774	IL6|JAK1|STAT3	-2.90758	0	58	0	0	-10.4317	177.073
1	-4.07195	GO:0014912	M1	1	0	GO Biological Processes	19	negative regulation of smooth muscle cell migration	19_GO:0040011 locomotion	-4.07195	35.4145	10.0333	30244	42	61	3	4.91803	2.76873	387|3486|5054	RHOA|IGFBP3|SERPINE1	-2.90758	0	67	0	0	-9.20497	38.5625
1	-4.07195	GO:0014065	M1	1	0	GO Biological Processes	19	phosphatidylinositol 3-kinase signaling	19_GO:0050896 response to stimulus	-4.07195	35.4145	10.0333	30244	42	61	3	4.91803	2.76873	2064|5290|6774	ERBB2|PIK3CA|STAT3	-2.90758	0	86	0	0	-7.52884	35.4145
1	-4.06831	GO:0034330	M1	1	0	GO Biological Processes	19	cell junction organization	19_GO:0009987 cellular process	-4.06831	6.6487	5.8525	30244	522	61	7	11.4754	4.08085	351|387|2064|3690|4137|6714|7040	APP|RHOA|ERBB2|ITGB3|MAPT|SRC|TGFB1	-2.90436	0	60	0	0	-9.8638	58.3298
1	-4.05916	GO:0032535	M1	1	0	GO Biological Processes	19	regulation of cellular component size	19_GO:0065007 biological regulation	-4.05916	8.26339	6.23257	30244	360	61	6	9.83607	3.81296	25|387|4137|5290|5879|7422	ABL1|RHOA|MAPT|PIK3CA|RAC1|VEGFA	-2.89562	0	88	0	0	-7.39177	52.745
1	-4.05762	GO:0042752	M1	1	0	GO Biological Processes	19	regulation of circadian rhythm	19_GO:0048511 rhythmic process	-4.05762	17.2453	7.8466	30244	115	61	4	6.55738	3.16937	5465|5468|5599|7157	PPARA|PPARG|MAPK8|TP53	-2.8945	0	27	0	0	-15.7259	40.6396
1	-4.04304	GO:0062014	M1	1	0	GO Biological Processes	19	negative regulation of small molecule metabolic process	19_GO:0048519 negative regulation of biological process	-4.04304	17.0967	7.80865	30244	116	61	4	6.55738	3.16937	5465|6774|7157|23411	PPARA|STAT3|TP53|SIRT1	-2.88214	0	27	0	0	-15.7259	40.6396
1	-4.04304	GO:0010633	M1	1	0	GO Biological Processes	19	negative regulation of epithelial cell migration	19_GO:0040011 locomotion	-4.04304	17.0967	7.80865	30244	116	61	4	6.55738	3.16937	387|5468|7040|7124	RHOA|PPARG|TGFB1|TNF	-2.88214	0	93	0	0	-7.20872	39.1424
1	-4.04304	GO:0048259	M1	1	0	GO Biological Processes	19	regulation of receptor-mediated endocytosis	19_GO:0051179 localization	-4.04304	17.0967	7.80865	30244	116	61	4	6.55738	3.16937	3690|5054|5879|7422	ITGB3|SERPINE1|RAC1|VEGFA	-2.88214	0	114	0	0	-4.13589	37.1852
1	-4.04116	GO:0035987	M1	1	0	GO Biological Processes	19	endodermal cell differentiation	19_GO:0032502 developmental process	-4.04116	34.5909	9.90927	30244	43	61	3	4.91803	2.76873	3689|4313|4318	ITGB2|MMP2|MMP9	-2.88214	0	18	0	0	-18.3159	141.658
1	-4.04116	GO:0071364	M1	1	0	GO Biological Processes	19	cellular response to epidermal growth factor stimulus	19_GO:0050896 response to stimulus	-4.04116	34.5909	9.90927	30244	43	61	3	4.91803	2.76873	1956|2064|5781	EGFR|ERBB2|PTPN11	-2.88214	0	45	0	0	-12.162	66.7427
1	-4.04116	GO:0002287	M1	1	0	GO Biological Processes	19	alpha-beta T cell activation involved in immune response	19_GO:0002376 immune system process	-4.04116	34.5909	9.90927	30244	43	61	3	4.91803	2.76873	3569|3716|6774	IL6|JAK1|STAT3	-2.88214	0	58	0	0	-10.4317	177.073
1	-4.04116	GO:0002293	M1	1	0	GO Biological Processes	19	alpha-beta T cell differentiation involved in immune response	19_GO:0002376 immune system process	-4.04116	34.5909	9.90927	30244	43	61	3	4.91803	2.76873	3569|3716|6774	IL6|JAK1|STAT3	-2.88214	0	58	0	0	-10.4317	177.073
1	-4.04116	GO:0071548	M1	1	0	GO Biological Processes	19	response to dexamethasone	19_GO:0050896 response to stimulus	-4.04116	34.5909	9.90927	30244	43	61	3	4.91803	2.76873	1636|3717|5290	ACE|JAK2|PIK3CA	-2.88214	0	63	0	0	-9.74222	371.852
1	-4.04116	GO:0032735	M1	1	0	GO Biological Processes	19	positive regulation of interleukin-12 production	19_GO:0048518 positive regulation of biological process	-4.04116	34.5909	9.90927	30244	43	61	3	4.91803	2.76873	1432|5970|7099	MAPK14|RELA|TLR4	-2.88214	0	77	0	0	-8.27654	148.741
1	-4.04116	GO:0003176	M1	1	0	GO Biological Processes	19	aortic valve development	19_GO:0032502 developmental process	-4.04116	34.5909	9.90927	30244	43	61	3	4.91803	2.76873	387|4846|7040	RHOA|NOS3|TGFB1	-2.88214	0	93	0	0	-7.20872	39.1424
1	-4.02536	GO:0031669	M1	1	0	GO Biological Processes	19	cellular response to nutrient levels	19_GO:0050896 response to stimulus	-4.02536	10.9691	6.76263	30244	226	61	5	8.19672	3.51224	5465|5594|5599|7157|23411	PPARA|MAPK1|MAPK8|TP53|SIRT1	-2.86715	0	27	0	0	-15.7259	40.6396
1	-4.02536	GO:0050866	M1	1	0	GO Biological Processes	19	negative regulation of cell activation	19_GO:0048519 negative regulation of biological process	-4.02536	10.9691	6.76263	30244	226	61	5	8.19672	3.51224	836|2064|2147|4067|4846	CASP3|ERBB2|F2|LYN|NOS3	-2.86715	0	103	0	0	-5.17644	22.8832
1	-4.01635	GO:0061448	M1	1	0	GO Biological Processes	19	connective tissue development	19_GO:0032502 developmental process	-4.01635	10.9208	6.74483	30244	227	61	5	8.19672	3.51224	1432|2261|3091|5290|7040	MAPK14|FGFR3|HIF1A|PIK3CA|TGFB1	-2.85855	0	96	0	0	-6.5679	43.7473
1	-4.01112	GO:0051602	M1	1	0	GO Biological Processes	19	response to electrical stimulus	19_GO:0050896 response to stimulus	-4.01112	33.8048	9.7894	30244	44	61	3	4.91803	2.76873	4313|4914|6714	MMP2|NTRK1|SRC	-2.85453	0	62	0	0	-9.76591	145.824
1	-4.01112	GO:1900026	M1	1	0	GO Biological Processes	19	positive regulation of substrate adhesion-dependent cell spreading	19_GO:0048518 positive regulation of biological process	-4.01112	33.8048	9.7894	30244	44	61	3	4.91803	2.76873	25|3690|5879	ABL1|ITGB3|RAC1	-2.85453	0	88	0	0	-7.39177	52.745
1	-4.01112	GO:0010799	M1	1	0	GO Biological Processes	19	regulation of peptidyl-threonine phosphorylation	19_GO:0008152 metabolic process	-4.01112	33.8048	9.7894	30244	44	61	3	4.91803	2.76873	351|5594|7040	APP|MAPK1|TGFB1	-2.85453	0	110	0	0	-4.56101	51.29
1	-4.00739	GO:0002443	M1	1	0	GO Biological Processes	19	leukocyte mediated immunity	19_GO:0002376 immune system process	-4.00739	10.8729	6.72715	30244	228	61	5	8.19672	3.51224	1636|2147|3569|3815|4067	ACE|F2|IL6|KIT|LYN	-2.85121	0	61	0	0	-9.83183	68.3867
1	-4.00006	GO:0001704	M1	1	0	GO Biological Processes	19	formation of primary germ layer	19_GO:0032502 developmental process	-4.00006	16.6657	7.69759	30244	119	61	4	6.55738	3.16937	3689|3690|4313|4318	ITGB2|ITGB3|MMP2|MMP9	-2.84469	0	18	0	0	-18.3159	141.658
1	-4.00006	GO:0032649	M1	1	0	GO Biological Processes	19	regulation of type II interferon production	19_GO:0032501 multicellular organismal process	-4.00006	16.6657	7.69759	30244	119	61	4	6.55738	3.16937	25|3717|7099|7124	ABL1|JAK2|TLR4|TNF	-2.84469	0	74	0	0	-8.57457	148.741
1	-3.99002	GO:0010799	M1	1	0	GO Biological Processes	19	regulation of peptidyl-threonine phosphorylation	19_GO:0008152 metabolic process	-3.99002	33.2595	9.70544	30244	44	62	3	4.83871	2.7252	351|5594|7040	APP|MAPK1|TGFB1	-2.8482	0	117	0	0	-4.53975	50.4627
1	-3.98599	GO:0003014	M1	1	0	GO Biological Processes	19	renal system process	19_GO:0032501 multicellular organismal process	-3.98599	16.5268	7.66146	30244	120	61	4	6.55738	3.16937	185|387|1909|5972	AGTR1|RHOA|EDNRA|REN	-2.83143	0	72	0	0	-9.07096	165.268
1	-3.98599	GO:0030278	M1	1	0	GO Biological Processes	19	regulation of ossification	19_GO:0032501 multicellular organismal process	-3.98599	16.5268	7.66146	30244	120	61	4	6.55738	3.16937	1432|3091|5594|5781	MAPK14|HIF1A|MAPK1|PTPN11	-2.83143	0	75	0	0	-8.46203	21.6745
1	-3.98178	GO:0010907	M1	1	0	GO Biological Processes	19	positive regulation of glucose metabolic process	19_GO:0048518 positive regulation of biological process	-3.98178	33.0536	9.67347	30244	45	61	3	4.91803	2.76873	5465|6714|23411	PPARA|SRC|SIRT1	-2.82883	0	27	0	0	-15.7259	40.6396
1	-3.98178	GO:0030850	M1	1	0	GO Biological Processes	19	prostate gland development	19_GO:0022414 reproductive process	-3.98178	33.0536	9.67347	30244	45	61	3	4.91803	2.76873	367|2099|4313	AR|ESR1|MMP2	-2.82883	0	59	0	0	-9.92161	64.67
1	-3.98178	GO:0099024	M1	1	0	GO Biological Processes	19	plasma membrane invagination	19_GO:0009987 cellular process	-3.98178	33.0536	9.67347	30244	45	61	3	4.91803	2.76873	387|3689|5879	RHOA|ITGB2|RAC1	-2.82883	0	88	0	0	-7.39177	52.745
1	-3.98178	GO:0048483	M1	1	0	GO Biological Processes	19	autonomic nervous system development	19_GO:0032502 developmental process	-3.98178	33.0536	9.67347	30244	45	61	3	4.91803	2.76873	1909|4914|7412	EDNRA|NTRK1|VCAM1	-2.82883	0	108	0	0	-4.65641	55.0893
1	-3.97204	GO:2000278	M1	1	0	GO Biological Processes	19	regulation of DNA biosynthetic process	19_GO:0008152 metabolic process	-3.97204	16.3902	7.62577	30244	121	61	4	6.55738	3.16937	5594|6714|7124|7157	MAPK1|SRC|TNF|TP53	-2.8195	0	98	0	0	-6.03274	148.741
1	-3.96069	GO:0048483	M1	1	0	GO Biological Processes	19	autonomic nervous system development	19_GO:0032502 developmental process	-3.96069	32.5204	9.59039	30244	45	62	3	4.83871	2.7252	1909|4914|7412	EDNRA|NTRK1|VCAM1	-2.822	0	116	0	0	-4.63513	54.2007
1	-3.95822	GO:0090100	M1	1	0	GO Biological Processes	19	positive regulation of transmembrane receptor protein serine/threonine kinase signaling pathway	19_GO:0048518 positive regulation of biological process	-3.95822	16.2558	7.5905	30244	122	61	4	6.55738	3.16937	3717|3791|5468|7040	JAK2|KDR|PPARG|TGFB1	-2.80648	0	69	0	0	-9.17089	78.2847
1	-3.95822	GO:0035051	M1	1	0	GO Biological Processes	19	cardiocyte differentiation	19_GO:0032502 developmental process	-3.95822	16.2558	7.5905	30244	122	61	4	6.55738	3.16937	1909|5594|7412|7422	EDNRA|MAPK1|VCAM1|VEGFA	-2.80648	0	108	0	0	-4.65641	55.0893
1	-3.95311	GO:0014911	M1	1	0	GO Biological Processes	19	positive regulation of smooth muscle cell migration	19_GO:0040011 locomotion	-3.95311	32.335	9.56127	30244	46	61	3	4.91803	2.76873	3690|6714|7099	ITGB3|SRC|TLR4	-2.80417	0	6	0	0	-25.8817	61.9754
1	-3.95311	GO:0090311	M1	1	0	GO Biological Processes	19	regulation of protein deacetylation	19_GO:0008152 metabolic process	-3.95311	32.335	9.56127	30244	46	61	3	4.91803	2.76873	4137|7422|23411	MAPT|VEGFA|SIRT1	-2.80417	0	17	0	0	-18.4416	32.335
1	-3.95311	GO:0010712	M1	1	0	GO Biological Processes	19	regulation of collagen metabolic process	19_GO:0008152 metabolic process	-3.95311	32.335	9.56127	30244	46	61	3	4.91803	2.76873	2147|3569|7040	F2|IL6|TGFB1	-2.80417	0	40	0	0	-13.1584	297.482
1	-3.95311	GO:0071887	M1	1	0	GO Biological Processes	19	leukocyte apoptotic process	19_GO:0009987 cellular process	-3.95311	32.335	9.56127	30244	46	61	3	4.91803	2.76873	836|3569|7157	CASP3|IL6|TP53	-2.80417	0	58	0	0	-10.4317	177.073
1	-3.95311	GO:1990090	M1	1	0	GO Biological Processes	19	cellular response to nerve growth factor stimulus	19_GO:0050896 response to stimulus	-3.95311	32.335	9.56127	30244	46	61	3	4.91803	2.76873	351|4137|4914	APP|MAPT|NTRK1	-2.80417	0	71	0	0	-9.0772	82.6339
1	-3.95311	GO:0050919	M1	1	0	GO Biological Processes	19	negative chemotaxis	19_GO:0040011 locomotion	-3.95311	32.335	9.56127	30244	46	61	3	4.91803	2.76873	387|1803|3690	RHOA|DPP4|ITGB3	-2.80417	0	91	0	0	-7.29859	50.5922
1	-3.95311	GO:0051972	M1	1	0	GO Biological Processes	19	regulation of telomerase activity	19_GO:0008152 metabolic process	-3.95311	32.335	9.56127	30244	46	61	3	4.91803	2.76873	5594|6714|7157	MAPK1|SRC|TP53	-2.80417	0	98	0	0	-6.03274	148.741
1	-3.94451	GO:0001838	M1	1	0	GO Biological Processes	19	embryonic epithelial tube formation	19_GO:0032502 developmental process	-3.94451	16.1237	7.55565	30244	123	61	4	6.55738	3.16937	25|836|3091|7040	ABL1|CASP3|HIF1A|TGFB1	-2.79677	0	38	0	0	-13.3082	63.9746
1	-3.94451	GO:0002824	M1	1	0	GO Biological Processes	19	positive regulation of adaptive immune response based on somatic recombination of immune receptors built from immunoglobulin superfamily domains	19_GO:0002376 immune system process	-3.94451	16.1237	7.55565	30244	123	61	4	6.55738	3.16937	3569|3717|7040|7124	IL6|JAK2|TGFB1|TNF	-2.79677	0	40	0	0	-13.1584	297.482
1	-3.94451	GO:0046651	M1	1	0	GO Biological Processes	19	lymphocyte proliferation	19_GO:0002376 immune system process	-3.94451	16.1237	7.55565	30244	123	61	4	6.55738	3.16937	25|2064|7099|7157	ABL1|ERBB2|TLR4|TP53	-2.79677	0	97	0	0	-6.29304	23.6097
1	-3.9306	GO:0035051	M1	1	0	GO Biological Processes	19	cardiocyte differentiation	19_GO:0032502 developmental process	-3.9306	15.9937	7.52107	30244	122	62	4	6.45161	3.12001	1909|5594|7412|7422	EDNRA|MAPK1|VCAM1|VEGFA	-2.79618	0	116	0	0	-4.63513	54.2007
1	-3.92509	GO:0048806	M1	1	0	GO Biological Processes	19	genitalia development	19_GO:0022414 reproductive process	-3.92509	31.647	9.4526	30244	47	61	3	4.91803	2.76873	367|2099|5781	AR|ESR1|PTPN11	-2.77933	0	43	0	0	-12.4817	99.1607
1	-3.92509	GO:0002292	M1	1	0	GO Biological Processes	19	T cell differentiation involved in immune response	19_GO:0002376 immune system process	-3.92509	31.647	9.4526	30244	47	61	3	4.91803	2.76873	3569|3716|6774	IL6|JAK1|STAT3	-2.77933	0	58	0	0	-10.4317	177.073
1	-3.92509	GO:0071715	M1	1	0	GO Biological Processes	19	icosanoid transport	19_GO:0051179 localization	-3.92509	31.647	9.4526	30244	47	61	3	4.91803	2.76873	1636|4843|5743	ACE|NOS2|PTGS2	-2.77933	0	89	0	0	-7.35166	49.5803
1	-3.92509	GO:1903426	M1	1	0	GO Biological Processes	19	regulation of reactive oxygen species biosynthetic process	19_GO:0008152 metabolic process	-3.92509	31.647	9.4526	30244	47	61	3	4.91803	2.76873	387|5465|7099	RHOA|PPARA|TLR4	-2.77933	0	93	0	0	-7.20872	39.1424
1	-3.92509	GO:1905314	M1	1	0	GO Biological Processes	19	semi-lunar valve development	19_GO:0032502 developmental process	-3.92509	31.647	9.4526	30244	47	61	3	4.91803	2.76873	387|4846|7040	RHOA|NOS3|TGFB1	-2.77933	0	93	0	0	-7.20872	39.1424
1	-3.91842	GO:1902903	M1	1	0	GO Biological Processes	19	regulation of supramolecular fiber organization	19_GO:0050789 regulation of biological process	-3.91842	7.78749	6.00174	30244	382	61	6	9.83607	3.81296	25|351|387|4137|5290|5879	ABL1|APP|RHOA|MAPT|PIK3CA|RAC1	-2.77305	0	88	0	0	-7.39177	52.745
1	-3.91745	GO:0002761	M1	1	0	GO Biological Processes	19	regulation of myeloid leukocyte differentiation	19_GO:0002376 immune system process	-3.91745	15.8657	7.48715	30244	125	61	4	6.55738	3.16937	4067|7040|7099|7124	LYN|TGFB1|TLR4|TNF	-2.77248	0	28	0	0	-15.3837	82.6339
1	-3.91146	GO:0010564	M1	1	0	GO Biological Processes	19	regulation of cell cycle process	19_GO:0050789 regulation of biological process	-3.91146	5.31693	5.36715	30244	746	61	8	13.1148	4.32203	351|387|1432|1956|5781|7124|7157|23411	APP|RHOA|MAPK14|EGFR|PTPN11|TNF|TP53|SIRT1	-2.76688	0	44	0	0	-12.3676	185.926
1	-3.90409	GO:0042476	M1	1	0	GO Biological Processes	19	odontogenesis	19_GO:0032502 developmental process	-3.90409	15.7398	7.45349	30244	126	61	4	6.55738	3.16937	387|5054|5465|6714	RHOA|SERPINE1|PPARA|SRC	-2.76031	0	67	0	0	-9.20497	38.5625
1	-3.90409	GO:0045471	M1	1	0	GO Biological Processes	19	response to ethanol	19_GO:0050896 response to stimulus	-3.90409	15.7398	7.45349	30244	126	61	4	6.55738	3.16937	387|5465|7124|7412	RHOA|PPARA|TNF|VCAM1	-2.76031	0	93	0	0	-7.20872	39.1424
1	-3.89768	GO:0008542	M1	1	0	GO Biological Processes	19	visual learning	19_GO:0032501 multicellular organismal process	-3.89768	30.9877	9.34728	30244	48	61	3	4.91803	2.76873	351|3091|3815	APP|HIF1A|KIT	-2.75587	0	36	0	0	-14.5317	30.9877
1	-3.89768	GO:0002673	M1	1	0	GO Biological Processes	19	regulation of acute inflammatory response	19_GO:0050896 response to stimulus	-3.89768	30.9877	9.34728	30244	48	61	3	4.91803	2.76873	3569|5743|7124	IL6|PTGS2|TNF	-2.75587	0	46	0	0	-12.0753	53.1218
1	-3.89768	GO:1990089	M1	1	0	GO Biological Processes	19	response to nerve growth factor	19_GO:0050896 response to stimulus	-3.89768	30.9877	9.34728	30244	48	61	3	4.91803	2.76873	351|4137|4914	APP|MAPT|NTRK1	-2.75587	0	71	0	0	-9.0772	82.6339
1	-3.89768	GO:1902003	M1	1	0	GO Biological Processes	19	regulation of amyloid-beta formation	19_GO:0008152 metabolic process	-3.89768	30.9877	9.34728	30244	48	61	3	4.91803	2.76873	836|5970|7124	CASP3|RELA|TNF	-2.75587	0	77	0	0	-8.27654	148.741
1	-3.89768	GO:0097009	M1	1	0	GO Biological Processes	19	energy homeostasis	19_GO:0042592 homeostatic process	-3.89768	30.9877	9.34728	30244	48	61	3	4.91803	2.76873	5290|6774|23411	PIK3CA|STAT3|SIRT1	-2.75587	0	86	0	0	-7.52884	35.4145
1	-3.89085	GO:0003231	M1	1	0	GO Biological Processes	19	cardiac ventricle development	19_GO:0032502 developmental process	-3.89085	15.6159	7.42021	30244	127	61	4	6.55738	3.16937	1909|3091|4846|7040	EDNRA|HIF1A|NOS3|TGFB1	-2.74981	0	31	0	0	-15.1277	49.5803
1	-3.89085	GO:0035303	M1	1	0	GO Biological Processes	19	regulation of dephosphorylation	19_GO:0008152 metabolic process	-3.89085	15.6159	7.42021	30244	127	61	4	6.55738	3.16937	3717|6714|7040|7124	JAK2|SRC|TGFB1|TNF	-2.74981	0	69	0	0	-9.17089	78.2847
1	-3.88622	GO:0060485	M1	1	0	GO Biological Processes	19	mesenchyme development	19_GO:0032502 developmental process	-3.88622	10.2439	6.49057	30244	242	61	5	8.19672	3.51224	1909|3091|4846|5594|7040	EDNRA|HIF1A|NOS3|MAPK1|TGFB1	-2.74558	0	31	0	0	-15.1277	49.5803
1	-3.8816	GO:0032970	M1	1	0	GO Biological Processes	19	regulation of actin filament-based process	19_GO:0050789 regulation of biological process	-3.8816	7.66706	5.94197	30244	388	61	6	9.83607	3.81296	25|387|857|3690|5290|5879	ABL1|RHOA|CAV1|ITGB3|PIK3CA|RAC1	-2.74134	0	88	0	0	-7.39177	52.745
1	-3.87771	GO:0045931	M1	1	0	GO Biological Processes	19	positive regulation of mitotic cell cycle	19_GO:0048518 positive regulation of biological process	-3.87771	15.4939	7.38731	30244	128	61	4	6.55738	3.16937	25|351|1956|5781	ABL1|APP|EGFR|PTPN11	-2.73785	0	44	0	0	-12.3676	185.926
1	-3.87087	GO:0046850	M1	1	0	GO Biological Processes	19	regulation of bone remodeling	19_GO:0032501 multicellular organismal process	-3.87087	30.3553	9.24513	30244	49	61	3	4.91803	2.76873	3569|3690|6714	IL6|ITGB3|SRC	-2.73218	0	6	0	0	-25.8817	61.9754
1	-3.87087	GO:0045933	M1	1	0	GO Biological Processes	19	positive regulation of muscle contraction	19_GO:0048518 positive regulation of biological process	-3.87087	30.3553	9.24513	30244	49	61	3	4.91803	2.76873	387|3815|5743	RHOA|KIT|PTGS2	-2.73218	0	78	0	0	-8.19283	75.1217
1	-3.87087	GO:0043114	M1	1	0	GO Biological Processes	19	regulation of vascular permeability	19_GO:0032501 multicellular organismal process	-3.87087	30.3553	9.24513	30244	49	61	3	4.91803	2.76873	6714|7040|7422	SRC|TGFB1|VEGFA	-2.73218	0	80	0	0	-8.07521	37.1852
1	-3.86468	GO:0032874	M1	1	0	GO Biological Processes	19	positive regulation of stress-activated MAPK cascade	19_GO:0048518 positive regulation of biological process	-3.86468	15.3737	7.35478	30244	129	61	4	6.55738	3.16937	351|7099|7124|7422	APP|TLR4|TNF|VEGFA	-2.72677	0	28	0	0	-15.3837	82.6339
1	-3.86468	GO:0048593	M1	1	0	GO Biological Processes	19	camera-type eye morphogenesis	19_GO:0032502 developmental process	-3.86468	15.3737	7.35478	30244	129	61	4	6.55738	3.16937	3091|3791|6774|7422	HIF1A|KDR|STAT3|VEGFA	-2.72677	0	57	0	0	-10.7554	297.482
1	-3.85176	GO:1904375	M1	1	0	GO Biological Processes	19	regulation of protein localization to cell periphery	19_GO:0051179 localization	-3.85176	15.2555	7.32261	30244	130	61	4	6.55738	3.16937	367|1956|7040|7124	AR|EGFR|TGFB1|TNF	-2.71424	0	55	0	0	-11.0298	55.0893
1	-3.84462	GO:1902041	M1	1	0	GO Biological Processes	19	regulation of extrinsic apoptotic signaling pathway via death domain receptors	19_GO:0050896 response to stimulus	-3.84462	29.7482	9.14601	30244	50	61	3	4.91803	2.76873	3383|4846|5054	ICAM1|NOS3|SERPINE1	-2.70787	0	48	0	0	-11.8915	56.6632
1	-3.84462	GO:0002753	M1	1	0	GO Biological Processes	19	cytosolic pattern recognition receptor signaling pathway	19_GO:0044419 biological process involved in interspecies interaction between organisms	-3.84462	29.7482	9.14601	30244	50	61	3	4.91803	2.76873	5970|7099|7124	RELA|TLR4|TNF	-2.70787	0	77	0	0	-8.27654	148.741
1	-3.83895	GO:0072175	M1	1	0	GO Biological Processes	19	epithelial tube formation	19_GO:0032502 developmental process	-3.83895	15.139	7.29079	30244	131	61	4	6.55738	3.16937	25|836|3091|7040	ABL1|CASP3|HIF1A|TGFB1	-2.70259	0	38	0	0	-13.3082	63.9746
1	-3.83672	GO:0097435	M1	1	0	GO Biological Processes	19	supramolecular fiber organization	19_GO:0009987 cellular process	-3.83672	6.09951	5.52059	30244	569	61	7	11.4754	4.08085	25|351|387|3717|4137|5879|6714	ABL1|APP|RHOA|JAK2|MAPT|RAC1|SRC	-2.70075	0	88	0	0	-7.39177	52.745
1	-3.81891	GO:0009299	M1	1	0	GO Biological Processes	19	mRNA transcription	19_GO:0008152 metabolic process	-3.81891	29.1649	9.04974	30244	51	61	3	4.91803	2.76873	5468|6774|7157	PPARG|STAT3|TP53	-2.68333	0	58	0	0	-10.4317	177.073
1	-3.80112	GO:0001889	M1	1	0	GO Biological Processes	19	liver development	19_GO:0032502 developmental process	-3.80112	14.8001	7.1974	30244	134	61	4	6.55738	3.16937	3569|5290|5970|7124	IL6|PIK3CA|RELA|TNF	-2.66592	0	53	0	0	-11.0465	118.993
1	-3.79373	GO:0010324	M1	1	0	GO Biological Processes	19	membrane invagination	19_GO:0009987 cellular process	-3.79373	28.604	8.95621	30244	52	61	3	4.91803	2.76873	387|3689|5879	RHOA|ITGB2|RAC1	-2.6593	0	88	0	0	-7.39177	52.745
1	-3.79373	GO:0051496	M1	1	0	GO Biological Processes	19	positive regulation of stress fiber assembly	19_GO:0048518 positive regulation of biological process	-3.79373	28.604	8.95621	30244	52	61	3	4.91803	2.76873	25|387|5879	ABL1|RHOA|RAC1	-2.6593	0	88	0	0	-7.39177	52.745
1	-3.78644	GO:0030900	M1	1	0	GO Biological Processes	19	forebrain development	19_GO:0032502 developmental process	-3.78644	7.36342	5.78866	30244	404	61	6	9.83607	3.81296	351|387|836|1956|3091|6714	APP|RHOA|CASP3|EGFR|HIF1A|SRC	-2.6524	0	102	0	0	-5.20522	82.6339
1	-3.76905	GO:0001706	M1	1	0	GO Biological Processes	19	endoderm formation	19_GO:0032502 developmental process	-3.76905	28.0643	8.86529	30244	53	61	3	4.91803	2.76873	3689|4313|4318	ITGB2|MMP2|MMP9	-2.63808	0	18	0	0	-18.3159	141.658
1	-3.76905	GO:0050982	M1	1	0	GO Biological Processes	19	detection of mechanical stimulus	19_GO:0050896 response to stimulus	-3.76905	28.0643	8.86529	30244	53	61	3	4.91803	2.76873	3815|4914|7124	KIT|NTRK1|TNF	-2.63808	0	39	0	0	-13.2205	185.926
1	-3.76905	GO:0007157	M1	1	0	GO Biological Processes	19	heterophilic cell-cell adhesion via plasma membrane cell adhesion molecules	19_GO:0009987 cellular process	-3.76905	28.0643	8.86529	30244	53	61	3	4.91803	2.76873	3383|6403|7412	ICAM1|SELP|VCAM1	-2.63808	0	49	0	0	-11.6763	74.3705
1	-3.76905	GO:1902692	M1	1	0	GO Biological Processes	19	regulation of neuroblast proliferation	19_GO:0032502 developmental process	-3.76905	28.0643	8.86529	30244	53	61	3	4.91803	2.76873	3091|7157|7422	HIF1A|TP53|VEGFA	-2.63808	0	57	0	0	-10.7554	297.482
1	-3.76905	GO:2001238	M1	1	0	GO Biological Processes	19	positive regulation of extrinsic apoptotic signaling pathway	19_GO:0048518 positive regulation of biological process	-3.76905	28.0643	8.86529	30244	53	61	3	4.91803	2.76873	857|7099|7124	CAV1|TLR4|TNF	-2.63808	0	70	0	0	-9.1155	55.0893
1	-3.76905	GO:0071622	M1	1	0	GO Biological Processes	19	regulation of granulocyte chemotaxis	19_GO:0040011 locomotion	-3.76905	28.0643	8.86529	30244	53	61	3	4.91803	2.76873	1803|5594|5879	DPP4|MAPK1|RAC1	-2.63808	0	73	0	0	-9.04833	28.0643
1	-3.76905	GO:0010823	M1	1	0	GO Biological Processes	19	negative regulation of mitochondrion organization	19_GO:0048519 negative regulation of biological process	-3.76905	28.0643	8.86529	30244	53	61	3	4.91803	2.76873	4137|5468|7157	MAPT|PPARG|TP53	-2.63808	0	106	0	0	-4.88106	49.5803
1	-3.76905	GO:0034605	M1	1	0	GO Biological Processes	19	cellular response to heat	19_GO:0050896 response to stimulus	-3.76905	28.0643	8.86529	30244	53	61	3	4.91803	2.76873	4067|4137|5743	LYN|MAPT|PTGS2	-2.63808	0	109	0	0	-4.58829	28.0643
1	-3.76418	GO:0061008	M1	1	0	GO Biological Processes	19	hepaticobiliary system development	19_GO:0032502 developmental process	-3.76418	14.476	7.10696	30244	137	61	4	6.55738	3.16937	3569|5290|5970|7124	IL6|PIK3CA|RELA|TNF	-2.63359	0	53	0	0	-11.0465	118.993
1	-3.75185	GO:0032940	M1	1	0	GO Biological Processes	19	secretion by cell	19_GO:0051179 localization	-3.75185	7.25566	5.73331	30244	410	61	6	9.83607	3.81296	3091|3569|3815|4067|4843|5743	HIF1A|IL6|KIT|LYN|NOS2|PTGS2	-2.62164	0	61	0	0	-9.83183	68.3867
1	-3.74485	GO:0007632	M1	1	0	GO Biological Processes	19	visual behavior	19_GO:0032501 multicellular organismal process	-3.74485	27.5446	8.77684	30244	54	61	3	4.91803	2.76873	351|3091|3815	APP|HIF1A|KIT	-2.61769	0	36	0	0	-14.5317	30.9877
1	-3.74485	GO:2000772	M1	1	0	GO Biological Processes	19	regulation of cellular senescence	19_GO:0050896 response to stimulus	-3.74485	27.5446	8.77684	30244	54	61	3	4.91803	2.76873	25|7157|23411	ABL1|TP53|SIRT1	-2.61769	0	44	0	0	-12.3676	185.926
1	-3.74485	GO:0030857	M1	1	0	GO Biological Processes	19	negative regulation of epithelial cell differentiation	19_GO:0032502 developmental process	-3.74485	27.5446	8.77684	30244	54	61	3	4.91803	2.76873	857|4318|7422	CAV1|MMP9|VEGFA	-2.61769	0	46	0	0	-12.0753	53.1218
1	-3.74485	GO:0030316	M1	1	0	GO Biological Processes	19	osteoclast differentiation	19_GO:0032502 developmental process	-3.74485	27.5446	8.77684	30244	54	61	3	4.91803	2.76873	1432|6714|7124	MAPK14|SRC|TNF	-2.61769	0	52	0	0	-11.1176	46.4816
1	-3.74485	GO:0043367	M1	1	0	GO Biological Processes	19	CD4-positive, alpha-beta T cell differentiation	19_GO:0002376 immune system process	-3.74485	27.5446	8.77684	30244	54	61	3	4.91803	2.76873	3569|3716|6774	IL6|JAK1|STAT3	-2.61769	0	58	0	0	-10.4317	177.073
1	-3.74485	GO:1902743	M1	1	0	GO Biological Processes	19	regulation of lamellipodium organization	19_GO:0050789 regulation of biological process	-3.74485	27.5446	8.77684	30244	54	61	3	4.91803	2.76873	5290|5879|6714	PIK3CA|RAC1|SRC	-2.61769	0	64	0	0	-9.65265	123.951
1	-3.74485	GO:0010874	M1	1	0	GO Biological Processes	19	regulation of cholesterol efflux	19_GO:0051179 localization	-3.74485	27.5446	8.77684	30244	54	61	3	4.91803	2.76873	857|5468|23411	CAV1|PPARG|SIRT1	-2.61769	0	70	0	0	-9.1155	55.0893
1	-3.74485	GO:0031113	M1	1	0	GO Biological Processes	19	regulation of microtubule polymerization	19_GO:0050789 regulation of biological process	-3.74485	27.5446	8.77684	30244	54	61	3	4.91803	2.76873	25|4137|5879	ABL1|MAPT|RAC1	-2.61769	0	88	0	0	-7.39177	52.745
1	-3.74003	GO:0046328	M1	1	0	GO Biological Processes	19	regulation of JNK cascade	19_GO:0050896 response to stimulus	-3.74003	14.2677	7.04824	30244	139	61	4	6.55738	3.16937	351|1956|7099|7124	APP|EGFR|TLR4|TNF	-2.614	0	28	0	0	-15.3837	82.6339
1	-3.74003	GO:0042770	M1	1	0	GO Biological Processes	19	signal transduction in response to DNA damage	19_GO:0050896 response to stimulus	-3.74003	14.2677	7.04824	30244	139	61	4	6.55738	3.16937	25|1432|5781|7157	ABL1|MAPK14|PTPN11|TP53	-2.614	0	44	0	0	-12.3676	185.926
1	-3.74003	GO:0097529	M1	1	0	GO Biological Processes	19	myeloid leukocyte migration	19_GO:0002376 immune system process	-3.74003	14.2677	7.04824	30244	139	61	4	6.55738	3.16937	3569|3689|3815|4313	IL6|ITGB2|KIT|MMP2	-2.614	0	79	0	0	-8.14217	19.7335
1	-3.73346	GO:0007015	M1	1	0	GO Biological Processes	19	actin filament organization	19_GO:0009987 cellular process	-3.73346	9.49815	6.19874	30244	261	61	5	8.19672	3.51224	25|387|3717|5879|6714	ABL1|RHOA|JAK2|RAC1|SRC	-2.60781	0	88	0	0	-7.39177	52.745
1	-3.72809	GO:0010565	M1	1	0	GO Biological Processes	19	regulation of cellular ketone metabolic process	19_GO:0008152 metabolic process	-3.72809	14.1658	7.01933	30244	140	61	4	6.55738	3.16937	857|5465|5743|23411	CAV1|PPARA|PTGS2|SIRT1	-2.60282	0	85	0	0	-7.7318	59.4964
1	-3.72576	GO:0006816	M1	1	0	GO Biological Processes	19	calcium ion transport	19_GO:0051179 localization	-3.72576	9.46189	6.18421	30244	262	61	5	8.19672	3.51224	857|1234|1909|4846|5579	CAV1|CCR5|EDNRA|NOS3|PRKCB	-2.60125	0	68	0	0	-9.19748	14.0322
1	-3.72576	GO:0060828	M1	1	0	GO Biological Processes	19	regulation of canonical Wnt signaling pathway	19_GO:0050896 response to stimulus	-3.72576	9.46189	6.18421	30244	262	61	5	8.19672	3.51224	857|1432|1956|6714|7040	CAV1|MAPK14|EGFR|SRC|TGFB1	-2.60125	0	80	0	0	-8.07521	37.1852
1	-3.72385	GO:1902743	M1	1	0	GO Biological Processes	19	regulation of lamellipodium organization	19_GO:0050789 regulation of biological process	-3.72385	27.1004	8.70054	30244	54	62	3	4.83871	2.7252	5290|5879|6714	PIK3CA|RAC1|SRC	-2.60977	0	119	0	0	-4.25203	39.5519
1	-3.72111	GO:0002220	M1	1	0	GO Biological Processes	19	innate immune response activating cell surface receptor signaling pathway	19_GO:0044419 biological process involved in interspecies interaction between organisms	-3.72111	27.0438	8.69076	30244	55	61	3	4.91803	2.76873	4067|6714|7099	LYN|SRC|TLR4	-2.59697	0	6	0	0	-25.8817	61.9754
1	-3.69782	GO:0007254	M1	1	0	GO Biological Processes	19	JNK cascade	19_GO:0050896 response to stimulus	-3.69782	26.5609	8.60694	30244	56	61	3	4.91803	2.76873	5599|7099|7124	MAPK8|TLR4|TNF	-2.57406	0	29	0	0	-15.3723	36.7262
1	-3.69282	GO:0045727	M1	1	0	GO Biological Processes	19	positive regulation of translation	19_GO:0048518 positive regulation of biological process	-3.69282	13.8686	6.93435	30244	143	61	4	6.55738	3.16937	387|2064|3569|7124	RHOA|ERBB2|IL6|TNF	-2.56981	0	53	0	0	-11.0465	118.993
1	-3.69282	GO:0050905	M1	1	0	GO Biological Processes	19	neuromuscular process	19_GO:0032501 multicellular organismal process	-3.69282	13.8686	6.93435	30244	143	61	4	6.55738	3.16937	25|351|1909|7124	ABL1|APP|EDNRA|TNF	-2.56981	0	92	0	0	-7.24833	36.0584
1	-3.67496	GO:0002312	M1	1	0	GO Biological Processes	19	B cell activation involved in immune response	19_GO:0002376 immune system process	-3.67496	26.0949	8.52529	30244	57	61	3	4.91803	2.76873	25|3569|7099	ABL1|IL6|TLR4	-2.55308	0	47	0	0	-11.9059	70.829
1	-3.67496	GO:0090175	M1	1	0	GO Biological Processes	19	regulation of establishment of planar polarity	19_GO:0032502 developmental process	-3.67496	26.0949	8.52529	30244	57	61	3	4.91803	2.76873	25|387|5879	ABL1|RHOA|RAC1	-2.55308	0	88	0	0	-7.39177	52.745
1	-3.67496	GO:0030282	M1	1	0	GO Biological Processes	19	bone mineralization	19_GO:0032502 developmental process	-3.67496	26.0949	8.52529	30244	57	61	3	4.91803	2.76873	2261|3091|5743	FGFR3|HIF1A|PTGS2	-2.55308	0	94	0	0	-7.03856	26.0949
1	-3.66974	GO:0050671	M1	1	0	GO Biological Processes	19	positive regulation of lymphocyte proliferation	19_GO:0002376 immune system process	-3.66974	13.6773	6.87911	30244	145	61	4	6.55738	3.16937	3569|3717|7099|7412	IL6|JAK2|TLR4|VCAM1	-2.5486	0	34	0	0	-14.817	185.926
1	-3.66974	GO:0016331	M1	1	0	GO Biological Processes	19	morphogenesis of embryonic epithelium	19_GO:0032502 developmental process	-3.66974	13.6773	6.87911	30244	145	61	4	6.55738	3.16937	25|836|3091|7040	ABL1|CASP3|HIF1A|TGFB1	-2.5486	0	38	0	0	-13.3082	63.9746
1	-3.65252	GO:0140888	M1	1	0	GO Biological Processes	19	interferon-mediated signaling pathway	19_GO:0050896 response to stimulus	-3.65252	25.645	8.44571	30244	58	61	3	4.91803	2.76873	3716|3717|7157	JAK1|JAK2|TP53	-2.53176	0	74	0	0	-8.57457	148.741
1	-3.63575	GO:0032946	M1	1	0	GO Biological Processes	19	positive regulation of mononuclear cell proliferation	19_GO:0048518 positive regulation of biological process	-3.63575	13.4001	6.79825	30244	148	61	4	6.55738	3.16937	3569|3717|7099|7412	IL6|JAK2|TLR4|VCAM1	-2.51536	0	34	0	0	-14.817	185.926
1	-3.63048	GO:0070228	M1	1	0	GO Biological Processes	19	regulation of lymphocyte apoptotic process	19_GO:0050789 regulation of biological process	-3.63048	25.2103	8.36811	30244	59	61	3	4.91803	2.76873	3091|4067|7157	HIF1A|LYN|TP53	-2.51047	0	61	0	0	-9.83183	68.3867
1	-3.62458	GO:0031644	M1	1	0	GO Biological Processes	19	regulation of nervous system process	19_GO:0032501 multicellular organismal process	-3.62458	13.3102	6.77182	30244	149	61	4	6.55738	3.16937	351|4846|6714|7124	APP|NOS3|SRC|TNF	-2.50494	0	98	0	0	-6.03274	148.741
1	-3.6135	GO:0050768	M1	1	0	GO Biological Processes	19	negative regulation of neurogenesis	19_GO:0032502 developmental process	-3.6135	13.2214	6.74565	30244	150	61	4	6.55738	3.16937	2147|3569|7124|7157	F2|IL6|TNF|TP53	-2.49497	0	40	0	0	-13.1584	297.482
1	-3.6135	GO:0120161	M1	1	0	GO Biological Processes	19	regulation of cold-induced thermogenesis	19_GO:0042592 homeostatic process	-3.6135	13.2214	6.74565	30244	150	61	4	6.55738	3.16937	857|3717|7099|7422	CAV1|JAK2|TLR4|VEGFA	-2.49497	0	81	0	0	-7.99387	68.8616
1	-3.6135	GO:0015718	M1	1	0	GO Biological Processes	19	monocarboxylic acid transport	19_GO:0051179 localization	-3.6135	13.2214	6.74565	30244	150	61	4	6.55738	3.16937	1636|4843|5468|5743	ACE|NOS2|PPARG|PTGS2	-2.49497	0	89	0	0	-7.35166	49.5803
1	-3.60883	GO:0002040	M1	1	0	GO Biological Processes	19	sprouting angiogenesis	19_GO:0032502 developmental process	-3.60883	24.7902	8.29241	30244	60	61	3	4.91803	2.76873	3791|7040|7422	KDR|TGFB1|VEGFA	-2.49179	0	41	0	0	-12.6721	82.6339
1	-3.60883	GO:0046579	M1	1	0	GO Biological Processes	19	positive regulation of Ras protein signal transduction	19_GO:0048518 positive regulation of biological process	-3.60883	24.7902	8.29241	30244	60	61	3	4.91803	2.76873	4914|5879|6714	NTRK1|RAC1|SRC	-2.49179	0	62	0	0	-9.76591	145.824
1	-3.60883	GO:0035306	M1	1	0	GO Biological Processes	19	positive regulation of dephosphorylation	19_GO:0048518 positive regulation of biological process	-3.60883	24.7902	8.29241	30244	60	61	3	4.91803	2.76873	3717|6714|7040	JAK2|SRC|TGFB1	-2.49179	0	69	0	0	-9.17089	78.2847
1	-3.60883	GO:0043407	M1	1	0	GO Biological Processes	19	negative regulation of MAP kinase activity	19_GO:0048519 negative regulation of biological process	-3.60883	24.7902	8.29241	30244	60	61	3	4.91803	2.76873	857|4067|5468	CAV1|LYN|PPARG	-2.49179	0	70	0	0	-9.1155	55.0893
1	-3.60249	GO:0032869	M1	1	0	GO Biological Processes	19	cellular response to insulin stimulus	19_GO:0050896 response to stimulus	-3.60249	13.1339	6.71972	30244	151	61	4	6.55738	3.16937	5290|5468|5594|6714	PIK3CA|PPARG|MAPK1|SRC	-2.48582	0	52	0	0	-11.1176	46.4816
1	-3.59156	GO:1904064	M1	1	0	GO Biological Processes	19	positive regulation of cation transmembrane transport	19_GO:0051179 localization	-3.59156	13.0475	6.69403	30244	152	61	4	6.55738	3.16937	25|857|1909|2147	ABL1|CAV1|EDNRA|F2	-2.47526	0	65	0	0	-9.55841	24.1855
1	-3.58755	GO:1900024	M1	1	0	GO Biological Processes	19	regulation of substrate adhesion-dependent cell spreading	19_GO:0050789 regulation of biological process	-3.58755	24.3838	8.21853	30244	61	61	3	4.91803	2.76873	25|3690|5879	ABL1|ITGB3|RAC1	-2.47199	0	88	0	0	-7.39177	52.745
1	-3.58755	GO:0003179	M1	1	0	GO Biological Processes	19	heart valve morphogenesis	19_GO:0032502 developmental process	-3.58755	24.3838	8.21853	30244	61	61	3	4.91803	2.76873	387|4846|7040	RHOA|NOS3|TGFB1	-2.47199	0	93	0	0	-7.20872	39.1424
1	-3.57111	GO:0051604	M1	1	0	GO Biological Processes	19	protein maturation	19_GO:0008152 metabolic process	-3.57111	8.75978	5.89604	30244	283	61	5	8.19672	3.51224	836|1636|1803|3690|5972	CASP3|ACE|DPP4|ITGB3|REN	-2.45592	0	72	0	0	-9.07096	165.268
1	-3.56663	GO:2000179	M1	1	0	GO Biological Processes	19	positive regulation of neural precursor cell proliferation	19_GO:0048518 positive regulation of biological process	-3.56663	23.9905	8.14641	30244	62	61	3	4.91803	2.76873	3091|4067|7422	HIF1A|LYN|VEGFA	-2.45291	0	57	0	0	-10.7554	297.482
1	-3.56663	GO:0060135	M1	1	0	GO Biological Processes	19	maternal process involved in female pregnancy	19_GO:0022414 reproductive process	-3.56663	23.9905	8.14641	30244	62	61	3	4.91803	2.76873	367|2099|5743	AR|ESR1|PTGS2	-2.45291	0	59	0	0	-9.92161	64.67
1	-3.56663	GO:0090303	M1	1	0	GO Biological Processes	19	positive regulation of wound healing	19_GO:0048518 positive regulation of biological process	-3.56663	23.9905	8.14641	30244	62	61	3	4.91803	2.76873	2147|5054|5340	F2|SERPINE1|PLG	-2.45291	0	87	0	0	-7.45864	114.416
1	-3.56663	GO:0032233	M1	1	0	GO Biological Processes	19	positive regulation of actin filament bundle assembly	19_GO:0048518 positive regulation of biological process	-3.56663	23.9905	8.14641	30244	62	61	3	4.91803	2.76873	25|387|5879	ABL1|RHOA|RAC1	-2.45291	0	88	0	0	-7.39177	52.745
1	-3.55922	GO:0070507	M1	1	0	GO Biological Processes	19	regulation of microtubule cytoskeleton organization	19_GO:0050789 regulation of biological process	-3.55922	12.7949	6.6184	30244	155	61	4	6.55738	3.16937	25|387|4137|5879	ABL1|RHOA|MAPT|RAC1	-2.44587	0	88	0	0	-7.39177	52.745
1	-3.54859	GO:0051961	M1	1	0	GO Biological Processes	19	negative regulation of nervous system development	19_GO:0032502 developmental process	-3.54859	12.7129	6.59366	30244	156	61	4	6.55738	3.16937	2147|3569|7124|7157	F2|IL6|TNF|TP53	-2.43561	0	40	0	0	-13.1584	297.482
1	-3.54606	GO:0001655	M1	1	0	GO Biological Processes	19	urogenital system development	19_GO:0032502 developmental process	-3.54606	23.6097	8.07596	30244	63	61	3	4.91803	2.76873	367|2099|4313	AR|ESR1|MMP2	-2.43491	0	59	0	0	-9.92161	64.67
1	-3.54606	GO:0070542	M1	1	0	GO Biological Processes	19	response to fatty acid	19_GO:0050896 response to stimulus	-3.54606	23.6097	8.07596	30244	63	61	3	4.91803	2.76873	5290|5743|6714	PIK3CA|PTGS2|SRC	-2.43491	0	64	0	0	-9.65265	123.951
1	-3.54606	GO:2001244	M1	1	0	GO Biological Processes	19	positive regulation of intrinsic apoptotic signaling pathway	19_GO:0048518 positive regulation of biological process	-3.54606	23.6097	8.07596	30244	63	61	3	4.91803	2.76873	857|7157|23411	CAV1|TP53|SIRT1	-2.43491	0	70	0	0	-9.1155	55.0893
1	-3.54606	GO:0008154	M1	1	0	GO Biological Processes	19	actin polymerization or depolymerization	19_GO:0009987 cellular process	-3.54606	23.6097	8.07596	30244	63	61	3	4.91803	2.76873	25|3717|5879	ABL1|JAK2|RAC1	-2.43491	0	88	0	0	-7.39177	52.745
1	-3.54606	GO:0033077	M1	1	0	GO Biological Processes	19	T cell differentiation in thymus	19_GO:0002376 immune system process	-3.54606	23.6097	8.07596	30244	63	61	3	4.91803	2.76873	25|2064|7157	ABL1|ERBB2|TP53	-2.43491	0	97	0	0	-6.29304	23.6097
1	-3.53804	GO:0048592	M1	1	0	GO Biological Processes	19	eye morphogenesis	19_GO:0032502 developmental process	-3.53804	12.6319	6.56914	30244	157	61	4	6.55738	3.16937	3091|3791|6774|7422	HIF1A|KDR|STAT3|VEGFA	-2.42762	0	57	0	0	-10.7554	297.482
1	-3.53804	GO:0010976	M1	1	0	GO Biological Processes	19	positive regulation of neuron projection development	19_GO:0032502 developmental process	-3.53804	12.6319	6.56914	30244	157	61	4	6.55738	3.16937	25|4067|4914|7422	ABL1|LYN|NTRK1|VEGFA	-2.42762	0	62	0	0	-9.76591	145.824
1	-3.52755	GO:0021915	M1	1	0	GO Biological Processes	19	neural tube development	19_GO:0032502 developmental process	-3.52755	12.552	6.54484	30244	158	61	4	6.55738	3.16937	25|836|3091|7040	ABL1|CASP3|HIF1A|TGFB1	-2.4175	0	38	0	0	-13.3082	63.9746
1	-3.52583	GO:0032655	M1	1	0	GO Biological Processes	19	regulation of interleukin-12 production	19_GO:0032501 multicellular organismal process	-3.52583	23.2408	8.00712	30244	64	61	3	4.91803	2.76873	1432|5970|7099	MAPK14|RELA|TLR4	-2.41687	0	77	0	0	-8.27654	148.741
[truncated: 264 more rows]

## Sheet: CC
_MEMBER_MyList	_LogP_MyList	GO	_PATTERN_	_RANK_	GiniIndex	Category	CategoryID	Description	PARENT_GO	LogP	Enrichment	Z-score	#TotalGeneInLibrary	#GeneInGO	#GeneInHitList	#GeneInGOAndHitList	%InGO	STDV %InGO	GeneID	Hits	Log(q-value)	EvidenceCutoff	GROUP_ID	FirstInGroupByEnrichment	FirstInGroupByLogP	BestLogPInGroup	BestEnrichmentInGroup	URL
[truncated: 76 more rows]

[truncated: 1 more sheets: MF]
