# Supplementary material for: Mechanism of Shenyuan Yiqi Huoxue capsule alleviating coronary microvascular dysfunction: network analysis and experimental evidence
Source: Front Pharmacol. 2025 Aug 4;16:1534967. doi: 10.3389/fphar.2025.1534967 (PMC12358463; doi:10.3389/fphar.2025.1534967)
Supplement: Supplementary file 5 [file Table4.xlsx]

## Sheet: Sheet1
ABCB1
ABL1
ACE
ACE2
ADA
ADAM17
ADORA1
ADRB1
ADRB3
AGTR1
AGTR2
AKR1B1
AKT1
ALOX5
ALPL
APOB
APP
AR
BCL2
BDKRB1
BRAF
CASP1
CASP3
CAV1
CCND1
CCR2
CCR5
CRP
CSF1R
CTSD
CXCR2
CXCR3
CYP2C19
DPP4
DRD4
ECE1
EDNRA
EDNRB
EGFR
ELANE
EPHB4
EPHX2
ERBB2
ERBB3
ESR1
F13A1
F2
F2R
F7
F9
FABP4
FGFR1
FGFR3
FLT1
FLT3
FLT4
G6PD
GBA
GCG
GCK
GHRL
GSTM1
GSTP1
HEXB
HIF1A
HLA-A
HLA-DRB1
HMGCR
HNF4A
HRH1
HSPA1A
HSPB1
HTR2A
ICAM1
IDH1
IGFBP3
IL6
INSR
IRAK4
ITGA2
ITGA2B
ITGB2
ITGB3
JAK1
JAK2
KCNQ1
KDR
KIT
LDLR
LYN
MAPK1
MAPK14
MAPK8
MAPT
MIF
MME
MMP1
MMP2
MMP3
MMP8
MMP9
MPO
MTOR
MYLK
NLRP3
NOS1
NOS2
NOS3
NPPA
NR3C1
NRP1
NTRK1
OLR1
P2RY12
PARP1
PDE5A
PDE8B
PDGFRB
PIK3CA
PIK3CG
PLA2G7
PLAU
PLG
PON1
PPARA
PPARG
PRKCB
PSEN1
PSEN2
PTGS1
PTGS2
PTPN11
RAC1
RBP4
RELA
REN
RET
RHOA
ROCK1
S100B
SCARB1
SELE
SELL
SELP
SERPINE1
SHBG
SIRT1
SIRT3
SLC5A2
SLC6A4
SRC
STAT3
TBK1
TERT
TGFB1
TLR4
TNF
TNNI3
TNNI3K
TNNT2
TP53
TTR
VCAM1
VCP
VDR
VEGFA
XDH
XIAP
YARS
