# Supplementary material for: Mechanism of Shenyuan Yiqi Huoxue capsule alleviating coronary microvascular dysfunction: network analysis and experimental evidence
Source: Front Pharmacol. 2025 Aug 4;16:1534967. doi: 10.3389/fphar.2025.1534967 (PMC12358463; doi:10.3389/fphar.2025.1534967)
Supplement: Supplementary file 6 [file Table1.xlsx]

## Sheet: Sheet1
No.	Astragalus mongholicus (Astragalus mongholicus Bunge)	Salvia miltiorrhiza (Salvia miltiorrhiza Bunge)	Codonopsis pilosula (Codonopsis pilosula (Franch.) Nannf.)	Scrophularia ningpoensis (Scrophularia ningpoensis Hemsl.)	Corydalis yanhusuo (Corydalis Rhizoma)	Pheretima	Hirudo (Hirudo nipponica Whitman)	Eupolyphaga Steleophaga
1	Mairin	1,2,5,6-tetrahydrotanshinone	poriferasta-7,22E-dien-3beta-ol	sugiol	berberine	Adenine	Inosine	Butylated Hydroxytoluene
2	Jaranol	Poriferasterol	Diop	beta-sitosterol	coptisine	Guanine	Hementin	2-Heptanone
3	hederagenin	poriferast-5-en-3beta-ol	ZINC03978781	sitosterol	Cryptopin	3-Benzyl-1H-purine-2,6(3H,7H)-dione	Hirudinoidine B	3,7-Dimethyl-9-(2,6,6-trimethylcyclohexen-1-yl)nona-2,4,6,8-tetraen-1-ol
4	(3S,8S,9S,10R,13R,14S,17R)-10,13-dimethyl-17-[(2R,5S)-5-propan-2-yloctan-2-yl]-2,3,4,7,8,9,11,12,14,15,16,17-dodecahydro-1H-cyclopenta[a]phenanthren-3-ol	sugiol	Stigmasterol	14-deoxy-12(R)-sulfoandrographolide	Dihydrochelerythrine	Xanthine	Hirudinoidine A	Phenyl 2-aminopropanoate
5	isorhamnetin	Dehydrotanshinone II A	7-Methoxy-2-methyl isoflavone	harpagoside_qt	Dihydrosanguinarine	Nicotinic acid	Methyl 4-methyltetradecanoate	Phenol
6	3,9-di-O-methylnissolin	digallate	Spinasterol		sanguinarine	Succinic Acid	Methyl (z)-11-hexadecenoate	Acetophenone
7	7-O-methylisomucronulatol	luteolin	Frutinone A		(S)-Scoulerine	DL-Lysine	Cholesta-5,7-dien-3-one	DL-Glutamic acid
8	9,10-dimethoxypterocarpan-3-O-β-D-glucoside	5,6-dihydroxy-7-isopropyl-1,1-dimethyl-2,3-dihydrophenanthren-4-one	luteolin		Cavidine	5-Guanidino-2-hydroxypentanoic acid	13-Octadecenoic acid, methyl ester	Eicos-11-enoic acid
9	(6aR,11aR)-9,10-dimethoxy-6a,11a-dihydro-6H-benzofurano[3,2-c]chromen-3-ol	2-isopropyl-8-methylphenanthrene-3,4-dione	stigmast-7-enol		(R)-Canadine	Gamma-Aminobutyric Acid	13-Docosenoic acid, methyl ester	Aflatoxin B2 alpha
10	Bifendate	3α-hydroxytanshinoneⅡa	3-beta-Hydroxymethyllenetanshiquinone		sitosterol	DL-Valine	Campesterol	Aflatoxin G1
11	formononetin	4-methylenemiltirone	methyl icosa-11,14-dienoate		Hyndarin	DL-Glutamic acid	Adenosine	Dihydroaflatoxin G1
12	Calycosin	2-(4-hydroxy-3-methoxyphenyl)-5-(3-hydroxypropyl)-7-methoxy-3-benzofurancarboxaldehyde	7-(beta-Xylosyl)cephalomannine_qt		(-)-alpha-N-methylcanadine	DL-Methionine	Glutamic Acid	Hexanal
13	kaempferol	formyltanshinone	Daturilin		Capaurine	DL-Tyrosine	Methyl 12-methyltetradecanoate	P-Cresol
14	FA	3-beta-Hydroxymethyllenetanshiquinone	glycitein		Clarkeanidine	Phenyl 2-aminopropanoate	Methyl 14-methylpentadecanoate	3-Ethylphenol
15	1,7-Dihydroxy-3,9-dimethoxy pterocarpene	Methylenetanshinquinone	(8S,9S,10R,13R,14S,17R)-17-[(E,2R,5S)-5-ethyl-6-methylhept-3-en-2-yl]-10,13-dimethyl-1,2,4,7,8,9,11,12,14,15,16,17-dodecahydrocyclopenta[a]phenanthren-3-one		CORYDALINE	DL-Tryptophan	Methyl heptadecanoate	DL-Lysine
16	quercetin	przewalskin a	11-Hydroxyrankinidine		Corydalmine	(S)-2-Amino-5-(((S)-1-carboxy-2-phenylethyl)amino)-5-oxopentanoic acid	Indole-3-carboxaldehyde	DL-Tyrosine
17		przewalskin b			Corydine	DL-Leucyl-DL-phenylalanine	Methyl Stearate	4-(Methyloxy)-2,3,6a,9a-tetrahydrocyclopenta[c]furo[3',2':4,5]furo[2,3-h]chromene-1,11-dione
18		Przewaquinone B			18797-79-0	Tomentosic acid	Arginine	2-(Dimethylamino)ethyl myristate
19		przewaquinone c			Corynoloxine	DL-Ornithine	l-Isoleucine	Palmitic Acid
20		(6S,7R)-6,7-dihydroxy-1,6-dimethyl-8,9-dihydro-7H-naphtho[8,7-g]benzofuran-10,11-dione			methyl-[2-(3,4,6,7-tetramethoxy-1-phenanthryl)ethyl]amine	Dodecanoic acid-1-13C	Tryptophan	Lauric Acid
21		przewaquinone f			dehydrocavidine	Tridecanoic acid	Valine	Hexadec-9,12-dienoic acid
22		tanshinaldehyde			Dehydrocorybulbine	Myristic Acid	Hexanal	Myristic Acid
23		Danshenol B			dehydrocorydaline	Pentadecanoic acid	Phenylalanine	Tetradecenic acid
24		Danshenol A			Dehydrocorydalmine	12-Methyltridecanoic acid	Methionine	Pentadecanoic acid
25		Salvilenone			demethylcorydalmatine	9-Tetradecenoic acid	Leucine	Dibutyl isophthalate
26		cryptotanshinone			13-methyldehydrocorydalmine	14-Methylpentadecanoic acid	Tyrosine	DL-Valine
27		dan-shexinkum d			(1S,8'R)-6,7-dimethoxy-2-methylspiro[3,4-dihydroisoquinoline-1,7'-6,8-dihydrocyclopenta[g][1,3]benzodioxole]-8'-ol	18-Hydroxyicosa-5,8,11,14,16-pentaenoic acid	Uridine	9,12-Octadecadienoic acid
28		danshenspiroketallactone			Izoteolin	9,12-Octadecadienoic acid	Cholesterol	Stearic Acid
29		deoxyneocryptotanshinone			isocorybulbine	9-trans-Hexadecenoic acid;trans-Palmitoleic acid	Lysine	9-Octadecenoic acid
30		dihydrotanshinlactone			leonticine	Palmitic Acid	Xanthine	Camphor
31		dihydrotanshinoneⅠ			13-methylpalmatrubine	2-(Dimethylamino)ethyl myristate	Succinic Acid	9-trans-Hexadecenoic acid;trans-Palmitoleic acid
32		epidanshenspiroketallactone			N-methyllaurotetanine	Lauric Acid	Palmitic Acid	Hexadecanoic acid-2-13C
33		C09092			norglaucing	4-Hydroxy-3,5-dimethoxycinnamic acid	Nicotinic acid	Genkwanin
34		isocryptotanshi-none			pontevedrine	O-glutarylcarnitine	Histamine
35		Isotanshinone II			pseudocoptisine	Z-Glu(OEt)-OH	Adenine
36		manool			24240-05-9	Hexamidine	2-Hexadecyl glyceryl ether
37		miltionone Ⅰ			saulatine	Dihydrocapsaicin	10-Nonadecenoic acid
38		miltionone Ⅱ			stylopine	(1,4a-Dimethyl-7-propan-2-yl-2,3,4,9,10,10a-hexahydrophenanthren-1-yl)methanol	Methyl 11-methylhexadecanoate
39		miltipolone			Tetrahydrocorysamine	Bis(2-methoxyethyl) phthalate	Methyl 14-methylhexadecanoate
40		Miltirone			tetrahydroprotopapaverine
41		neocryptotanshinone ii			ST057701
42		neocryptotanshinone			2,3,9,10-tetramethoxy-13-methyl-5,6-dihydroisoquinolino[2,1-b]isoquinolin-8-one
43		1-methyl-8,9-dihydro-7H-naphtho[5,6-g]benzofuran-6,10,11-trione			Stigmasterol
44		prolithospermic acid			palmatine
45		(2R)-3-(3,4-dihydroxyphenyl)-2-[(Z)-3-(3,4-dihydroxyphenyl)acryloyl]oxy-propionic acid			Fumarine
46		salvianolic acid j			Isocorypalmine
47		salvilenone Ⅰ			bicuculline
48		salviolone			C09367
49		(6S)-6-hydroxy-1-methyl-6-methylol-8,9-dihydro-7H-naphtho[8,7-g]benzofuran-10,11-quinone			quercetin
50		Tanshindiol B
51		Przewaquinone E
52		tanshinone iia
53		(6S)-6-(hydroxymethyl)-1,6-dimethyl-8,9-dihydro-7H-naphtho[8,7-g]benzofuran-10,11-dione
54		tanshinone Ⅵ
