# Supplementary material for: Mechanism of Shenyuan Yiqi Huoxue capsule alleviating coronary microvascular dysfunction: network analysis and experimental evidence
Source: Front Pharmacol. 2025 Aug 4;16:1534967. doi: 10.3389/fphar.2025.1534967 (PMC12358463; doi:10.3389/fphar.2025.1534967)
Supplement: Supplementary file 7 [file Table5.xlsx]

## Sheet: Topological results from STRING
targets	Degree	Betweenness	Closeness
SRC	112	2265.46	0.547945
STAT3	100	795.777	0.521173
AKT1	96	: 1331.026	: 0.53511703
EGFR	96	1251.29	0.533333
VEGFA	92	1364.3	0.533333
TP53	92	2324.6	0.52459
TNF	90	1708.15	0.528053
IL6	84	1551.05	0.529801
PIK3CA	78	1086.13	0.493827
MAPK1	76	1031.98	0.511182
PTPN11	66	581.014	0.490798
CAV1	66	972.843	0.5
RELA	62	461.817	0.492308
MAPK8	62	834.086	0.489297
MMP9	60	632.415	0.490798
TLR4	58	812.459	0.484849
RHOA	58	373.593	0.469208
JAK2	54	676.286	0.471976
HIF1A	52	135.828	0.466472
ESR1	52	384.201	0.45584
CASP3	50	223.047	0.473373
ERBB2	48	109.804	0.467836
ITGB3	46	1133	0.457143
LYN	46	229.276	0.462428
MAPK14	46	178.295	0.461095
APP	44	1263.82	0.467836
NOS3	44	713.429	0.474777
TGFB1	42	207.579	0.477612
CRP	42	1553.55	0.458453
RAC1	42	191.742	0.453258
JAK1	40	76.2322	0.448179
F2	40	1205.31	0.451977
KDR	38	107.665	0.445682
PTGS2	38	892.825	0.458453
SERPINE1	38	569.204	0.448179
CCND1	38	53.5642	0.448179
ICAM1	36	154.569	0.449438
ITGB2	36	214.18	0.440771
AR	36	105.36	0.438356
MMP2	36	97.7273	0.449438
PPARG	36	208.71	0.453258
PLG	34	526.396	0.438356
MTOR	34	44.2975	0.438356
APOB	32	547.994	0.435967
PDGFRB	32	47.9397	0.443213
SIRT1	30	61.7557	0.425532
REN	30	578.428	0.431267
NR3C1	28	15.869	0.445682
ERBB3	28	47.6532	0.435967
PRKCB	28	108.971	0.419947
ABL1	28	86.1363	0.413437
VCAM1	26	77.0962	0.435967
MAPT	26	228.51	0.433604
NOS2	26	349.153	0.444444
KIT	26	84.9957	0.445682
NTRK1	26	89.0397	0.437158
MMP1	24	66.7299	0.413437
SELP	24	236.831	0.419947
ITGA2B	24	231.373	0.425532
ACE	24	176.731	0.427807
FLT1	22	27.2776	0.415584
PLAU	20	43.5827	0.422164
MMP3	20	7.10969	0.422164
HSPA1A	20	28.6089	0.414508
PPARA	20	213.279	0.419947
PIK3CG	20	7.67682	0.407125
EDNRA	20	484.148	0.417755
HSPB1	20	9.18073	0.421053
AGTR1	20	114.308	0.407125
FGFR3	18	70.1188	0.419947
MPO	18	193.35	0.40404
IGFBP3	18	63.3465	0.421053
ROCK1	18	6.31156	0.413437
BCL2	18	12.7997	0.409207
XIAP	18	9.10561	0.419947
CCR5	18	82.9458	0.412371
MME	18	219.27	0.380047
DPP4	18	890.075	0.407125
F2R	16	42.37	0.414508
PARP1	16	25.2214	0.389294
CASP1	16	13.4809	0.413437
ADAM17	16	16.4902	0.427807
AGTR2	16	91.7777	0.38835
FLT4	14	15.2833	0.395062
IDH1	14	107.955	0.383693
CSF1R	14	18.2771	0.403023
CCR2	14	9.76529	0.40201
SCARB1	14	145.823	0.406091
FLT3	14	19.3786	0.405063
EPHB4	14	86.6377	0.385542
TERT	14	12.1114	0.39604
CYP2C19	14	193.021	0.326531
RET	12	1.34238	0.399002
SELL	12	15.9793	0.37037
FGFR1	12	0.644946	0.406091
PSEN1	12	36.976	0.350109
HNF4A	12	28.8119	0.40404
NOS1	12	311.955	0.394089
VCP	12	80.6424	0.395062
NRP1	12	4.9092	0.367816
TBK1	10	10.7636	0.394089
ITGA2	10	5.35822	0.37296
EDNRB	10	89.5129	0.368664
GCG	10	436.713	0.364465
SELE	10	0	0.373832
NLRP3	10	0.4	0.385542
S100B	10	4.31758	0.407125
LDLR	10	34.5522	0.357942
PLA2G7	10	81.3645	0.361174
PON1	10	26.4266	0.351648
INSR	10	3.04091	0.383693
BRAF	10	2.65558	0.383693
ACE2	10	13.3084	0.343348
VDR	8	8.66356	0.418848
ELANE	8	23.4262	0.33543
HLA-DRB1	8	22.4057	0.348584
TNNI3	8	642.692	0.33195
PSEN2	8	7.55851	0.334728
HMGCR	8	6.3618	0.327869
PTGS1	8	22.4236	0.330578
ABCB1	8	61.5356	0.384615
MYLK	6	0	0.357942
G6PD	6	278.999	0.352423
FABP4	6	2.9418	0.343348
GHRL	6	41.6861	0.324544
SLC6A4	6	634	0.316832
SLC5A2	6	9.62554	0.325203
GSTP1	6	173.857	0.336842
P2RY12	6	32.3626	0.325866
SHBG	6	18.116	0.356347
TTR	6	31.0039	0.34632
CTSD	6	20.3692	0.344086
F9	6	39.142	0.338266
OLR1	6	4.96905	0.338983
ALOX5	6	0	0.32
GCK	6	323.458	0.286738
NPPA	6	17.3278	0.321285
ADRB1	6	52.3168	0.354767
SIRT3	4	0	0.345572
HLA-A	4	0	0.33264
F7	4	6.01589	0.315582
EPHX2	4	0	0.318091
MMP8	4	2.78207	0.307692
ECE1	4	0	0.299625
GSTM1	4	0	0.262295
CXCR3	4	0	0.348584
MIF	4	27.2261	0.347072
CXCR2	4	8.32289	0.324544
RBP4	4	0	0.319361
ADRB3	4	9.54055	0.357942
ADA	4	318	0.290909
TNNI3K	2	0	0.24961
TNNT2	2	0	0.24961
PDE5A	2	0	0.322581
IRAK4	2	0	0.327198
HTR2A	2	0	0.240964
F13A1	2	0	0.311891
DRD4	2	0	0.240964
BDKRB1	2	0	0.311891
AKR1B1	2	0	0.223152
ADORA1	2	0	0.22567

## Sheet: 61 screened key targets
targets	Degree	Betweenness	Closeness
SRC	112	2265.46	0.547945
STAT3	100	795.777	0.521173
EGFR	96	1251.29	0.533333
VEGFA	92	1364.3	0.533333
TP53	92	2324.6	0.52459
TNF	90	1708.15	0.528053
IL6	84	1551.05	0.529801
PIK3CA	78	1086.13	0.493827
MAPK1	76	1031.98	0.511182
PTPN11	66	581.014	0.490798
CAV1	66	972.843	0.5
RELA	62	461.817	0.492308
MAPK8	62	834.086	0.489297
MMP9	60	632.415	0.490798
TLR4	58	812.459	0.484849
RHOA	58	373.593	0.469208
JAK2	54	676.286	0.471976
HIF1A	52	135.828	0.466472
ESR1	52	384.201	0.45584
CASP3	50	223.047	0.473373
ERBB2	48	109.804	0.467836
ITGB3	46	1133	0.457143
LYN	46	229.276	0.462428
MAPK14	46	178.295	0.461095
APP	44	1263.82	0.467836
NOS3	44	713.429	0.474777
TGFB1	42	207.579	0.477612
CRP	42	1553.55	0.458453
RAC1	42	191.742	0.453258
JAK1	40	76.2322	0.448179
F2	40	1205.31	0.451977
KDR	38	107.665	0.445682
PTGS2	38	892.825	0.458453
SERPINE1	38	569.204	0.448179
ICAM1	36	154.569	0.449438
ITGB2	36	214.18	0.440771
AR	36	105.36	0.438356
MMP2	36	97.7273	0.449438
PPARG	36	208.71	0.453258
PLG	34	526.396	0.438356
APOB	32	547.994	0.435967
SIRT1	30	61.7557	0.425532
REN	30	578.428	0.431267
PRKCB	28	108.971	0.419947
ABL1	28	86.1363	0.413437
VCAM1	26	77.0962	0.435967
MAPT	26	228.51	0.433604
NOS2	26	349.153	0.444444
KIT	26	84.9957	0.445682
NTRK1	26	89.0397	0.437158
MMP1	24	66.7299	0.413437
SELP	24	236.831	0.419947
ITGA2B	24	231.373	0.425532
ACE	24	176.731	0.427807
PPARA	20	213.279	0.419947
EDNRA	20	484.148	0.417755
AGTR1	20	114.308	0.407125
FGFR3	18	70.1188	0.419947
IGFBP3	18	63.3465	0.421053
CCR5	18	82.9458	0.412371
DPP4	18	890.075	0.407125
